# Supplementary material for: Efficient Sequencing, Assembly, and Annotation of Human KIR Haplotypes
Source: Front Immunol. 2020 Oct 9;11:582927. doi: 10.3389/fimmu.2020.582927 (PMC7581912; doi:10.3389/fimmu.2020.582927)
Supplement: Supplementary Figure 1 — AFA and EUR haplotigs. Data Sheets 2-5 are zip files containing the assembled haplotigs for all AFA and EUR assemblies. Also included are Qualimap, NanoPack, and QUAST reports. [file DataSheet_2.zip]

Archive with 233 entries (200 files):
- SF1d/
- SF1d/ccs999KIR7_18_8.contigs_MN167525_reports/
- SF1d/ccs999KIR7_18_8.contigs_MN167525_reports/ccs999KIR7_18_8.contigs_MN167525_qualimap.pdf
- SF1d/ccs999KIR7_18_8.contigs_MN167525_reports/ccs999KIR7_18_8.contigs_MN167525Weighted_LogTransformed_HistogramReadlength.pdf
- SF1d/ccs999KIR7_18_8.contigs_MN167525_reports/ccs999KIR7_18_8.contigs_MN167525Weighted_HistogramReadlength.pdf
- SF1d/ccs999KIR7_18_8.contigs_MN167525_reports/ccs999KIR7_18_8.contigs_MN167525_qualimap_genome_results.txt
- SF1d/ccs999KIR7_18_8.contigs_MN167525_reports/ccs999KIR7_18_8.contigs_MN167525PercentIdentityvsAlignedReadLength_dot.pdf
- SF1d/ccs999KIR7_18_8.contigs_MN167525_reports/ccs999KIR7_18_8.contigs_MN167525NanoPlot-report.html
- SF1d/ccs999KIR7_18_8.contigs_MN167525_reports/ccs999KIR7_18_8.contigs_MN167525Yield_By_Length.pdf
- SF1d/ccs999KIR7_18_8.contigs_MN167525_reports/ccs999KIR7_18_8.contigs_MN167525AlignedReadlengthvsSequencedReadLength_kde.pdf
- SF1d/ccs999KIR7_18_8.contigs_MN167525_reports/ccs999KIR7_18_8.contigs_MN167525PercentIdentityHistogramDynamic_Histogram_percent_identity.html
- SF1d/ccs999KIR7_18_8.contigs_MN167525_reports/ccs999KIR7_18_8.contigs_MN167525LogTransformed_HistogramReadlength.pdf
- SF1d/ccs999KIR7_18_8.contigs_MN167525_reports/ccs999KIR7_18_8.contigs_MN167525PercentIdentityvsAlignedReadLength_kde.pdf
- SF1d/ccs999KIR7_18_8.contigs_MN167525_reports/ccs999KIR7_18_8.contigs_MN167525NanoStats.txt
- SF1d/ccs999KIR7_18_8.contigs_MN167525_reports/ccs999KIR7_18_8.contigs_MN167525AlignedReadlengthvsSequencedReadLength_dot.pdf
- SF1d/ccs999KIR7_18_8.contigs_MN167525_reports/quast/
- SF1d/ccs999KIR7_18_8.contigs_MN167525_reports/quast/genome_stats/
- SF1d/ccs999KIR7_18_8.contigs_MN167525_reports/quast/genome_stats/ccs999KIR7_18_8-contigs_gaps.txt
- SF1d/ccs999KIR7_18_8.contigs_MN167525_reports/quast/genome_stats/genome_info.txt
- SF1d/ccs999KIR7_18_8.contigs_MN167525_reports/quast/transposed_report.txt
- SF1d/ccs999KIR7_18_8.contigs_MN167525_reports/quast/transposed_report.tex
- SF1d/ccs999KIR7_18_8.contigs_MN167525_reports/quast/icarus.html
- SF1d/ccs999KIR7_18_8.contigs_MN167525_reports/quast/basic_stats/
- SF1d/ccs999KIR7_18_8.contigs_MN167525_reports/quast/basic_stats/gc.icarus.txt
- SF1d/ccs999KIR7_18_8.contigs_MN167525_reports/quast/aligned_stats/
- SF1d/ccs999KIR7_18_8.contigs_MN167525_reports/quast/transposed_report.tsv
- SF1d/ccs999KIR7_18_8.contigs_MN167525_reports/quast/report.tex
- SF1d/ccs999KIR7_18_8.contigs_MN167525_reports/quast/report.txt
- SF1d/ccs999KIR7_18_8.contigs_MN167525_reports/quast/report.tsv
- SF1d/ccs999KIR7_18_8.contigs_MN167525_reports/quast/contigs_reports/
- SF1d/ccs999KIR7_18_8.contigs_MN167525_reports/quast/contigs_reports/contigs_report_ccs999KIR7_18_8-contigs.unaligned.info
- SF1d/ccs999KIR7_18_8.contigs_MN167525_reports/quast/contigs_reports/all_alignments_ccs999KIR7_18_8-contigs.tsv
- SF1d/ccs999KIR7_18_8.contigs_MN167525_reports/quast/contigs_reports/contigs_report_ccs999KIR7_18_8-contigs.stdout
- SF1d/ccs999KIR7_18_8.contigs_MN167525_reports/quast/contigs_reports/contigs_report_ccs999KIR7_18_8-contigs.stderr
- SF1d/ccs999KIR7_18_8.contigs_MN167525_reports/quast/contigs_reports/contigs_report_ccs999KIR7_18_8-contigs.mis_contigs.info
- SF1d/ccs999KIR7_18_8.contigs_MN167525_reports/quast/contigs_reports/ccs999KIR7_18_8_contigs.mis_contigs.fa
- SF1d/ccs999KIR7_18_8.contigs_MN167525_reports/quast/contigs_reports/transposed_report_misassemblies.tex
- SF1d/ccs999KIR7_18_8.contigs_MN167525_reports/quast/contigs_reports/misassemblies_report.txt
- SF1d/ccs999KIR7_18_8.contigs_MN167525_reports/quast/contigs_reports/misassemblies_report.tex
- SF1d/ccs999KIR7_18_8.contigs_MN167525_reports/quast/contigs_reports/transposed_report_misassemblies.txt
- SF1d/ccs999KIR7_18_8.contigs_MN167525_reports/quast/contigs_reports/unaligned_report.tsv
- SF1d/ccs999KIR7_18_8.contigs_MN167525_reports/quast/contigs_reports/transposed_report_misassemblies.tsv
- SF1d/ccs999KIR7_18_8.contigs_MN167525_reports/quast/contigs_reports/unaligned_report.txt
- SF1d/ccs999KIR7_18_8.contigs_MN167525_reports/quast/contigs_reports/misassemblies_report.tsv
- SF1d/ccs999KIR7_18_8.contigs_MN167525_reports/quast/contigs_reports/unaligned_report.tex
- SF1d/ccs999KIR7_18_8.contigs_MN167525_reports/quast/contigs_reports/minimap_output/
- SF1d/ccs999KIR7_18_8.contigs_MN167525_reports/quast/contigs_reports/minimap_output/ccs999KIR7_18_8-contigs.coords.filtered
- SF1d/ccs999KIR7_18_8.contigs_MN167525_reports/quast/contigs_reports/minimap_output/ccs999KIR7_18_8-contigs.coords
- SF1d/ccs999KIR7_18_8.contigs_MN167525_reports/quast/contigs_reports/minimap_output/ccs999KIR7_18_8-contigs.sf
- SF1d/ccs999KIR7_18_8.contigs_MN167525_reports/quast/contigs_reports/minimap_output/ccs999KIR7_18_8-contigs.coords_tmp
- SF1d/ccs999KIR7_18_8.contigs_MN167525_reports/quast/contigs_reports/minimap_output/ccs999KIR7_18_8-contigs.used_snps.gz
- SF1d/ccs999KIR7_18_8.contigs_MN167525_reports/quast/contigs_reports/minimap_output/ccs999KIR7_18_8-contigs.unaligned
- SF1d/ccs999KIR7_18_8.contigs_MN167525_reports/quast/icarus_viewers/
- SF1d/ccs999KIR7_18_8.contigs_MN167525_reports/quast/icarus_viewers/alignment_viewer.html
- SF1d/ccs999KIR7_18_8.contigs_MN167525_reports/quast/icarus_viewers/contig_size_viewer.html
- SF1d/ccs999KIR7_18_8.contigs_MN167525_reports/quast/report.html
- SF1d/ccs999KIR7_18_8.contigs_MN167525_reports/quast/quast.log
- SF1d/ccs999KIR7_18_8.contigs_MN167525_reports/ccs999KIR7_18_8.contigs_MN167525Dynamic_Histogram_Read_length.html
- SF1d/ccs999KIR7_18_8.contigs_MN167525_reports/ccs999KIR7_18_8.contigs_MN167525HistogramReadlength.pdf
- SF1d/ccs999KIR7_18_8.contigs_MN167524_reports/
- SF1d/ccs999KIR7_18_8.contigs_MN167524_reports/ccs999KIR7_18_8.contigs_MN167524_qualimap_genome_results.txt
- SF1d/ccs999KIR7_18_8.contigs_MN167524_reports/ccs999KIR7_18_8.contigs_MN167524_qualimap.pdf
- SF1d/ccs999KIR7_18_8.contigs_MN167524_reports/ccs999KIR7_18_8.contigs_MN167524PercentIdentityHistogramDynamic_Histogram_percent_identity.html
- SF1d/ccs999KIR7_18_8.contigs_MN167524_reports/ccs999KIR7_18_8.contigs_MN167524PercentIdentityvsAlignedReadLength_dot.pdf
- SF1d/ccs999KIR7_18_8.contigs_MN167524_reports/ccs999KIR7_18_8.contigs_MN167524NanoPlot-report.html
- SF1d/ccs999KIR7_18_8.contigs_MN167524_reports/ccs999KIR7_18_8.contigs_MN167524AlignedReadlengthvsSequencedReadLength_kde.pdf
- SF1d/ccs999KIR7_18_8.contigs_MN167524_reports/ccs999KIR7_18_8.contigs_MN167524HistogramReadlength.pdf
- SF1d/ccs999KIR7_18_8.contigs_MN167524_reports/ccs999KIR7_18_8.contigs_MN167524NanoStats.txt
- SF1d/ccs999KIR7_18_8.contigs_MN167524_reports/ccs999KIR7_18_8.contigs_MN167524AlignedReadlengthvsSequencedReadLength_dot.pdf
- SF1d/ccs999KIR7_18_8.contigs_MN167524_reports/ccs999KIR7_18_8.contigs_MN167524Dynamic_Histogram_Read_length.html
- SF1d/ccs999KIR7_18_8.contigs_MN167524_reports/ccs999KIR7_18_8.contigs_MN167524LogTransformed_HistogramReadlength.pdf
- SF1d/ccs999KIR7_18_8.contigs_MN167524_reports/ccs999KIR7_18_8.contigs_MN167524Yield_By_Length.pdf
- SF1d/ccs999KIR7_18_8.contigs_MN167524_reports/quast/
- SF1d/ccs999KIR7_18_8.contigs_MN167524_reports/quast/genome_stats/
- SF1d/ccs999KIR7_18_8.contigs_MN167524_reports/quast/genome_stats/ccs999KIR7_18_8-contigs_gaps.txt
- SF1d/ccs999KIR7_18_8.contigs_MN167524_reports/quast/genome_stats/genome_info.txt
- SF1d/ccs999KIR7_18_8.contigs_MN167524_reports/quast/transposed_report.txt
- SF1d/ccs999KIR7_18_8.contigs_MN167524_reports/quast/transposed_report.tex
- SF1d/ccs999KIR7_18_8.contigs_MN167524_reports/quast/icarus.html
- SF1d/ccs999KIR7_18_8.contigs_MN167524_reports/quast/basic_stats/
- SF1d/ccs999KIR7_18_8.contigs_MN167524_reports/quast/basic_stats/gc.icarus.txt
- SF1d/ccs999KIR7_18_8.contigs_MN167524_reports/quast/aligned_stats/
- SF1d/ccs999KIR7_18_8.contigs_MN167524_reports/quast/transposed_report.tsv
- SF1d/ccs999KIR7_18_8.contigs_MN167524_reports/quast/report.tex
- SF1d/ccs999KIR7_18_8.contigs_MN167524_reports/quast/report.txt
- SF1d/ccs999KIR7_18_8.contigs_MN167524_reports/quast/report.tsv
- SF1d/ccs999KIR7_18_8.contigs_MN167524_reports/quast/contigs_reports/
- SF1d/ccs999KIR7_18_8.contigs_MN167524_reports/quast/contigs_reports/contigs_report_ccs999KIR7_18_8-contigs.unaligned.info
- SF1d/ccs999KIR7_18_8.contigs_MN167524_reports/quast/contigs_reports/all_alignments_ccs999KIR7_18_8-contigs.tsv
- SF1d/ccs999KIR7_18_8.contigs_MN167524_reports/quast/contigs_reports/contigs_report_ccs999KIR7_18_8-contigs.stdout
- SF1d/ccs999KIR7_18_8.contigs_MN167524_reports/quast/contigs_reports/contigs_report_ccs999KIR7_18_8-contigs.stderr
- SF1d/ccs999KIR7_18_8.contigs_MN167524_reports/quast/contigs_reports/contigs_report_ccs999KIR7_18_8-contigs.mis_contigs.info
- SF1d/ccs999KIR7_18_8.contigs_MN167524_reports/quast/contigs_reports/ccs999KIR7_18_8_contigs.mis_contigs.fa
- SF1d/ccs999KIR7_18_8.contigs_MN167524_reports/quast/contigs_reports/transposed_report_misassemblies.tex
- SF1d/ccs999KIR7_18_8.contigs_MN167524_reports/quast/contigs_reports/misassemblies_report.txt
- SF1d/ccs999KIR7_18_8.contigs_MN167524_reports/quast/contigs_reports/misassemblies_report.tex
- SF1d/ccs999KIR7_18_8.contigs_MN167524_reports/quast/contigs_reports/transposed_report_misassemblies.txt
- SF1d/ccs999KIR7_18_8.contigs_MN167524_reports/quast/contigs_reports/unaligned_report.tsv
- SF1d/ccs999KIR7_18_8.contigs_MN167524_reports/quast/contigs_reports/transposed_report_misassemblies.tsv
- SF1d/ccs999KIR7_18_8.contigs_MN167524_reports/quast/contigs_reports/unaligned_report.txt
- SF1d/ccs999KIR7_18_8.contigs_MN167524_reports/quast/contigs_reports/misassemblies_report.tsv
- SF1d/ccs999KIR7_18_8.contigs_MN167524_reports/quast/contigs_reports/unaligned_report.tex
- SF1d/ccs999KIR7_18_8.contigs_MN167524_reports/quast/contigs_reports/minimap_output/
- SF1d/ccs999KIR7_18_8.contigs_MN167524_reports/quast/contigs_reports/minimap_output/ccs999KIR7_18_8-contigs.coords.filtered
- SF1d/ccs999KIR7_18_8.contigs_MN167524_reports/quast/contigs_reports/minimap_output/ccs999KIR7_18_8-contigs.coords
- SF1d/ccs999KIR7_18_8.contigs_MN167524_reports/quast/contigs_reports/minimap_output/ccs999KIR7_18_8-contigs.sf
- SF1d/ccs999KIR7_18_8.contigs_MN167524_reports/quast/contigs_reports/minimap_output/ccs999KIR7_18_8-contigs.coords_tmp
- SF1d/ccs999KIR7_18_8.contigs_MN167524_reports/quast/contigs_reports/minimap_output/ccs999KIR7_18_8-contigs.used_snps.gz
- SF1d/ccs999KIR7_18_8.contigs_MN167524_reports/quast/contigs_reports/minimap_output/ccs999KIR7_18_8-contigs.unaligned
- SF1d/ccs999KIR7_18_8.contigs_MN167524_reports/quast/icarus_viewers/
- SF1d/ccs999KIR7_18_8.contigs_MN167524_reports/quast/icarus_viewers/alignment_viewer.html
- SF1d/ccs999KIR7_18_8.contigs_MN167524_reports/quast/icarus_viewers/contig_size_viewer.html
- SF1d/ccs999KIR7_18_8.contigs_MN167524_reports/quast/report.html
- SF1d/ccs999KIR7_18_8.contigs_MN167524_reports/quast/quast.log
- SF1d/ccs999KIR7_18_8.contigs_MN167524_reports/ccs999KIR7_18_8.contigs_MN167524PercentIdentityvsAlignedReadLength_kde.pdf
- SF1d/ccs999KIR7_18_8.contigs_MN167524_reports/ccs999KIR7_18_8.contigs_MN167524Weighted_LogTransformed_HistogramReadlength.pdf
- SF1d/ccs999KIR7_18_8.contigs_MN167524_reports/ccs999KIR7_18_8.contigs_MN167524Weighted_HistogramReadlength.pdf
- SF1d/ccs999KIR7_18_7.contigs_MN167512_reports/
- SF1d/ccs999KIR7_18_7.contigs_MN167512_reports/ccs999KIR7_18_7.contigs_MN167512NanoPlot-report.html
- SF1d/ccs999KIR7_18_7.contigs_MN167512_reports/ccs999KIR7_18_7.contigs_MN167512_qualimap.pdf
- SF1d/ccs999KIR7_18_7.contigs_MN167512_reports/ccs999KIR7_18_7.contigs_MN167512Weighted_LogTransformed_HistogramReadlength.pdf
- SF1d/ccs999KIR7_18_7.contigs_MN167512_reports/ccs999KIR7_18_7.contigs_MN167512LogTransformed_HistogramReadlength.pdf
- SF1d/ccs999KIR7_18_7.contigs_MN167512_reports/ccs999KIR7_18_7.contigs_MN167512PercentIdentityvsAlignedReadLength_dot.pdf
- SF1d/ccs999KIR7_18_7.contigs_MN167512_reports/ccs999KIR7_18_7.contigs_MN167512Dynamic_Histogram_Read_length.html
- SF1d/ccs999KIR7_18_7.contigs_MN167512_reports/ccs999KIR7_18_7.contigs_MN167512AlignedReadlengthvsSequencedReadLength_dot.pdf
- SF1d/ccs999KIR7_18_7.contigs_MN167512_reports/ccs999KIR7_18_7.contigs_MN167512NanoStats.txt
- SF1d/ccs999KIR7_18_7.contigs_MN167512_reports/ccs999KIR7_18_7.contigs_MN167512PercentIdentityHistogramDynamic_Histogram_percent_identity.html
- SF1d/ccs999KIR7_18_7.contigs_MN167512_reports/ccs999KIR7_18_7.contigs_MN167512HistogramReadlength.pdf
- SF1d/ccs999KIR7_18_7.contigs_MN167512_reports/ccs999KIR7_18_7.contigs_MN167512AlignedReadlengthvsSequencedReadLength_kde.pdf
- SF1d/ccs999KIR7_18_7.contigs_MN167512_reports/ccs999KIR7_18_7.contigs_MN167512PercentIdentityvsAlignedReadLength_kde.pdf
- SF1d/ccs999KIR7_18_7.contigs_MN167512_reports/ccs999KIR7_18_7.contigs_MN167512_qualimap_genome_results.txt
- SF1d/ccs999KIR7_18_7.contigs_MN167512_reports/quast/
- SF1d/ccs999KIR7_18_7.contigs_MN167512_reports/quast/genome_stats/
- SF1d/ccs999KIR7_18_7.contigs_MN167512_reports/quast/genome_stats/genome_info.txt
- SF1d/ccs999KIR7_18_7.contigs_MN167512_reports/quast/genome_stats/ccs999KIR7_18_7-contigs_gaps.txt
- SF1d/ccs999KIR7_18_7.contigs_MN167512_reports/quast/transposed_report.txt
- SF1d/ccs999KIR7_18_7.contigs_MN167512_reports/quast/transposed_report.tex
- SF1d/ccs999KIR7_18_7.contigs_MN167512_reports/quast/icarus.html
- SF1d/ccs999KIR7_18_7.contigs_MN167512_reports/quast/basic_stats/
- SF1d/ccs999KIR7_18_7.contigs_MN167512_reports/quast/basic_stats/gc.icarus.txt
- SF1d/ccs999KIR7_18_7.contigs_MN167512_reports/quast/aligned_stats/
- SF1d/ccs999KIR7_18_7.contigs_MN167512_reports/quast/transposed_report.tsv
- SF1d/ccs999KIR7_18_7.contigs_MN167512_reports/quast/report.tex
- SF1d/ccs999KIR7_18_7.contigs_MN167512_reports/quast/report.txt
- SF1d/ccs999KIR7_18_7.contigs_MN167512_reports/quast/report.tsv
- SF1d/ccs999KIR7_18_7.contigs_MN167512_reports/quast/contigs_reports/
- SF1d/ccs999KIR7_18_7.contigs_MN167512_reports/quast/contigs_reports/contigs_report_ccs999KIR7_18_7-contigs.stdout
- SF1d/ccs999KIR7_18_7.contigs_MN167512_reports/quast/contigs_reports/ccs999KIR7_18_7_contigs.mis_contigs.fa
- SF1d/ccs999KIR7_18_7.contigs_MN167512_reports/quast/contigs_reports/all_alignments_ccs999KIR7_18_7-contigs.tsv
- SF1d/ccs999KIR7_18_7.contigs_MN167512_reports/quast/contigs_reports/contigs_report_ccs999KIR7_18_7-contigs.unaligned.info
- SF1d/ccs999KIR7_18_7.contigs_MN167512_reports/quast/contigs_reports/contigs_report_ccs999KIR7_18_7-contigs.stderr
- SF1d/ccs999KIR7_18_7.contigs_MN167512_reports/quast/contigs_reports/transposed_report_misassemblies.tex
- SF1d/ccs999KIR7_18_7.contigs_MN167512_reports/quast/contigs_reports/misassemblies_report.txt
- SF1d/ccs999KIR7_18_7.contigs_MN167512_reports/quast/contigs_reports/misassemblies_report.tex
- SF1d/ccs999KIR7_18_7.contigs_MN167512_reports/quast/contigs_reports/transposed_report_misassemblies.txt
- SF1d/ccs999KIR7_18_7.contigs_MN167512_reports/quast/contigs_reports/unaligned_report.tsv
- SF1d/ccs999KIR7_18_7.contigs_MN167512_reports/quast/contigs_reports/transposed_report_misassemblies.tsv
- SF1d/ccs999KIR7_18_7.contigs_MN167512_reports/quast/contigs_reports/unaligned_report.txt
- SF1d/ccs999KIR7_18_7.contigs_MN167512_reports/quast/contigs_reports/misassemblies_report.tsv
- SF1d/ccs999KIR7_18_7.contigs_MN167512_reports/quast/contigs_reports/unaligned_report.tex
- SF1d/ccs999KIR7_18_7.contigs_MN167512_reports/quast/contigs_reports/minimap_output/
- SF1d/ccs999KIR7_18_7.contigs_MN167512_reports/quast/contigs_reports/minimap_output/ccs999KIR7_18_7-contigs.coords
- SF1d/ccs999KIR7_18_7.contigs_MN167512_reports/quast/contigs_reports/minimap_output/ccs999KIR7_18_7-contigs.coords.filtered
- SF1d/ccs999KIR7_18_7.contigs_MN167512_reports/quast/contigs_reports/minimap_output/ccs999KIR7_18_7-contigs.unaligned
- SF1d/ccs999KIR7_18_7.contigs_MN167512_reports/quast/contigs_reports/minimap_output/ccs999KIR7_18_7-contigs.sf
- SF1d/ccs999KIR7_18_7.contigs_MN167512_reports/quast/contigs_reports/minimap_output/ccs999KIR7_18_7-contigs.used_snps.gz
- SF1d/ccs999KIR7_18_7.contigs_MN167512_reports/quast/contigs_reports/minimap_output/ccs999KIR7_18_7-contigs.coords_tmp
- SF1d/ccs999KIR7_18_7.contigs_MN167512_reports/quast/contigs_reports/contigs_report_ccs999KIR7_18_7-contigs.mis_contigs.info
- SF1d/ccs999KIR7_18_7.contigs_MN167512_reports/quast/icarus_viewers/
- SF1d/ccs999KIR7_18_7.contigs_MN167512_reports/quast/icarus_viewers/alignment_viewer.html
- SF1d/ccs999KIR7_18_7.contigs_MN167512_reports/quast/icarus_viewers/contig_size_viewer.html
- SF1d/ccs999KIR7_18_7.contigs_MN167512_reports/quast/report.html
- SF1d/ccs999KIR7_18_7.contigs_MN167512_reports/quast/quast.log
- SF1d/ccs999KIR7_18_7.contigs_MN167512_reports/ccs999KIR7_18_7.contigs_MN167512Weighted_HistogramReadlength.pdf
- SF1d/ccs999KIR7_18_7.contigs_MN167512_reports/ccs999KIR7_18_7.contigs_MN167512Yield_By_Length.pdf
- SF1d/ccs999KIR7_18_7.contigs_MN167513_reports/
- SF1d/ccs999KIR7_18_7.contigs_MN167513_reports/ccs999KIR7_18_7.contigs_MN167513NanoPlot-report.html
- SF1d/ccs999KIR7_18_7.contigs_MN167513_reports/ccs999KIR7_18_7.contigs_MN167513_qualimap.pdf
- SF1d/ccs999KIR7_18_7.contigs_MN167513_reports/ccs999KIR7_18_7.contigs_MN167513Dynamic_Histogram_Read_length.html
- SF1d/ccs999KIR7_18_7.contigs_MN167513_reports/ccs999KIR7_18_7.contigs_MN167513Yield_By_Length.pdf
- SF1d/ccs999KIR7_18_7.contigs_MN167513_reports/ccs999KIR7_18_7.contigs_MN167513LogTransformed_HistogramReadlength.pdf
- SF1d/ccs999KIR7_18_7.contigs_MN167513_reports/ccs999KIR7_18_7.contigs_MN167513PercentIdentityHistogramDynamic_Histogram_percent_identity.html
- SF1d/ccs999KIR7_18_7.contigs_MN167513_reports/ccs999KIR7_18_7.contigs_MN167513PercentIdentityvsAlignedReadLength_dot.pdf
- SF1d/ccs999KIR7_18_7.contigs_MN167513_reports/ccs999KIR7_18_7.contigs_MN167513AlignedReadlengthvsSequencedReadLength_dot.pdf
- SF1d/ccs999KIR7_18_7.contigs_MN167513_reports/ccs999KIR7_18_7.contigs_MN167513Weighted_HistogramReadlength.pdf
- SF1d/ccs999KIR7_18_7.contigs_MN167513_reports/ccs999KIR7_18_7.contigs_MN167513NanoStats.txt
- SF1d/ccs999KIR7_18_7.contigs_MN167513_reports/quast/
- SF1d/ccs999KIR7_18_7.contigs_MN167513_reports/quast/genome_stats/
- SF1d/ccs999KIR7_18_7.contigs_MN167513_reports/quast/genome_stats/genome_info.txt
- SF1d/ccs999KIR7_18_7.contigs_MN167513_reports/quast/genome_stats/ccs999KIR7_18_7-contigs_gaps.txt
- SF1d/ccs999KIR7_18_7.contigs_MN167513_reports/quast/transposed_report.txt
- SF1d/ccs999KIR7_18_7.contigs_MN167513_reports/quast/transposed_report.tex
- SF1d/ccs999KIR7_18_7.contigs_MN167513_reports/quast/icarus.html
- SF1d/ccs999KIR7_18_7.contigs_MN167513_reports/quast/basic_stats/
- SF1d/ccs999KIR7_18_7.contigs_MN167513_reports/quast/basic_stats/gc.icarus.txt
- SF1d/ccs999KIR7_18_7.contigs_MN167513_reports/quast/aligned_stats/
- SF1d/ccs999KIR7_18_7.contigs_MN167513_reports/quast/transposed_report.tsv
- SF1d/ccs999KIR7_18_7.contigs_MN167513_reports/quast/report.tex
- SF1d/ccs999KIR7_18_7.contigs_MN167513_reports/quast/report.txt
- SF1d/ccs999KIR7_18_7.contigs_MN167513_reports/quast/report.tsv
- SF1d/ccs999KIR7_18_7.contigs_MN167513_reports/quast/contigs_reports/
- SF1d/ccs999KIR7_18_7.contigs_MN167513_reports/quast/contigs_reports/contigs_report_ccs999KIR7_18_7-contigs.stdout
- SF1d/ccs999KIR7_18_7.contigs_MN167513_reports/quast/contigs_reports/ccs999KIR7_18_7_contigs.mis_contigs.fa
- SF1d/ccs999KIR7_18_7.contigs_MN167513_reports/quast/contigs_reports/all_alignments_ccs999KIR7_18_7-contigs.tsv
- SF1d/ccs999KIR7_18_7.contigs_MN167513_reports/quast/contigs_reports/contigs_report_ccs999KIR7_18_7-contigs.unaligned.info
- SF1d/ccs999KIR7_18_7.contigs_MN167513_reports/quast/contigs_reports/contigs_report_ccs999KIR7_18_7-contigs.stderr
- SF1d/ccs999KIR7_18_7.contigs_MN167513_reports/quast/contigs_reports/transposed_report_misassemblies.tex
- SF1d/ccs999KIR7_18_7.contigs_MN167513_reports/quast/contigs_reports/misassemblies_report.txt
- SF1d/ccs999KIR7_18_7.contigs_MN167513_reports/quast/contigs_reports/misassemblies_report.tex
- SF1d/ccs999KIR7_18_7.contigs_MN167513_reports/quast/contigs_reports/transposed_report_misassemblies.txt
- SF1d/ccs999KIR7_18_7.contigs_MN167513_reports/quast/contigs_reports/unaligned_report.tsv
- SF1d/ccs999KIR7_18_7.contigs_MN167513_reports/quast/contigs_reports/transposed_report_misassemblies.tsv
- SF1d/ccs999KIR7_18_7.contigs_MN167513_reports/quast/contigs_reports/unaligned_report.txt
- SF1d/ccs999KIR7_18_7.contigs_MN167513_reports/quast/contigs_reports/misassemblies_report.tsv
- SF1d/ccs999KIR7_18_7.contigs_MN167513_reports/quast/contigs_reports/unaligned_report.tex
- SF1d/ccs999KIR7_18_7.contigs_MN167513_reports/quast/contigs_reports/minimap_output/
- SF1d/ccs999KIR7_18_7.contigs_MN167513_reports/quast/contigs_reports/minimap_output/ccs999KIR7_18_7-contigs.coords
- SF1d/ccs999KIR7_18_7.contigs_MN167513_reports/quast/contigs_reports/minimap_output/ccs999KIR7_18_7-contigs.coords.filtered
- SF1d/ccs999KIR7_18_7.contigs_MN167513_reports/quast/contigs_reports/minimap_output/ccs999KIR7_18_7-contigs.unaligned
- SF1d/ccs999KIR7_18_7.contigs_MN167513_reports/quast/contigs_reports/minimap_output/ccs999KIR7_18_7-contigs.sf
- SF1d/ccs999KIR7_18_7.contigs_MN167513_reports/quast/contigs_reports/minimap_output/ccs999KIR7_18_7-contigs.used_snps.gz
- SF1d/ccs999KIR7_18_7.contigs_MN167513_reports/quast/contigs_reports/minimap_output/ccs999KIR7_18_7-contigs.coords_tmp
- SF1d/ccs999KIR7_18_7.contigs_MN167513_reports/quast/contigs_reports/contigs_report_ccs999KIR7_18_7-contigs.mis_contigs.info
- SF1d/ccs999KIR7_18_7.contigs_MN167513_reports/quast/icarus_viewers/
- SF1d/ccs999KIR7_18_7.contigs_MN167513_reports/quast/icarus_viewers/alignment_viewer.html
- SF1d/ccs999KIR7_18_7.contigs_MN167513_reports/quast/icarus_viewers/contig_size_viewer.html
- SF1d/ccs999KIR7_18_7.contigs_MN167513_reports/quast/report.html
- SF1d/ccs999KIR7_18_7.contigs_MN167513_reports/quast/quast.log
- SF1d/ccs999KIR7_18_7.contigs_MN167513_reports/ccs999KIR7_18_7.contigs_MN167513PercentIdentityvsAlignedReadLength_kde.pdf
- SF1d/ccs999KIR7_18_7.contigs_MN167513_reports/ccs999KIR7_18_7.contigs_MN167513AlignedReadlengthvsSequencedReadLength_kde.pdf
- SF1d/ccs999KIR7_18_7.contigs_MN167513_reports/ccs999KIR7_18_7.contigs_MN167513Weighted_LogTransformed_HistogramReadlength.pdf
- SF1d/ccs999KIR7_18_7.contigs_MN167513_reports/ccs999KIR7_18_7.contigs_MN167513HistogramReadlength.pdf
- SF1d/ccs999KIR7_18_7.contigs_MN167513_reports/ccs999KIR7_18_7.contigs_MN167513_qualimap_genome_results.txt
