# Supplementary material for: Efficient Sequencing, Assembly, and Annotation of Human KIR Haplotypes
Source: Front Immunol. 2020 Oct 9;11:582927. doi: 10.3389/fimmu.2020.582927 (PMC7581912; doi:10.3389/fimmu.2020.582927)
Supplement: Supplementary Figure 1 — AFA and EUR haplotigs. Data Sheets 2-5 are zip files containing the assembled haplotigs for all AFA and EUR assemblies. Also included are Qualimap, NanoPack, and QUAST reports. [file DataSheet_2.zip › SF1d/ccs999KIR7_18_8.contigs_MN167525_reports/ccs999KIR7_18_8.contigs_MN167525NanoStats.txt]

General summary:        
Average percent identity:       100.0
Mean read length:           32,562.1
Median percent identity:       100.0
Median read length:         19,934.0
Number of reads:                15.0
Read length N50:            46,677.0
Total bases:               488,432.0
Total bases aligned:       339,085.0
