# Supplementary material for: Efficient Sequencing, Assembly, and Annotation of Human KIR Haplotypes
Source: Front Immunol. 2020 Oct 9;11:582927. doi: 10.3389/fimmu.2020.582927 (PMC7581912; doi:10.3389/fimmu.2020.582927)
Supplement: Supplementary Figure 1 — AFA and EUR haplotigs. Data Sheets 2-5 are zip files containing the assembled haplotigs for all AFA and EUR assemblies. Also included are Qualimap, NanoPack, and QUAST reports. [file DataSheet_2.zip › SF1d/ccs999KIR7_18_8.contigs_MN167525_reports/quast/genome_stats/genome_info.txt]

reference chromosomes:
	MN167525 (total length: 236345 bp, total length without N's: 236345 bp, maximal covered length: 226497 bp)

total genome size: 236345

gap min size: 50
partial gene/operon min size: 100


assembly                 | genome    | duplication | gaps      | genes     | partial   | operons   | partial   |
                         | fraction  | ratio       | number    |           | genes     |           | operons   |
========================================================================================================================
ccs999KIR7_18_8_contigs  | 95.833    | 2.932       | 3         | -         | -         | -         | -         |
