# Supplementary material for: Efficient Sequencing, Assembly, and Annotation of Human KIR Haplotypes
Source: Front Immunol. 2020 Oct 9;11:582927. doi: 10.3389/fimmu.2020.582927 (PMC7581912; doi:10.3389/fimmu.2020.582927)
Supplement: Supplementary Figure 1 — AFA and EUR haplotigs. Data Sheets 2-5 are zip files containing the assembled haplotigs for all AFA and EUR assemblies. Also included are Qualimap, NanoPack, and QUAST reports. [file DataSheet_2.zip › SF1d/ccs999KIR7_18_8.contigs_MN167524_reports/quast/basic_stats/gc.icarus.txt]

#MN167524 0
0 29.0
0 34.0
0 35.0
0 24.0
0 31.0
0 32.0
0 36.0
0 42.0
0 30.0
0 32.0
0 31.0
0 41.0
0 43.0
0 33.0
0 30.0
0 32.0
0 31.0
0 28.0
0 38.0
0 37.0
0 34.0
0 27.0
0 42.0
0 32.0
0 31.0
0 32.0
0 42.0
0 32.0
0 35.0
0 39.0
0 35.0
0 51.0
0 33.0
0 30.0
0 46.0
0 38.0
0 43.0
0 52.0
0 38.0
0 30.0
0 30.0
0 29.0
0 36.0
0 24.0
0 30.0
0 35.0
0 39.0
0 44.0
0 29.0
0 28.0
0 28.0
0 32.0
0 36.0
0 30.0
0 42.0
0 34.0
0 30.0
0 19.0
0 39.0
0 53.0
0 49.0
0 48.0
0 49.0
0 33.0
0 43.0
0 51.0
0 63.0
0 61.0
0 56.0
0 52.0
0 56.0
0 58.0
0 50.0
0 53.0
0 55.0
0 56.0
0 60.0
0 56.0
0 53.0
0 36.0
0 55.0
0 57.0
0 60.0
0 48.0
0 60.0
0 60.0
0 45.0
0 51.0
0 56.0
0 54.0
0 51.0
0 44.0
0 58.0
0 55.0
0 52.0
0 49.0
0 56.0
0 49.0
0 56.0
0 60.0
0 53.0
0 52.0
0 45.0
0 46.0
0 52.0
0 54.0
0 45.0
0 44.0
0 48.0
0 46.0
0 31.0
0 30.0
0 29.0
0 35.0
0 43.0
0 50.0
0 57.0
0 53.0
0 59.0
0 57.0
0 59.0
0 59.0
0 61.0
0 32.0
0 46.0
0 38.0
0 56.0
0 40.0
0 43.0
0 43.0
0 51.0
0 30.0
0 60.0
0 47.0
0 49.0
0 46.0
0 47.0
0 37.0
0 49.0
0 50.0
0 43.0
0 40.0
0 51.0
0 44.0
0 41.0
0 48.0
0 49.0
0 38.0
0 45.0
0 51.0
0 46.0
0 50.0
0 37.0
0 40.0
0 50.0
0 51.0
0 47.0
0 31.0
0 44.0
0 44.0
0 49.0
0 51.0
0 31.0
0 38.0
0 50.0
0 46.0
0 52.0
0 52.0
0 46.0
0 56.0
0 54.0
0 50.0
0 48.0
0 38.0
0 51.0
0 54.0
0 60.0
0 52.0
0 52.0
0 48.0
0 55.0
0 53.0
0 50.0
0 56.0
0 50.0
0 50.0
0 47.0
0 29.0
0 52.0
0 48.0
0 42.0
0 37.0
0 34.0
0 32.0
0 59.0
0 44.0
0 54.0
0 42.0
0 22.0
0 38.0
0 35.0
0 39.0
0 46.0
0 27.0
0 42.0
0 54.0
0 59.0
0 62.0
0 56.0
0 54.0
0 57.0
0 59.0
0 56.0
0 59.0
0 56.0
0 60.0
0 58.0
0 51.0
0 60.0
0 52.0
0 56.0
0 41.0
0 47.0
0 54.0
0 61.0
0 45.0
0 63.0
0 58.0
0 46.0
0 52.0
0 55.0
0 50.0
0 46.0
0 52.0
0 56.0
0 43.0
0 59.0
0 49.0
0 45.0
0 55.0
0 50.0
0 52.0
0 47.0
0 53.0
0 52.0
0 46.0
0 45.0
0 48.0
0 53.0
0 51.0
0 41.0
0 45.0
0 49.0
0 26.0
0 33.0
0 30.0
0 31.0
0 45.0
0 50.0
0 55.0
0 59.0
0 61.0
0 48.0
0 57.0
0 63.0
0 56.0
0 30.0
0 54.0
0 54.0
0 54.0
0 17.0
0 35.0
0 39.0
0 48.0
0 34.0
0 41.0
0 49.0
0 57.0
0 42.0
0 37.0
0 62.0
0 44.0
0 51.0
0 32.0
0 34.0
0 36.0
0 37.0
0 40.0
0 52.0
0 47.0
0 52.0
0 41.0
0 39.0
0 43.0
0 47.0
0 51.0
0 53.0
0 41.0
0 49.0
0 51.0
0 51.0
0 39.0
0 54.0
0 49.0
0 38.0
0 41.0
0 50.0
0 32.0
0 58.0
0 46.0
0 49.0
0 37.0
0 49.0
0 50.0
0 45.0
0 38.0
0 33.0
0 41.0
0 50.0
0 52.0
0 36.0
0 33.0
0 43.0
0 49.0
0 50.0
0 56.0
0 35.0
0 41.0
0 49.0
0 47.0
0 59.0
0 48.0
0 51.0
0 63.0
0 49.0
0 49.0
0 45.0
0 40.0
0 52.0
0 54.0
0 58.0
0 52.0
0 53.0
0 49.0
0 55.0
0 47.0
0 53.0
0 55.0
0 52.0
0 49.0
0 49.0
0 34.0
0 47.0
0 51.0
0 44.0
0 40.0
0 33.0
0 36.0
0 34.0
0 23.0
0 45.0
0 37.0
0 53.0
0 51.0
0 52.0
0 40.0
0 31.0
0 28.0
0 26.0
0 46.0
0 55.0
0 66.0
0 58.0
0 57.0
0 56.0
0 53.0
0 57.0
0 58.0
0 54.0
0 55.0
0 57.0
0 58.0
0 57.0
0 50.0
0 62.0
0 56.0
0 57.0
0 39.0
0 46.0
0 57.0
0 60.0
0 43.0
0 62.0
0 61.0
0 46.0
0 48.0
0 56.0
0 54.0
0 47.0
0 50.0
0 58.0
0 41.0
0 59.0
0 53.0
0 47.0
0 53.0
0 50.0
0 53.0
0 46.0
0 56.0
0 52.0
0 47.0
0 47.0
0 49.0
0 56.0
0 48.0
0 46.0
0 45.0
0 45.0
0 34.0
0 34.0
0 30.0
0 31.0
0 37.0
0 49.0
0 51.0
0 61.0
0 62.0
0 54.0
0 52.0
0 64.0
0 56.0
0 43.0
0 48.0
0 52.0
0 57.0
0 30.0
0 44.0
0 41.0
0 45.0
0 31.0
0 53.0
0 47.0
0 52.0
0 43.0
0 44.0
0 53.0
0 48.0
0 43.0
0 29.0
0 41.0
0 37.0
0 37.0
0 44.0
0 55.0
0 43.0
0 52.0
0 38.0
0 40.0
0 45.0
0 49.0
0 50.0
0 45.0
0 39.0
0 49.0
0 57.0
0 57.0
0 46.0
0 48.0
0 29.0
0 45.0
0 45.0
0 48.0
0 53.0
0 41.0
0 43.0
0 53.0
0 43.0
0 58.0
0 56.0
0 46.0
0 57.0
0 55.0
0 50.0
0 42.0
0 44.0
0 49.0
0 54.0
0 60.0
0 53.0
0 50.0
0 52.0
0 56.0
0 52.0
0 50.0
0 56.0
0 49.0
0 53.0
0 48.0
0 37.0
0 42.0
0 52.0
0 43.0
0 37.0
0 34.0
0 39.0
0 40.0
0 20.0
0 41.0
0 41.0
0 46.0
0 55.0
0 51.0
0 37.0
0 31.0
0 30.0
0 25.0
0 44.0
0 57.0
0 60.0
0 58.0
0 55.0
0 58.0
0 59.0
0 58.0
0 56.0
0 55.0
0 53.0
0 60.0
0 58.0
0 56.0
0 56.0
0 56.0
0 54.0
0 47.0
0 37.0
0 53.0
0 65.0
0 48.0
0 53.0
0 62.0
0 55.0
0 43.0
0 56.0
0 51.0
0 51.0
0 46.0
0 55.0
0 44.0
0 56.0
0 57.0
0 53.0
0 50.0
0 49.0
0 49.0
0 53.0
0 53.0
0 54.0
0 45.0
0 52.0
0 49.0
0 48.0
0 50.0
0 46.0
0 44.0
0 47.0
0 38.0
0 28.0
0 32.0
0 29.0
0 33.0
0 49.0
0 50.0
0 57.0
0 58.0
0 56.0
0 53.0
0 63.0
0 64.0
0 52.0
0 34.0
0 59.0
0 52.0
0 39.0
0 41.0
0 40.0
0 48.0
0 32.0
0 47.0
0 48.0
0 57.0
0 43.0
0 39.0
0 60.0
0 45.0
0 41.0
0 33.0
0 35.0
0 35.0
0 37.0
0 44.0
0 53.0
0 43.0
0 53.0
0 33.0
0 36.0
0 41.0
0 48.0
0 53.0
0 50.0
0 41.0
0 47.0
0 54.0
0 47.0
0 44.0
0 54.0
0 48.0
0 39.0
0 45.0
0 46.0
0 39.0
0 55.0
0 46.0
0 45.0
0 41.0
0 48.0
0 51.0
0 48.0
0 37.0
0 31.0
0 47.0
0 47.0
0 52.0
0 34.0
0 35.0
0 43.0
0 50.0
0 52.0
0 53.0
0 33.0
0 50.0
0 46.0
0 51.0
0 57.0
0 43.0
0 57.0
0 55.0
0 53.0
0 47.0
0 45.0
0 42.0
0 49.0
0 61.0
0 56.0
0 50.0
0 50.0
0 50.0
0 56.0
0 50.0
0 51.0
0 55.0
0 46.0
0 49.0
0 51.0
0 32.0
0 50.0
0 43.0
0 44.0
0 33.0
0 34.0
0 41.0
0 26.0
0 29.0
0 46.0
0 38.0
0 59.0
0 50.0
0 39.0
0 44.0
0 33.0
0 26.0
0 31.0
0 46.0
0 53.0
0 61.0
0 58.0
0 61.0
0 48.0
0 60.0
0 60.0
0 44.0
0 51.0
0 52.0
0 55.0
0 47.0
0 52.0
0 57.0
0 41.0
0 57.0
0 53.0
0 48.0
0 57.0
0 50.0
0 52.0
0 46.0
0 55.0
0 50.0
0 47.0
0 46.0
0 46.0
0 54.0
0 53.0
0 42.0
0 47.0
0 44.0
0 32.0
0 32.0
0 25.0
0 29.0
0 37.0
0 49.0
0 53.0
0 61.0
0 58.0
0 52.0
0 59.0
0 48.0
0 48.0
0 57.0
0 53.0
0 59.0
0 60.0
0 53.0
0 44.0
0 48.0
0 55.0
0 42.0
0 49.0
0 35.0
0 47.0
0 49.0
0 48.0
0 42.0
0 42.0
0 28.0
0 26.0
0 29.0
0 32.0
0 28.0
0 23.0
0 38.0
0 42.0
0 45.0
0 42.0
0 41.0
0 38.0
0 32.0
0 27.0
0 32.0
0 49.0
0 41.0
0 37.0
0 34.0
0 45.0
0 36.0
0 60.0
0 45.0
0 50.0
0 33.0
0 39.0
0 41.0
0 41.0
0 30.0
0 34.0
0 39.0
0 35.0
0 30.0
0 35.0
0 35.0
0 30.0
0 30.0
0 44.0
0 31.0
0 37.0
0 33.0
0 36.0
0 28.0
0 47.0
0 55.0
0 54.0
0 45.0
0 39.0
0 40.0
0 41.0
0 42.0
0 47.0
0 56.0
0 56.0
0 47.0
0 52.0
0 35.0
0 37.0
0 46.0
0 51.0
0 29.0
0 33.0
0 27.0
0 37.0
0 31.0
0 37.0
0 29.0
0 37.0
0 35.0
0 34.0
0 31.0
0 29.0
0 26.0
0 37.0
0 36.0
0 38.0
0 40.0
0 49.0
0 56.0
0 36.0
0 32.0
0 27.0
0 27.0
0 39.0
0 48.0
0 57.0
0 36.0
0 37.0
0 39.0
0 44.0
0 36.0
0 45.0
0 34.0
0 29.0
0 32.0
0 58.0
0 55.0
0 54.0
0 40.0
0 40.0
0 43.0
0 32.0
0 33.0
0 37.0
0 40.0
0 27.0
0 32.0
0 42.0
0 32.0
0 29.0
0 27.0
0 50.0
0 47.0
0 61.0
0 58.0
0 54.0
0 49.0
0 57.0
0 48.0
0 53.0
0 60.0
0 58.0
0 47.0
0 38.0
0 56.0
0 61.0
0 55.0
0 52.0
0 63.0
0 55.0
0 50.0
0 51.0
0 56.0
0 53.0
0 45.0
0 56.0
0 57.0
0 58.0
0 55.0
0 60.0
0 51.0
0 61.0
0 58.0
0 54.0
0 24.0
0 54.0
0 47.0
0 50.0
0 40.0
0 42.0
0 45.0
0 44.0
0 43.0
0 50.0
0 56.0
0 36.0
0 42.0
0 31.0
0 24.0
0 41.0
0 34.0
0 38.0
0 39.0
0 32.0
0 45.0
0 46.0
0 47.0
0 55.0
0 50.0
0 49.0
0 45.0
0 50.0
0 37.0
0 51.0
0 58.0
0 39.0
0 35.0
0 49.0
0 39.0
0 57.0
0 44.0
0 54.0
0 35.0
0 44.0
0 52.0
0 47.0
0 47.0
0 37.0
0 37.0
0 53.0
0 46.0
0 46.0
0 28.0
0 42.0
0 47.0
0 42.0
0 51.0
0 37.0
0 42.0
0 49.0
0 46.0
0 55.0
0 47.0
0 46.0
0 60.0
0 43.0
0 51.0
0 43.0
0 41.0
0 53.0
0 55.0
0 58.0
0 51.0
0 56.0
0 48.0
0 51.0
0 47.0
0 54.0
0 54.0
0 51.0
0 48.0
0 49.0
0 35.0
0 42.0
0 48.0
0 43.0
0 37.0
0 31.0
0 41.0
0 30.0
0 27.0
0 41.0
0 41.0
0 50.0
0 49.0
0 46.0
0 40.0
0 25.0
0 33.0
0 26.0
0 45.0
0 57.0
0 63.0
0 58.0
0 62.0
0 58.0
0 61.0
0 57.0
0 57.0
0 51.0
0 55.0
0 60.0
0 65.0
0 53.0
0 53.0
0 59.0
0 55.0
0 52.0
0 35.0
0 56.0
0 58.0
0 58.0
0 45.0
0 60.0
0 62.0
0 47.0
0 57.0
0 56.0
0 54.0
0 48.0
0 52.0
0 50.0
0 53.0
0 56.0
0 49.0
0 52.0
0 52.0
0 55.0
0 50.0
0 43.0
0 50.0
0 46.0
0 53.0
0 49.0
0 39.0
0 44.0
0 44.0
0 31.0
0 34.0
0 26.0
0 30.0
0 45.0
0 51.0
0 55.0
0 60.0
0 59.0
0 47.0
0 58.0
0 63.0
0 52.0
0 28.0
0 44.0
0 46.0
0 58.0
0 38.0
0 47.0
0 45.0
0 42.0
0 37.0
0 49.0
0 50.0
0 37.0
0 33.0
0 55.0
0 48.0
0 58.0
0 37.0
0 30.0
0 36.0
0 30.0
0 35.0
0 44.0
0 57.0
0 43.0
0 45.0
0 34.0
0 43.0
0 46.0
0 48.0
0 55.0
0 48.0
0 46.0
0 48.0
0 55.0
0 36.0
0 51.0
0 53.0
0 40.0
0 37.0
0 54.0
0 37.0
0 48.0
0 47.0
0 49.0
0 33.0
0 48.0
0 53.0
0 48.0
0 50.0
0 38.0
0 38.0
0 57.0
0 46.0
0 55.0
0 26.0
0 37.0
0 50.0
0 46.0
0 53.0
0 43.0
0 34.0
0 53.0
0 44.0
0 56.0
0 57.0
0 43.0
0 56.0
0 53.0
0 55.0
0 40.0
0 45.0
0 48.0
0 53.0
0 58.0
0 56.0
0 49.0
0 53.0
0 59.0
0 52.0
0 52.0
0 51.0
0 55.0
0 49.0
0 48.0
0 53.0
0 35.0
0 52.0
0 43.0
0 44.0
0 34.0
0 34.0
0 43.0
0 25.0
0 27.0
0 48.0
0 36.0
0 60.0
0 51.0
0 43.0
0 39.0
0 31.0
0 27.0
0 35.0
0 47.0
0 53.0
0 63.0
0 62.0
0 57.0
0 58.0
0 56.0
0 55.0
0 59.0
0 58.0
0 57.0
0 56.0
0 59.0
0 58.0
0 57.0
0 59.0
0 54.0
0 61.0
0 59.0
0 57.0
0 53.0
0 57.0
0 58.0
0 59.0
0 57.0
0 55.0
0 48.0
0 65.0
0 50.0
0 55.0
0 38.0
0 44.0
0 54.0
0 58.0
0 44.0
0 64.0
0 56.0
0 48.0
0 50.0
0 52.0
0 49.0
0 55.0
0 47.0
0 56.0
0 41.0
0 55.0
0 56.0
0 49.0
0 52.0
0 50.0
0 51.0
0 47.0
0 52.0
0 50.0
0 49.0
0 46.0
0 46.0
0 55.0
0 46.0
0 45.0
0 44.0
0 47.0
0 37.0
0 26.0
0 30.0
0 29.0
0 36.0
0 48.0
0 54.0
0 59.0
0 57.0
0 59.0
0 52.0
0 62.0
0 57.0
0 51.0
0 31.0
0 57.0
0 54.0
0 47.0
0 42.0
0 38.0
0 47.0
0 33.0
0 47.0
0 48.0
0 57.0
0 40.0
0 39.0
0 60.0
0 47.0
0 52.0
0 33.0
0 38.0
0 34.0
0 40.0
0 40.0
0 53.0
0 45.0
0 50.0
0 36.0
0 38.0
0 47.0
0 46.0
0 52.0
0 54.0
0 40.0
0 49.0
0 53.0
0 46.0
0 41.0
0 51.0
0 48.0
0 39.0
0 42.0
0 45.0
0 38.0
0 56.0
0 44.0
0 44.0
0 39.0
0 49.0
0 46.0
0 48.0
0 42.0
0 33.0
0 47.0
0 49.0
0 53.0
0 38.0
0 33.0
0 47.0
0 47.0
0 48.0
0 57.0
0 35.0
0 44.0
0 48.0
0 52.0
0 57.0
0 47.0
0 47.0
0 60.0
0 49.0
0 45.0
0 47.0
0 41.0
0 48.0
0 61.0
0 53.0
0 52.0
0 53.0
0 49.0
0 54.0
0 46.0
0 51.0
0 55.0
0 49.0
0 51.0
0 47.0
0 34.0
0 50.0
0 41.0
0 48.0
0 29.0
0 37.0
0 41.0
0 58.0
0 43.0
0 56.0
0 33.0
0 30.0
0 36.0
0 39.0
0 43.0
0 41.0
0 26.0
0 43.0
0 56.0
0 65.0
0 58.0
0 57.0
0 59.0
0 58.0
0 58.0
0 60.0
0 61.0
0 55.0
0 50.0
0 60.0
0 54.0
0 57.0
0 37.0
0 54.0
0 56.0
0 63.0
0 49.0
0 62.0
0 58.0
0 48.0
0 55.0
0 57.0
0 55.0
0 50.0
0 52.0
0 57.0
0 37.0
0 60.0
0 52.0
0 51.0
0 54.0
0 58.0
0 51.0
0 51.0
0 52.0
0 52.0
0 51.0
0 48.0
0 47.0
0 54.0
0 47.0
0 39.0
0 46.0
0 47.0
0 38.0
0 27.0
0 35.0
0 26.0
0 35.0
0 49.0
0 55.0
0 56.0
0 56.0
0 62.0
0 53.0
0 60.0
0 62.0
0 56.0
0 20.0
0 49.0
0 48.0
0 52.0
0 39.0
0 42.0
0 49.0
0 38.0
0 42.0
0 47.0
0 54.0
0 34.0
0 31.0
0 59.0
0 52.0
0 48.0
0 39.0
0 26.0
0 37.0
0 33.0
0 34.0
0 48.0
0 50.0
0 45.0
0 41.0
0 37.0
0 43.0
0 47.0
0 51.0
0 54.0
0 43.0
0 49.0
0 51.0
0 49.0
0 40.0
0 54.0
0 50.0
0 41.0
0 38.0
0 50.0
0 31.0
0 62.0
0 50.0
0 50.0
0 34.0
0 49.0
0 50.0
0 43.0
0 42.0
0 37.0
0 51.0
0 51.0
0 50.0
0 36.0
0 32.0
0 45.0
0 49.0
0 49.0
0 53.0
0 35.0
0 42.0
0 47.0
0 50.0
0 55.0
0 45.0
0 20.0
0 42.0
0 55.0
0 40.0
0 38.0
0 41.0
0 43.0
0 42.0
0 40.0
0 31.0
0 38.0
0 41.0
0 36.0
0 37.0
0 40.0
0 39.0
0 42.0
0 37.0
0 36.0
0 36.0
0 43.0
0 45.0
0 34.0
0 35.0
0 50.0
0 63.0
0 49.0
0 45.0
0 45.0
0 40.0
0 50.0
0 57.0
0 61.0
0 51.0
0 53.0
0 54.0
0 54.0
0 52.0
0 51.0
0 55.0
0 51.0
0 49.0
0 0
