# Supplementary material for: Efficient Sequencing, Assembly, and Annotation of Human KIR Haplotypes
Source: Front Immunol. 2020 Oct 9;11:582927. doi: 10.3389/fimmu.2020.582927 (PMC7581912; doi:10.3389/fimmu.2020.582927)
Supplement: Supplementary Figure 1 — AFA and EUR haplotigs. Data Sheets 2-5 are zip files containing the assembled haplotigs for all AFA and EUR assemblies. Also included are Qualimap, NanoPack, and QUAST reports. [file DataSheet_2.zip › SF1d/ccs999KIR7_18_8.contigs_MN167524_reports/quast/contigs_reports/minimap_output/ccs999KIR7_18_8-contigs.sf]

Assembly md5 checksum: 1b9ce83f894a90dc716a1dc83bdd875e
Reference md5 checksum: 7eff5da4f7306510947577036eb16511
Successfully finished on 2020/04/21 17:50:21
