# Supplementary material for: Efficient Sequencing, Assembly, and Annotation of Human KIR Haplotypes
Source: Front Immunol. 2020 Oct 9;11:582927. doi: 10.3389/fimmu.2020.582927 (PMC7581912; doi:10.3389/fimmu.2020.582927)
Supplement: Supplementary Figure 1 — AFA and EUR haplotigs. Data Sheets 2-5 are zip files containing the assembled haplotigs for all AFA and EUR assemblies. Also included are Qualimap, NanoPack, and QUAST reports. [file DataSheet_2.zip › SF1d/ccs999KIR7_18_7.contigs_MN167512_reports/quast/report.tex]

\documentclass[12pt,a4paper]{article}
\begin{document}
\begin{table}[ht]
\begin{center}
\caption{All statistics are based on contigs of size $\geq$ 500 bp, unless otherwise noted (e.g., "\# contigs ($\geq$ 0 bp)" and "Total length ($\geq$ 0 bp)" include all contigs).}
\begin{tabular}{|l*{1}{|r}|}
\hline
Assembly & ccs999KIR7\_18\_7.contigs \\ \hline
\# contigs ($\geq$ 0 bp) & 41 \\ \hline
\# contigs ($\geq$ 1000 bp) & 41 \\ \hline
\# contigs ($\geq$ 5000 bp) & 26 \\ \hline
\# contigs ($\geq$ 10000 bp) & 6 \\ \hline
\# contigs ($\geq$ 25000 bp) & 1 \\ \hline
\# contigs ($\geq$ 50000 bp) & 1 \\ \hline
Total length ($\geq$ 0 bp) & 380603 \\ \hline
Total length ($\geq$ 1000 bp) & 380603 \\ \hline
Total length ($\geq$ 5000 bp) & 324437 \\ \hline
Total length ($\geq$ 10000 bp) & 179337 \\ \hline
Total length ($\geq$ 25000 bp) & 100334 \\ \hline
Total length ($\geq$ 50000 bp) & 100334 \\ \hline
\# contigs & 77 \\ \hline
Largest contig & 100334 \\ \hline
Total length & 919978 \\ \hline
Reference length & 144771 \\ \hline
GC (\%) & 47.34 \\ \hline
Reference GC (\%) & 46.74 \\ \hline
N50 & 19012 \\ \hline
NG50 & 100334 \\ \hline
N75 & 8033 \\ \hline
NG75 & 77487 \\ \hline
L50 & 13 \\ \hline
LG50 & 1 \\ \hline
L75 & 34 \\ \hline
LG75 & 2 \\ \hline
\# misassemblies & 0 \\ \hline
\# misassembled contigs & 0 \\ \hline
Misassembled contigs length & 0 \\ \hline
\# local misassemblies & 2 \\ \hline
\# scaffold gap ext. mis. & 0 \\ \hline
\# scaffold gap loc. mis. & 0 \\ \hline
\# unaligned mis. contigs & 0 \\ \hline
\# unaligned contigs & 56 + 5 part \\ \hline
Unaligned length & 356483 \\ \hline
Genome fraction (\%) & 99.824 \\ \hline
Duplication ratio & 3.901 \\ \hline
\# N's per 100 kbp & 0.00 \\ \hline
\# mismatches per 100 kbp & 469.34 \\ \hline
\# indels per 100 kbp & 116.99 \\ \hline
Largest alignment & 96275 \\ \hline
Total aligned length & 563490 \\ \hline
NA50 & 17663 \\ \hline
NGA50 & 96275 \\ \hline
NGA75 & 75705 \\ \hline
LA50 & 14 \\ \hline
LGA50 & 1 \\ \hline
LGA75 & 2 \\ \hline
\end{tabular}
\end{center}
\end{table}
\end{document}
