# Supplementary material for: Efficient Sequencing, Assembly, and Annotation of Human KIR Haplotypes
Source: Front Immunol. 2020 Oct 9;11:582927. doi: 10.3389/fimmu.2020.582927 (PMC7581912; doi:10.3389/fimmu.2020.582927)
Supplement: Supplementary Figure 1 — AFA and EUR haplotigs. Data Sheets 2-5 are zip files containing the assembled haplotigs for all AFA and EUR assemblies. Also included are Qualimap, NanoPack, and QUAST reports. [file DataSheet_2.zip › SF1d/ccs999KIR7_18_7.contigs_MN167512_reports/quast/contigs_reports/transposed_report_misassemblies.tex]

\documentclass[12pt,a4paper]{article}
\begin{document}
\begin{table}[ht]
\begin{center}
\caption{All statistics are based on contigs of size $\geq$ 500 bp, unless otherwise noted (e.g., "\# contigs ($\geq$ 0 bp)" and "Total length ($\geq$ 0 bp)" include all contigs).}
\begin{tabular}{|l*{20}{|r}|}
\hline
Assembly & \# misassemblies &   \# contig misassemblies &     \# c. relocations &     \# c. translocations &     \# c. inversions &   \# scaffold misassemblies &     \# s. relocations &     \# s. translocations &     \# s. inversions & \# misassembled contigs & Misassembled contigs length & \# local misassemblies & \# scaffold gap ext. mis. & \# scaffold gap loc. mis. & \# unaligned mis. contigs & \# mismatches & \# indels &     \# indels ($\leq$ 5 bp) &     \# indels ($>$ 5 bp) & Indels length \\ \hline
ccs999KIR7\_18\_7.contigs & 0 & 0 & 0 & 0 & 0 & 0 & 0 & 0 & 0 & 0 & 0 & 2 & 0 & 0 & 0 & 678 & 169 & 154 & 15 & 575 \\ \hline
\end{tabular}
\end{center}
\end{table}
\end{document}
