# Supplementary material for: Efficient Sequencing, Assembly, and Annotation of Human KIR Haplotypes
Source: Front Immunol. 2020 Oct 9;11:582927. doi: 10.3389/fimmu.2020.582927 (PMC7581912; doi:10.3389/fimmu.2020.582927)
Supplement: Supplementary Figure 1 — AFA and EUR haplotigs. Data Sheets 2-5 are zip files containing the assembled haplotigs for all AFA and EUR assemblies. Also included are Qualimap, NanoPack, and QUAST reports. [file DataSheet_2.zip › SF1d/ccs999KIR7_18_7.contigs_MN167513_reports/quast/contigs_reports/transposed_report_misassemblies.tsv]

Assembly	# misassemblies	# contig misassemblies	# c. relocations	# c. translocations	# c. inversions	# scaffold misassemblies	# s. relocations	# s. translocations	# s. inversions	# misassembled contigs	Misassembled contigs length	# local misassemblies	# scaffold gap ext. mis.	# scaffold gap loc. mis.	# unaligned mis. contigs	# mismatches	# indels	# indels (<= 5 bp)	# indels (> 5 bp)	Indels length
ccs999KIR7_18_7.contigs	0	0	0	0	0	0	0	0	0	0	0	1	0	0	0	622	141	127	14	526
