# Supplementary material for: Efficient Sequencing, Assembly, and Annotation of Human KIR Haplotypes
Source: Front Immunol. 2020 Oct 9;11:582927. doi: 10.3389/fimmu.2020.582927 (PMC7581912; doi:10.3389/fimmu.2020.582927)
Supplement: Supplementary Figure 2 — WGS haplotigs. Data Sheet 1 is a zipped file containing the assembled haplotigs for maternal and paternal haplotypes for WGS assembly from GIAB individual NA24385. [file DataSheet_1.zip]

Archive with 7 entries (5 files):
- SF2/NA24385_all.contigs_mat.fasta
- SF2/NA24385_all.contigs_pat.fasta
- SF2/NA24385_all_annotation.txt
- SF2/NA24385_all_kir.fastq.gz
- SF2/NA24385_all_markup.txt
- SF2/mat/
- SF2/pat/
