# Supplementary material for: Efficient Sequencing, Assembly, and Annotation of Human KIR Haplotypes
Source: Front Immunol. 2020 Oct 9;11:582927. doi: 10.3389/fimmu.2020.582927 (PMC7581912; doi:10.3389/fimmu.2020.582927)
Supplement: Supplementary Figure 2 — WGS haplotigs. Data Sheet 1 is a zipped file containing the assembled haplotigs for maternal and paternal haplotypes for WGS assembly from GIAB individual NA24385. [file DataSheet_1.zip › SF2/NA24385_all.contigs_pat.fasta]

>NA24385_all_tig00000001 len=142195 reads=156 class=contig suggestRepeat=no suggestBubble=no suggestCircular=no
GGGAGGCAGAGAGACAGAGAGAGAGCAAACCATGAGTTGGAACTCTGGAATCTTGGGACATGAGACAAATTCTAGATAAATCTACAAAAATCCAGAATTTACATGTTGTGATTTTTGCTGATAAAGTACAATTCTAAGATTGTAAATAATTGCATAATCCTTCCCTGGGAGTTTAAATCATTTGAACTGGTTCTGCTGTAATACTAGAAATACAATCATGAAAAATTCTAATGGTTTATTAGTCACAATTGCTCTGAAAACCTTAATAATACCTATTAGATATTTTGCATATTACACAGGAAGAAGAGTTTGAATCTCAGATAAAAGCAATAAAAATACATGAAAAGTCTTTCATGTTAGCACAGATTTTAGGCATCTCGTGTTCAGGAGGTTGGATCTGAGACGTGTTTTGAGTTGGTCATAGTGAAGGACGCGAGGTGTCAATTCTAGTGAGAGCAATTTCCAGGAAGCCATGCTCCGCTCTTGAGCGAGCACCCACTGGGCCTCATGCAAGGTAGAAAGAGCCTGCGTACGTCACCCTCCCATGATGTGGTCAACATGTAAACTGCATGGGCAGGGCGCCAAATAACATCCTGTGCGCTGCTGAGCTGAGCTGGGGCGCAGCCGCCTGTCTGCACCGGCAGCACCATGTTGCTCATGGTCGTCAGCATGGCGTGTGTTGGTGAGTCCTGGAAGGGAATCGAGGGAGGGAGTGCGGGGATGGAGATCTGGACCTGGAGGTAAAGATATGGGCCTAGAGGTGGAGTTATGGGCCTGGAGGTGGAGTTATGGGCCTGAAGTGGAGATCTGGGCCTGGAGTGGAGATCTGGGCCTGGAGTGGAGATAGGGGCCTGGGGTGGAGATATGTGCCTGGAGTGGAGATCTGGGCCTGGAGTGGAGATATGGGCCTGGGGTGGAGATATGTGCCTGGGGTGGAGATATGGGCCTGGAGGGGAGATATGGGCCTGGAGGGGAGATGTGGGCCTAGAGGTGGAGTGATGGGCCTAGAAGTGGAGCGATGGGCCTGGAGTGGAGATATGGGCCTGGAGGTGGAGTTATGGGCCTGCAGTAGAGATATGGGCCTGAAGTGGAGATATGGGCCTGGAGTGGAGATATGGGCCTAGAGGTGGAGTTATGGGCCCGGAGGTGGAGTTAAGGGCATGAAGTGGAGATCTGGGCCTGGAGTGGAGATATGATCCTGGAGTGGAGATATGGGCCTGGGGTGGAGATACGGGCCTGGAGCAGACATACAAGCCTGGAAAGGAGATATGGGCCTGGAGAGGAGATAGAAGCCTGGAGTGGAAATATGGGCCTGGAGTGGAGATATGAGCCTGGAGTGGATATATGAGCCTGGAGTTGAGATAGGAGCCTGGAGTGGAGATATGGGCCTGGAGTGGACTTATCAGCCTGGAGAGGAGATATGGGTCTGGAGTGGAGATACGGACCTGGAGTGGAGATCTGGGCCTGTTGTGTAGATCTAGGCCTGGAGGTAGAGATCTGGGCCTGGAGGCTGAGTCTCTGCACAGCCGAGATCCTTGTTCCTGGGGGCAGGTAGGCAGCGAGGGTGAGTTTACCTTCAGCCCAGCAAGGGCCTGGCTGCCAAGACGCACAACCCAGTGGGGGCAGCAGGGTGCCCTGGTTTGCCTGCAGATGGATGGTCCATCATGATCTTTCTTTCTAGGGTTGTTCTTGGTCCAGAGGGCCGGTCCACACATGGGTGAGTCCTTCCCCAAACCTTAGGGTGTCATCTCCCCACATAAGAGGATTTTCCTGAAATGGGAGGGAAGTCCTGTCGGGGAGTCTCTCATACACTAGGAAGAGGGGACCCTCGGATGCTCGGCCCACATTTCTGACCTTGCCCTCCCCGGCCTTTCTTTCCCTTTCCTGAGTCAAGCTCTGTGAAGACTGGGGTGAGACTAGGGTGCTCCAAGATGGGTGTGCAGGGAGGAAGTGGTGTCAGCAGCAGAGAAAGAGAGGGAAGCAGTGCTAGGAACAGCAGGTCCTCTGAGGACAAAGGTGTAACTCACACCCTCCAGCGTTTCCGTGATGGTAGGGGCTGCAGTGTGGCTGCGGTCTTTCTACCAGAAAAGGTGAGGAAACCACAGCCATGGCCCTGACATTCCAAATCCTCTGATGGGGGCTCAGTTCATCAATTGGCTGATATTCCATTCACATAGGACTTGCCCTCCATGCCGTGTCTACTTTGTATTGTTTTATATGAGTAATTTTGCAGTATTAAAATCTAGTAAGAGTTGCTTCTCCAGCACTTGCTCAAAGTTCTCAGCTGACACTTGTTGTAGGGAGACGCCATGTCTATGCAGGATGGGTCCTTCCTGTAGCCCTGGGCACCCAGGTGTGGTAGGAGCCTTAGAAAGTGGAAATGGGGAGAATCTTCTGGGCACTGGGAGTGAGGGGCGGCTCCACATCCTCCTCTCTAAGGCAGTGCCTCCTTCTCCCCCAGGTGGTCAGGACAAGCCCTTCCTGTCTGCCTGGCCCAGCGCTGTGGTGCCTCGCGGAGGACACGTGACTCTTCGGTGTCACTATCGTCATAGGTTTAACAATTTCATGCTATACAAAGAAGACAGAATCCACGTTCCCATCTTCCATGGCAGAATATTCCAGGAGGGCTTCAACATGAGCCCTGTGACCACAGCACATGCAGGGAACTACACATGTCGGGGTTCACACCCACACTCCCCCACTGGGTGGTCGGCACCCAGCAACCCCATGGTGATCATGGTCACAGGTCAGAGGCTTTCCGTCTGGGCTTCTCACTGTCCCACCTCCTGAATCCCAGAGCTTCTGGTGGGGCTGTCCGTCAGGGTCCCATCACCCAGGCCCTGGCTGTATTTGGGGTCAAGGGAGATTGAATACAGGGCAAATGGGTGCTGTGGTGGGAAGAATAACTGTCCCCAATGATGGCTACATTGTAATCCCTGGAGCCTGTGACTATTTATGTTATAGGGCAGGGGACTGAAGGGGAAGGTGGAGCTCAGGTTGTTGATGAGTTGACCTTGAGATGGGGAGACAGCCTGGACTGTCCCACTGGGCTCAGTGTAATCACAAGGGTCCGCGTGAGAGGTGGAGGAAGAGGGGAGTGGGGATTAGAGCAGTGTAGTGGGAGGGAGACGCTATCAGCCACTGCGGGCTTTGAAAGTGGAGGAAGACCACTAGTCACAGAATGCAGGTGGCCTCTAAGGGCTGGAGAAGTCAGGAGAACTGATTCGCTGATTCTCCAGAGGGAACGCAGCCCTGTAGACGCCTTGATTTCAGCACAGGGAGAACTGGATCCAATTTCTGTCTCCAGAAGTGGAAGGGGTCAGTGTGTTCTCTCCTGCTGCCATGTTTGTGGTAATTTTCTGCAGCAGCAACAGGAAACCAACACAGGAACCCAGGTCAAGGACAAGTTAGGAACCCAGGTCAAGGACAAGTTAGGAAACCAAACAAGGACAGCCAGGTGTGGTGGTGGGCGCGAGTAATCCAACGACTGGGGAGGCTGAGGCAAGAGAATCACTTGAACTGGGGAGGCAGAGGTTTCAGTGAGCCAAGACAACACCACTACACTCCAGCCTGGGTGAAAAAGTGACTGTCTCAAAAATAAATTAATTAATCAATTAATTAAAGAAACCAAACAAGGAGAAGGTTGGCTACCCTGAGATCAGCAAGGGCAGGATGCTGATGTTACCACCAGGCTCCATCCACATAGGAAGGGGTTGATGCTCCTGGAACCAGCACCAGGGGCCACCCTATGGAAGCTGGGGCCATGGAGAAGGCACAGACATGGCAGGAGAGGCTCCCAATCCCCATCAGGAACAGGGTGTGTGGTCACTGATGTCTGTCTTACTGATGAGTTGATACCACCTGCCAGAGACTCCAATTTGTTCAAAAGAGATTGATTCAGGCTGCTAAGAGCCTGGACATGCAGCCTGTCCTCTTCCACCCCCATATAAACAGCAGGAAAGAGATTAGTGGGAAACAGATACAACAGCCCAAGAGATGAGGCTGTCTTCACAGTGGCAAGGGAGTCAGGGGCTACTGGAGACAGAGGGACAGAGAAGAGGGAGGAAGACAGATGGAGGCACCTGCACCAGGGGATATGGGCACAGAAAAGACACGGAGATGCAGAGAGGGAGGAGAGAGACAGACACGGGGAGGGGAACCCTCACTCATTCCAGGTGCCATGGATGGGATGATAAAGAGAGATGCCTTCTAAACTCACAACTTCTCTTTCTAGGAAACCACAGAAAACCTTCCCTCCTGGCCCACCCAGGTCCCCTGGTGAAATCAGGAGAGAGAGTCATCCTGCAATGTTGGTCAGATATCATGTTTGAGCACTTCTTTCTGCACAAAGAGTGGATCTCTAAGGACCCCTCACGCCTCGTTGGACAGATCCATGATGGGGTCTCCAAGGCCAATTTCTCCATCGGTTCCATGATGCGTGCCCTTGCAGGGACCTACAGATGCTACGGTTCTGTTACTCACACCCCCTATCAGTTGTCAGCTCCCAGTGATCCCCTGGACATCGTGGTCACAGGTGAGAGTGTCTAGACATTGTTCTCATTGTCACTGGGACACAGAGTGAATGATCCAGGACTTGGAACCCCCAGGTGGTCATGAGGAAGATAAGTGTGGGATTCTTATGGAAAGAGAGTGACTTGGTGAGGTCTGTACCAACAGAGACAGAGAAACAGGAGACATAAGTACAGAACAGGTGTCATAACAGGGGACAGACACAGGGGCCATACAGGGAGGTAGAAAAGAGAGAAAGAGGTAAAGGAGACACTCAGACAGACAGACATGTCCCAGAGAGAGGTGTCCTTCCATGCTGACTTTGCTCAGAGACCTGGCACAGGTTAGAAGTTTCATTTCTGTTTTACCTCCACAAAGTGTTTCTACCAGAAGAACCCAAGGACACCCATATTTCTGACCTGAGTTGGGCCCTGTGGCCTCAGGCCTTGTGCCACCTACAGATGCCGTGTTTATTCTGACACCTCTGCCTTCCATGCAATGGAGAGTAATCATCCCAGGATATCATGGCCCCAGAACACCAACCCCTGTATGCTGTGTGAACTTGGGGTCCCCAGACTGGATTCTGAGGCTCATATTCCAAATAATCCCACATATGATAGGATCGCTGAGAGACACAGAGAAAAATCAGGGACACCAAAAAGCAAAGACATAAACACACACAAAATGAGCCAGAAGAAGGAGATTAAGAGATTCACAGACACATAAAAAGAAAGAAAAGAGGGCAGAGTGGAGAGAATGATGGAAAGGAGGAGAGAAAAGCCCCAAAATCAGAACCCTGAGGGAGGGACACAAAGACAGAGAAAGATAAAGATGTGGGGATGGATTGCAGAGATTCCAAATAGAACTAGAGAGACTGAGAGGCAGAGAAAGACAAGGAGACGGAGAGAGAGAGATGATAGATGGATAGATAGACGTAGATAGATGATAAATAGGTAGATGATAGATAATGGATTGGTTATAGATACATAGATGATGACTGATAGATGATACATAGAGATGATGATGATGACGATGATGATGATAGACACATAGATATATACATAGATGATACATAAATAGAGACAGAGAGGCAGACAGAGAGGTAATAGAGAGAGAGATAGATGATACATATATAGATAATAGATGATTGATGGATAGATAGACAGATAGACAATTGATAGAGAGATAGATAAGTGATACATAAATATAGATGATAGATAATTTGTAGATAGACACAAAATAGATAAATAGATAGATCGATAGATAATAGATAGAAATGTGCAGAAAGTTATGAACAAGACAGAAAGTGAGAGACTCAAAATTAAAGAAAAAGGAAGATCAAGTCAACCAATCCAAGGAGGGTCAGAGAGAATAAAACAATCCAAAAAGGGAAAACATACCTCAGGGTGGGGAAGTGAGGTCATAGACCTAGAGAGACAGAAAAGGTAGAAGGAGGAAACAGATATGAAGAGAGATGGGGTGGAGAGTGAGAGAGAGAGAGAGAGCATTAGGTCATAGAGCAGGGGAGTGAGTTCTCAGCTCAGGTGTGAGGGGAGCTGTGACAAGGAAGAACCTCCCTGAGGAAACTGCCTCTTCTCCTTCCAGGTCTATATGAGAAACCTTCTCTCTCAGCCCAGCCGGGCCCCAAGGTTCAGGCAGGAGAGAGCGTGACCTTGTCCTGTAGCTCCCGGAGCTCCTATGACATGTACCATCTATCCAGGGAGGGGGGAGCCCATGAACGTAGGCTCCCTGCAGTGCGCAAGGTCAACAGAACATTCCAGGCAGATTTCCCTCTGGGCCCTGCCACCCACGGAGGGACCTACAGATGCTTCGGCTCTTTCCGTCACTCTCCCTACGAGTGGTCAGACCCGAGTGACCCACTGCTTGTTTCTGTCACAGGTGAGAAAAGCCCATATCTCTCTCATGTCCTATGATCCTAAATCCTTAGCTAAGGAGCTTCCTGCTGATGATGGAGAAAAGCATGGACAGATGCAGAGAGAAGACACAGCAGGTGTGAGGGCGGAGTCAGGGCGCAGGATGGCAGACAGGGCACCTCCAAACCCTCCTTCATGGCCTGCATGGAGGCCTCCGATCAGGGCTCCAGGCACCCAGGCAGATGGAGAAAGCGGTCAGGACAGACCCAGAGAAGGGGAGACTGGGCTTAGTTTGGGGAGATCAGAGGTTCCCTCAGCCCCTCAATCTTACCCATTTCCCAGAAGCCCATCATGGCCTCTCACCCACACAGAGAGATATCATCACCAGCAACCCCTACACCCTTTTCTTTTCATTTTCAAAAATATTTATTGAGGTTAAATGTAACTATATAATTTACCACCTTTACCATTTTTAAAAGTAAAATCTAGTGGTCATAAATACCTTTATATGCTGGGCGTGGTGGTTCACAGTTGTAATCTCGGCGCTTTGAGAGGCCAAGGAAGGTGGATCATTTAAGATCAGGAACTCGAGATCACCCTGGCCAACATGTGGGAAATTCATCTTTACTAAACAGACAAGAAAAATTAGCCGAGCATGCTGGCATGCACCTGTAGTCCTAGCTACTTGGGAGGCTGAGGCAGGAGAAGCACTTAAAGCCAGGAGGCCGAGGTTGCACTGAGCCGAGATCATGCCACTGCACTGCAGCCTGGGAGACAGAGAGAGACTCTGTTTCTAAATAAATAAATACATCTATATTCTTTTTTTTGTTACCCTCCACCCTTCCCTTCCTGGCCTCTGGTGTCCACCATTGTATTCTCCACCTTCATGAGATCCACCTTTTATCTCCTGCATGTGGGTGAGAAATGGGAATCTTTGTAATGACCTCCAGTTCCATCCATGTGGCTGCAAATGACAGGATGTTATTGTTTCTATGGATGAGTAGTCTCCACTGTGTGTGTGTACCACAGTTCTCTATCCATTCACCCACTGATAGGCAGGTAGGTTGACTCCACATCTTGGCTACTGTGAACAGTGCTGGAACAGTCATATGAGTGCAGATATCACTTCGATACACTGATGTCCTTTCCTTTGGATATAAACCCAGTAGTGAAATTGCTGGATACTATGAAAGTTCTCTTTTTTTTTTTTTTCTTTTTTGAGAAAGAGTTTCCCTCCTTAGTCCAAGCTGGAGTCTAAGTGGTGAGATCTTGGCTCATTGCAACCTGTGCCTCCTAGGTTCAAATGATTGTCCTGACTCAGCCTCCCTAGTAGCTGTGATTACAGGTGCATGCCACCATGCCTGGCTAATTTTTGTATTTTTTTAGCACAGACGGGATATCCCAATTTTGGGCAGGCTGCTCTCAAACTCCTGACCTCAAGTGAGGTGCCTGCCTCGGTTTCCCAAAGTGCTGAAATTACAGGCATAAGCCACTATGCCCAGCCTCCTTTTAGTTTTTTAAAGAATTTCCATACTTTTCTCCATAATAGTTGTACTAATTTACATTCCTACCAACAGGGTACCAGGGTTCTCCTTTCTCTACCATCTTGCCAGCATTTGTTTTGCCTGTCTTGCAGATAAAAGCCATTTTACTTTACTTTATTTTATTTATTTATTTATGTTGAGATGGAGTTTCACTCATAGTCGCCCAGGCTGGAGTGCAAGGGTGTGATCTCAGCTCACTGCAACCTCCGCCTCCCGCGTTCAACTGATTCTCCTGCCTCAGCCTCCAAAGTAGCTGGGATTACAGGCGTGTGCCACCACGCCTAGCTAATTTTTGTATGTTTAGTAGAGAGGGAGTTTCTCCATGATGGTCAGGCTGGTCTCCCGACCTCAGGTGATCCGCCCACCTCCGCTTCCTGAAGTGCCGGAATTACAGGCGTGAGCCACCGGCCTAAAAGGCATTTTAATGGGATGAGATGAAAACTCATCGCGATTGTAATTTACATTTCTCTGATGATGAGTGATGCCGAGTACTTTTTCATATACGTGATCGCCATTTCTATGTTTTGTTTGTGGAGAAATGTCTCCTCATGTCTTTTGCTCGTTTTTTAATTAAATTGTTTTATTGAGTTGTTTGAGCTTCTTATATTTCCAGTTATTAATCCCGTCTCAGATGAATAGTTTGCAAATATTTGCTCCTATTTTGTGGGTTGTCTCTTCACTTTCTTGGTTTATCTTTTGTGGTGCAGAAGTTGCTTGGTTTGATGTAATCCTAATGGTCTATTTTTTGCTTTGATTACTTGTGTTTTGAAGGTTTTAAACAAAATGTCTTTCGTCAGACAAATGTCTTCCCCATTATTTTCTTCTACATGTTTCATAGGTTCAGGCCTTAGACTCATGTTTTTAATCCATTTTCATTTGATTTTTGTTTATGGTGACAGGTATAGATGCAGTTTTATTCCTCTGCATGTAGATATCCAGTTTTCCCCACACCATTTATTGAAAAGACTGTCCTTTCCTGATTGTGAGTTCTTGGCACCTTTGTCAAAGTCCATTAAATGGGCTGGGTATGGTGGCTCACACCTGCAATTCCAGCACTTTGGGAGGCCGAGGCGGGTGGATCACCTGAAGCCAGGAGTTCAAGACCAGGCTGGCCAACAGAGTGAAACCTCGTCTCTACTAAAAATACAAAAATTAGCTGAGCATGGTGACCAGTGCCTGTAATACCACTACTCGGGTGTTTGAGGCAAGAGAATTGCTTGAATCCAGGAAGTGGAGGTTGCATTGAGCTGAGATTGCACCTCTGCACTCCAGCCTGCATGACAGAGCAAGATTCCATCACACACACACAAAAAAAAGCCATTGGGTGTAAATGCATGGATCATATCCGTGTTCTCCATTCTGTTCCATTTTTTATGTGCCTTTCTTTATGCCAATGTCATGCTGTTTTGCTTACTACAGCTCTGTAACATATTTCTAAGTCAGGTAGTGTGATGCTCCTGTTTTCTCTTTATACCTTCAAGTCTCAAGACAGTGGGCATCGCACACAAAAATTATGGAGAAGAGGATCCCAAGACTCCCAGGGTCCAACATTAGATAACAGAGTGTTGGCCATGAACCAACCTCAAAGATTTCCATTGAGTAGAGGACAAGCACCCTCATTTCCTCACATCTCTCCTGTCCCATGTTCTAGGAAACCCTTCAAGTAGTTGGCCTTCACCCACAGAACCAAGCTCCAAATCTGGTGAGTAAAGGACCCCTCTTATCTCTGCTTTTGGAAACCTGGGGAGGTGGAAGCCTTGGATGCAAGCGTTGGCTCAAACCTCCCAGCTCTGTGAATGAGGGCCTGTCTTCCACCATCTCTGAACTCCAGACACTCCAACAGTGAAAGGGATCTAGGGCCACCAAAGGGCTCAGCGAAGTCTCTTAACCTTTAATGTCCTGCAGGTGAGACCTCCTACAAGCTAGAAGAATGATTGCCAATCTGACATCCTTCTCAGGAAAAATGCAGTGTTTTTTCTGCCTGCATTCCTAACTGGAGGATAAATTCCTGGGGACTTGAGAGAGGGAAGGGAAGGGAACATCTCATGAGGGTGGGTGTTTTAGAGAAGTTCCACTTGCCAAGGAATGAATTACTGTTGGTCATGAAGCAACCCTGGCTGACTCAGCAGAGCAAGAGCCTTGCCGTAACAGAGAACAGAGCTCATGCACGCACACTTCGACTCACTGACTCATTCAGCCACGGCCCCATGCTCAGGCTGTGCAGTTGGAATCCTTTCCTATTGTTGCCATAACAAATTTCCACAAGATTCGTGGGTGAAAATAAAGCGGCTTTTTAATTATCTTACAGTGCTGTAGCTCAAAGTATGAAGTGCATCTCACTGGGCTAAAAACAAGGTGACAGCAAGGCTGCCTTCCCTCTGAGGGTTCCAGGCAAGAATCTGCTTCTCACTTGTCCCAGCTTCTAAAGGCTCCCAGTTCCTTGGCTCCTGGTCCCCTTCCTCCTTCCTCAAAGCCCACAAAGACTGGTCACATCTCACATGGCATCACTCAGACCCTTCTTCCTTACCACACCTCTTTCTCTGAATGCTGCTCTCCCTTCTTCCTTATCTTTTGAAAACTTGGGGATTCTATTGGGTTCACCAAGATGAAAATCCATCATAATCTCCCGGAAATCATTCAGGATACCCTTGTTTTAAGTTCAGCTGACTAGCAACCGTAATTCCATCTGCAATCTTCATTCCTCCTTTCCATGTAAAATAACATATTCACAAGCTATGGAGGCCAGGACAGGGACATTTTGGGGTGGGACAGCATTCTCCTGCCTTCCACGAACGGTGAACAAGATGCATTTGGCCTCTGCTCTTGGGACACTGATATTGCAGATGGTTAAATGGGAGGGCAGAAAATGAATGCACAAGTGGACCAATAAATGAATGATCCATTGGGAAGCATCTGTGCATGAAATCTATTTGTTTGTTCGTTCATTTATTTATTGAGACAGAGTCTCCCTCTGTCTTCCAGGCTACAGTGCAGTGTCACGATCTTGGCTCACTGCAACCTGCGTCTCCTGGATCCAAGTGATTCTCCTGCCTCACCCTCTCGAGTAGCTGGGATTACAGGCAACTGCCACCATGCCCGGCTAACTCTTTTTGTATATTTTTTGTAGAGAGGATGTTTCACCATGTTGGCCAAGCTTGTCTGAAACTCCCAACCTCAAGTGATCCGACCATCTCAGCAACCCAAAGTACTGGGATTACAGGCGTGAGCCACTTTGCCCAGCCAGAATTCAAAATCAATAATAGATAATGCTGAGTGTATAATTTTGGGTGACAGAGAAGGTCTCACTAATCAGATATTTGTGACATTAATGAAAAACACGGATTGAACCCCTGAAAGATTGGCGGAAGGATTTTCCACACAGCTGTCAGCTGTGAAGGCACAAAGGTGAAAACAATCTGATGTTGAAGGAAGAGGCTCTGCCTCAAATGCTGGGAATGAAGTGGGGAGAATGACAAGACGACTGTAGAGAGACGGAGAGCACACTGGGTACACAGGAAACTAAGGAGCAACAAGGAGTGTGTGTTTGACACTCACAGCCATTGGATTCACCTCGGGGTAACCAGGAATCCCTACATGATTAATATGACTGACATGAAAATAAAGGAGGCCCAGGTGCGTAACTGGAATCTAGGAGACTGTGGAAAAGGCAATTGCCACCCCACTGGTGAAATGTGGTGCTGATTTAGACCCTAAGTGGATGAAGCAGATGGATATAAGCTATGCTTGGGAGGTAGAATCATTTGCAGGGAGGGCTTGCTGGGTTTGAGTTTCCTAGTTGTTTAATCCTTGCTAAATTAATTTCTTTCTGAGATTTATTCCTCCTACACATAAATCAATACCTGGCAAAGGAGTGACAGATATATGAGGGGTGGTGGAAATGAAGGGACCTATTATAGCATAGTATACAAGTCTGTGAACGGTGGCTCACTCCTGTAACCCAGCACTGCAGGAGGCTAAGGCCAGTGGATTCCAAGAAATCAGGAGTTCGAGACCAGCCTGGCCAACATGGTGAAACCCTATCTCTACATGGTGAAACCCTATCTCTCCTAAAAATACAAAAATTAGCCGAGCATGGTGGTGCATCCCTGTGATCCCAGCTCCTGCTCTGGAGGATGAAGCAGGAGAATGACTTCAACCCAGGAGGTGGAGGTTGCAGTGAGTGGAGATCGCATCACTGCACTCCAGCCTGGGTGACACAAGGAGACTCCGTCTCAAAAAATAAAAATAAGAAATGCATAAATATAATAAAACACACACGAACGACAAAGGCACCTGAATTCCCATCATCATTTTTCTATTTCTCTATAATTACTTCTTTGATTCTTTATCTTATCCATTAGACAATCAGCCTAAAACCTCTTCCGTATTTGGCTTTCTGTGAGCATGAGATCATATAGAAAATGTGAAAGCCCGCTGAATCCTCCAGCACAAATCCTGGAATAGAGAAAGTGCTCTGGTCATCACAAAAAAAACTTGCCCCCTCACCCAAATCCCCCACCTCACCCCTACTTCCAATCACCTGTGCAGATACAGATAGACCATGGGGAGGTAAATGCTAATACTCCTTGGAGTGAGTCCAGATCTTGGAATCAGAGATCAGTGCCAGCACTAGCTCCTGCTCCCCTTTCCTACTAATTCACAGGAGGACAGGTGGTATTGAAGCAATAGATAGTCGAGGGGGTGGTCCTTCCCCCAGCCTGTCAGGTAGAACAGCAGCCTAACATGTGTCTCCCGAGATCACAAAGAATAGCACATTTCACACGGGCTTCAACACTATTTTCTGGCTGTTTGACATAAGAGAATTCTACTTCGCATTTTTGATCTTGATTTCACTTTTGTTTCCTTTTCTTGGAGAATGCAAGTTGTTTAACTCAAGAATGCCGTGGATGTAGAAATCCTAAAGCACATTCGCTGTGTATCAATCCCAGTCCAGTCTTCCCAGAGAAGACTCTAAACACCTCCTGGACTGCACCTGGGCCTATGCCAATTCCTATCACTCACCGTCACTCCAGGGAGACAGAACACACAGAGAACACATTACACAGGCAGGTTCATTACTAACAGATAAGCAGCGAGTGACAACAGAAGCCTACATTTCAATGTGAGCCAGTTCCCCAAGGCTCAGAAAAGCTGCTCGAGACATGTGGAGTCACCCCATTTGCAGTGTAGCTGGGGGAAGCCAGAAAGCAGCCCAACCTGGGTTTTGTACCCTGGAGCCACAGGAAGCACTCAGCTAAAGCACTGCATCACGTCCTCCTCCAGGAAGAACAGGAAGACAGCCCAGGCTGTTCTGGGACTTTCCTCCTGATCTCAGGACGTTGCTGTCTTAGTCCATTTTTGTTGCTCTAAAGGAACACTTGAGCCTGGGTAACTTCTAAACAAAAGATTTTGGTTTGCCTTACAGTTCCGCAGGCTGTACTGGAAGCATGGCACCAGCATCTATTTCTTGTGACTGCCTCAGGCTGCTCCCACTCTGGCAGAAGGGAAGGAGGGTCTGTCTGTGCAGAGACCACAGAGATCACACGGCAAGAGAGGGAGCAAGGGAGAGGGGGAGTGATGGAGCTTCCAAGCTCTTATGAACAACCAGCTCTCCAGGAACTAATAGAGGGAGAACTTGCTAACCCCGTCTCCTTAAAACAGCATTGATCTGTTCATGATGTATCCACCCCCATGACTCAAACACCTCCCAAGAGGCCCACCCTCCCACACTGGGGGGTAAATTTCAATCTGAGGTTTGAAGGGGTCAAACATCTCAACTAAAGTAGTGGTATCCTCAGCACGTTCTATGGTTACTATGAGAGCTATAACTGAGAAAGCAGGAGGAAGCTGGGTCTCCCGCCATCTGGGTGCTTGTCCTAAAGAGACGCTGTATGTGGTTACCTGTGAATCAAGAAATGCAAGACAATTCATAAAGAGGAACTGCTATGATTAGCTTCTTATTGGTGTCTCCTCTTCTTCCAGGTAACCTCAGACACCTGCACATTCTGATTGGGACCTCAGTGGTCAAAATCCCTTTCACCATCCTCCTCTTCTTTCTCCTTCATCGCTGGTGCTCCAACAAAAAAAAGTAAGTCTCACGAAGCAGAGGCCAGAGAGCTCAGGGCCATGTGGGGAAGCAGGATGGGAGCACACGGGTGTGTGTTCCTCACCAGCAGGATGGTCCCTGGCCCAAGACAGGAGCCACAGAGGCAGGACTTTCTAGAGAGAGCACCAGATTCCCTTCCCCTGCCTTCAGCTCACAGACCATTGCCTGATTCTGAACTGTATCCTCACGTCCCCTGCAGCCACTCACATCCAGGAGAAGGTTCCATGACAGGCAGAAAGTGGGAGATAGAATCAATGGAATGGGACCTCAGAGCTATTCATGGGATGGGTCCTTGAACTCAGAGAGATAGAATGTCTGAGTCTGCTGTTGGCAACTGAGGGACCTCAGGCACCTATGGCCTCCCCCTGTTTGTTGGTATCTGCTTATGAAATGAGGACCCAGAAGTGCCCTCCGAGCTCTTTTGTTGACTTCCGTCTTCTACAGATGCTGCTGTAATGGACCAAGAGCCTGCAGGGAACAGAAGTGAACAGCGAGGTAGGTGCTCCTCGGCCCAGCCTCGTGGCTAGTGTTATTCCCAAAGAGTCCTGAAAAATGTGAGCACCCTCCCTCACTCAGCATTTCCCTCTCTCCAGGATTCTGATGAACAAGACCATCAGGAGGTGTCATACGCATAATTGGAACACTGTGTTTTCACACAGAGAAAAATCACTCGCCCTTCTCAGAGGCCCAAGACACCCCCAACAGATACCAGCATGTACATAGAACTTCCAAATGCTGAGCCCAGATCCAAAGTTGTCTTCTGTCCACGAGCACCACAGTCAGGCCTTGAGGGGATCTTCTAGGGAGACAACAGCCCTGTCTCAAAACTGGGTTGCCAGCTCCCATGTACCAGCAGCTGGAATCTGAAGGCATCAGTCTTCATCTTAGGGCATCGCTCTTCCTCACACCACAAATCTGAATGTGCCTCTCACTTGCTTACAAATGTCTAAGGTCCCCACTGCCTGCTGGAGAAAAAACACACTCCTTTGCTTAGCCCACAGTTCTCCATTTCACTTGACCCCTGCCCACCTCTCCAACCTAACTGGCTTACTTCCTAGTCTACTTGAGGCTGCAATCACACTGAGGAACTCACAATTCCACACATACAAGAGGCTCCGTCTTAACGCAGCACTTAGACACGTGCTGTTCCACCTTCCCTCATGCTGTTCCACCTCCCCTCAGACTAGCTTTCAGCCTTCTGTCAGCAGTAAAACTTATATACTTTTTAAAATAACTTCAATGTAGTTTTCCATCCTTCAAATAAACATGTCTGCCCCCATGGTTTCGGTAATGGGACTCTTTTCTTGCCTAAGGCTTCCGGTGTTATCAGTACCATGTCCATATAATCCCATCTGTTCCCCACTGAGTTCTCATCCCTGGACTCTGATCTTCTGGAAGCAGGGTGGAGCCTCATTTGTCTCTGGGACTCCAATTTCCATCCAAAGATGTAGCACATAGGAGGTTCCAAGGATCGCGAATCACATGAACAAGTGATACTCTTACTCTCTGCAGACCTGGAAAGCTGGCAGAGTCATTCCACAATGAAACATTTGTAGAGTCATAGGCCTTGTTAGTCTCATCTCCATGGGGACACATATCAACACATCTTCTTTCATAATATAAATATACGGTCACTCCTCCATATCTGCGGGGTTTACAGGTGTTTATTGAACCAAGTATAAATCAAAAATATTGAGAGAAAGTATCCACAGAGTTTCAAAAAGCATAACTATGTTAAATGGACACAAATGAAGCTGTGTGTAGGCTGTATCAGGAATTATAGGTAATCTAGAGATGATTTCATGTATACAGGAGGATGTGCATAGGTTATTTGCAAATGCTGTGCCATTTCATATAAGAGGCTTGAGCATCTACAGATTTTGGTATCTGAGTGGAGATCTCAAAACCAATCACCCACGAATAGTGAAGGATGACCGTATATGACTTTTATTTCTCAAATTTAAATATAAATCATAAAAAATGTACAACTAGATAAAAACTAAGAAGTGTTTTTATAGTGTCAGTTAGATTTATTTTTTACTAGGTGTAACCCATTGGTTTAATATTATTTATTGAGAAGACATTCTATGCCACCTTAAACCACACAGCAGCCTTTGTCAACTCTAAAGGGATTGTGTGTACATGGATGTATTTTAGACACTGTTTCTGCTAAGGGGCTCTCTGTGTCCACACTCTTGATGACGCTGCACTTTATGTAGCCTTATAGAACCCTTTAAATTTAGTAGCCAGAGCCCTCTAATTTGTTATTATAGGCTATTTGCTTTTTTTTTCTTGAGGCGGAGTCTTGCTCTGTCGCCCAGGCTGGACTGCAGTGACACAATCTCAGCTCACTGCAACCTCCACCTCCCAGGTTCAAGCGATTCTCGTGCCTCAGCCTCTTGAGCAGCTGGCGTTACAGGTGCCTGCCACCAGGCACGGCTAATTTTTGGATTTTTAGCAGAGACACGGTTTCACTATGTTGACCAGGCTGCTCTCAAACTCCTTATCTCAGTTGATCCGCCCACCTCGGCTTCCCAACGTGCTGGGGAAAACTTGATTTTCTATAGCATTATGTTACTGGATATTTCTGTAAAATTTAAAACGAGGGAGGGAGAGAGACAGAGAGAGATCAAACTCCAGAGTTGGGACTCTGGAATCTTGGGTCATGAGACAAATTTTAGATTAAACTACAAAACTCCAGAATTTACAGGTGTGGTTTTTGCTGATAAAGTACAATTCTAAGATTGTAAATAATTGCATAATCCTTCCCTGGGAATTTAAATCATTTTAGCTGGTTCTGCTGTAATACTAGAAATACAAGCATGAAAAATTCTAATGGTTTATTAGTCACAATGACTCCGAAAACATTAATAATACCTATTAGATACTTTGCATATTACACAGGAAGAAGAGTTTGAATCTCAGATAAAAACAATAAAAATACATGAAAAGTCTTTCACGTTAGCACAGATTTTAGGCATCTTGTGTTCGGGAGGTTGGATCTGAGACGTGTTGTGAGTTGGTCATAGTGAAGGACGCGAGGTGCCAATTCTAGTGAGAACAATTTCCAGGAAGCCGTGTTCCGCTCTTGAGCAAGCACCCACTGGGCCTCATGCAAGGTAGAAAGAGCCTGCGTACGTCACCCTCCCGTGATGTGGTCAACATGTAAACTGCATGGGCAGGGCGCCAAATAACATCCTGTGCGCTGCTGAGCTGAGCTGGGGCGCGGCCGCCTGTCTGCACCGGCAGCACCATGTCGCTCATGGTCATCAGCATGGCGTGTGTTGGTGAGTCCTGGAAAGGAATAGAGGGAGGGAGTGCGGGGATGGAGATCTGGGCCCAGAGGTGGAGATATAGGCCTGGAGGTGGAGTTATGGGCCTGGAGTGGAGATCTGGGCCTGGAGTGGATATATGGGCCTGGAGATGGAGTGATGGGCCTAGAAGTGGAGATCTGGGTCTGGAGTGGAGATATGGGCCTGGAGGTGGAGATATGGGCCTGGAGTGGAGATCTGGGCCTGGAGTGGAGATAGGAACCCGGAGGGGAGATAGGAGCCTGGAGTGAAGATATTGGCCTGGGATGGAGATATGGGCCTGGAGTGGAGACATGGGCCTGGAGGTGGAGATATGGGCCTGGAGGTGGAGATATGGGCCTAGAGGTGGATATCTGGGCCTGGAGTGGACATATGGGCCTAGGATGGAGATATGGGCTTGGGGTGGAGATATGGGCCTGGATTGGAGATATGGGTCTAGGGTGGAAATATTGGCCTGGAGTGGAGATATGGGCCTGGAGTGGAGATATGGGCTTGGGGTGGGGATAGGGGCCTGGGGTGCGGATATGGGCCTGGAGGCTGGGTCTCTACACAGCCGACAGCCCTGTTCTTGGGTGCAAGCAGGCACTGAGGGTGAGTTTCCCTTCAGCCCAGCAAGGGCCTGGCTACCAAGACTCACAGCCCAGTGGGGGCAGCAAGGGAGTCCTGGTTTGCCTGCAGATGGATGGTCCATCATGATCTTTCTTTCCAGGGTTCTTCTTGCTGCAGGGGGCCTGGACACATGAGGGTGAGTCCTTCTCCAAACCTTCGGGTGTCATCTCCCCACATAAGAGGATTTTCCTGAAACAGGAGGGAAGCCCGGTGGGGGATTTTCTTATAAACAAGGATGAGGAGACCCTGGGGTGCTCAGCCCACAGTTCCGACCTTGCCCTCCCCAGCCTTCCTTTCCCTTGGCTGAGTCAGGTTCTGTGGGAACCCGGGAGGGTAGACTGGGGTCCTCCAAGCTGGGCTGTGCGGCTGGGATGTGGTGTCACTGGCAGAGGAAGGGAGCAAAGCAGTGCTAGGAACAGCAGGCCTCTGAGGACAAAGGTGTAACTCACACCCTCCAGCGTTTCCATGACGGTAGGGGCTGCAGTGTGGCTGCTGTCATTCTACCTCAGAGGTGGGGGAACCCCAGCCAGGGCCCTGACCTTCCAAATCCTCTGTTGGGGGCTCAGTTGTGTATTGTGGTTCACACATTGGCTGATATTCCATTCACAAAGAACATGCCCTCGACCCCATGTCTATTTGTGTTGTTTTATGTGAGTAATCTTGCAGTATTAAAATCTAGTAGGAGTCCCTTACTCAGCACTTGCTCAAAGTTCTCAGCTGACACTTTTGTTGTAGAGAGACGCCAAGTCTATGCGGGGTGGGTCCTTCCTGTAGCCCTGGGCACCCAGGTGTGGTAGGAGCCTTAGAAAGTGGAAATGGGAGAATCTTCTGACACGTGGAGGGAGGGGCGGCTCCACATCCTCCTCTCTAAGGTGGCGCCTCCTTCTCCCCCAGGTGGTCAGGACAAGCCCTTCCTCTCTGCCTGGCCCAGCCCTGTGGTGTCTGAAGGAGAACATGTGGCTCTTCAGTGTCGCTCTCGTCTTGGGTTTAACGAATTCAGTCTGTCCAAAGAAGACGGGGTGCCTGTCCCTGAGCTCTACAACAGAGTATTCCGAAACACCGTTTTCATAGGCCCTGTGACCCCAGCACATGCAGGGACCTACAGATGTCGGGGTTCACACCCACACTTCCTCACTGGGTGGTCAGCACCCAGCAACCCCCTGGTGATCATGGTCACAGGTCAGAGGGCTCCTGTCTGGGATTCTCCTTGTCCCACCTCCTGAGTCCCAGAGCTTCTGGTGGGAGTGTCCACCAGCGTCCCATCATCCAGACCCTAACTGTATTTGGGGTAAAAGGGGATTGAATACAGGGAAATGGGTGCTGTGGTGGAAAGAATAATTGTCCCCAATGATGACTGCATTCTAATCCCTGCAGTCTGTGACTATTTATGTTATAGGGGAAGGCACTGAAGGGGAAGATGGAGCTCAGGTTGTTGAGTTGACCTTGAGATGGGGAGACAGCCTGGACTGTCCTGCTGGGCTCAGTGTAATCACAAGGGTGCACATGAGAGGAGAAGGAAGAGGGGAGTGGCGATTAGAGCAGTGCAATGGAAGTCTCCATCAGCTTTGAAGGTGGAGGAAGGCCATGAGCCATGAATGCAGGTGGCCTATAGAGGCTGGAAAAGTCAAGGAACTGATTCTCCTGGGTCTCCAGAGGGAACGCAGCCCTGCAGATGCCTTGATTTTAGCCCTCAAAAAACAGGGTCCGATTTCTGTCTCCAGAAACGGAAGGGGTCAGTGTGCTCTCTCCTGCTGCCATGCTTCTGATAATTTTCTACAGCACCAACAGGAAACCAACACTGGAACCCAGGTCAAGGACAAGATAAGAAAGGACACAAGGATAGCCGGGCGTGGTGGCAGGTGCATGTAATCCTAGCAACTCAGGAGGCTGAGGGCAGGAGAATCACTTGAACCCAGGAGACAGAGGTTGCAGTGAGCCTAGACCACACCACTTCACTCCAGCCTGGGTGAAGGAGTGAGACTCTGACTCCAAAATTAATTAATTAATTAAAGAAACCAAACAAAGAGAAGGTTGGCTACACCGAGATCAGCAAGGGTGGGATGATGATGCCACCACCAGGCTCCATCCACATAGGGAGGGGTTGATACTCCTCAAACCAGCACCAGAAGCCAGCCTATGGAAGCTGGCACCATGGAGAAGGCACAGGCATGGCAAGAGTGGCTCCCAGTCCCCACCAGGAACAGGGTGTGTGGACACTGGTGCCTGCCTTACTGATCAGTTCATACCTTCTGCCAAGGATTCCAATTCGTCCAAAAGAGATTGAACCAGTCTGCTAAGAGCCTGGACGTGCAGCCTATCCTGGTTCCTCTTCCACCCCCACATAGAAGCAGGAAAGACATTAGTTCGAAATAGATACAACAGCCCAAGAGATGAGGCTGAGCCCAGCGGCAAGGGAATCAGGAGCTACTAGAGACAGAGGGACAGAGAAGAGGGAGGGAGACAGATGGAAGGACCTGTACCAGGAGTTATGGGCACAGAAAAGAACATGAAGACACAGAGAGGAAGGAGAGAGATAAGACACCAGCGAGGGGAAGCCTCACTCATTCTAGGTGCCATGGATGGGATGATAAAGAGAGATGCCTTCTAAAGTCACAACCTCTCTTCCTAGGAGTCCACAGAAAACCTTCCCTCCTGGCCCACCCAGGTCCCCTGGTGAAATCAGAAGAGACAGTCATCCTGCAATGTTGGTCAGATGTCATGTTTGAGCACTTCCTTCTGCACAGAGAGGGGAAGTTTAATGACACTTTGCGCCTCACTGGAGAGCTCCATGATGGGGTCTCCAAGGCCAACTTCTCCATCGGTCGCATGACGCAAGACCTTGCAGGGACCTACAGATGCTACGGTTCTGTTCCTCATTCCCCCTATCAGTTGTCAGCTCCCAGTGACCCTCTGGACATCGTGATTACAGGTGAGAGTGTCTGGACATTATTCTCATTGTCACTGGGACACAGAGTGAATGATCCACGACTTGGAGGCCCAGGTGGTTATAAGGAAGATGAGCTTGGTATTCTTATGGAGAGAGACTAATTTGGTGAGGTCTGTACCAACAGAGACAGAGAAACAGGAGACACAAGTACAGACCAGGTGTCATAACAGAGGACAGACACAGGGGCCATACAGGGAGTTAGAAAAGACAGAAAGAGTTAAAGGAGACACAGACAGACATGTGCCAGAGAGAGGTGTCCTTCCATGCTGACTTTGCTCAGAGACCTGGCACAGGTTAGAAGTTTCATTTCTGTTTTACTTCCACAAAGTGTTCTCTACCAGAAGAACCCAAGGACACCCATATTTCTGGCCTGAGTTGGGCCCTGTGGCCTCAGGCCTTCTGGCACCTACAGATGCCGTGTTTATTCTGACACCTCTGCCTTCCATGCAATGGAGAGTAATCGTCCCAGGATATCATGGCCCCAGAACATCAACCCCTGTATACTGTGTGAACTTGCGGTCCCCAGACTGGATTCTGAGGCTCACATTCCAAATAACCCCACATATGAGAGGATCACTGAGAGACACAGAGAGAAATCAGGGACACCAAAAAGCAAAGACATAAACACACAGAGAATGAGCCAGAGGAAGGAGATTGAGAGACTCACAGACACATAAAGAGGGAGAAAAGAGGGCAGAGAAGTGGAGAGAACAATGGAAGGGAACAGAGAAAAGCACTAAAATTAGAGTCCTGAGGGAGAGGCACAAGGACATAGAAAGATGGAGATGTGGGGATGAATTGCAGAGATTCCAAAGAGAACTAGAGAGACCGAGAGGCAGAGCAAGACAGATGATAGATGGATAGATATAGATAGATGATAAATAGGTAGATGATAGATAATAGGTTATAGATACATAGATGATGATCGATTCATTCATTGATTAATCGATGATACATAGAGATGATGAAGATGAAGATAGATAGATAATACATAGAGATAGAGAGGCAGACAAAGAGAAATCATAGAGAGAGAGAGATGATACATAGATATAGATAATAGATGATTTTTGGATAGACAATTGATAGATAAATAGATTATATATAGATATAGATGACAGGTAGAGAATTTGTAGATAGGCACCAGATAGATAAATAGATATATCGATAGATAATAGATAGAAATATGCAGAAAGTTATGAACAGGACACAAAGTGAGAAACTCAGAATTTAAAAAAAGTAACATCAAGTCAACTAGTCCAAGGAGAGTCAGAGAGAATAAAACAATCCAAAAAGGGAAAACATATCTAGAGGTGAGAAAGTGAGGTCAGAGACCTAGAGAGACAGAGAAGGTGGAAAGAGGAAATAGACATAAAGAGAGATGGTGTGGAGGGTGAGACAGAGAGAGAGAGCATTAGGCCATAGAGCAGGGGAGTGAGTTCTCAGCTCAGGTGGGAGGGGAGTTGTGACAAGGAAGAACCTCCCTGAGGAAACTGCCTCTTCTCCTTCCAGGTCTATGTGGGAAACCTTCTCTCTCAGCCCAGCCGCGCCCCATGGTTAAGGCAGGAGAGAGCGTGACCTTGTCCTGCAGCTCCCGGAGCTCCTATGACATCTACCATCTATCAAGGGAGGGGGAGGCTCATGAACTTAGGTTCCCTGCAGTGCCCAAGGTCAATGGAACCTTCCAGGCCAACTTTCCTCTGGGCCCTGCCACCCACGGAGGGACCTACAGATGCTTCGGCTCTTTCCGTGACTCTCCCTACGAGTGGTCAGACCTTAGTGACCCACTGCTTGTTTCTGTCACAGGTGAGGAAACCAGTCTGTTCCCCAAATAGTGGGACTCAGATGGACTACAATGGCCACATTCAGGGGAGCCTCAGATGGAGGGGGTGGCCATGGGGGTGTCAGCCAGAGATGCTGGACAGAAGAGACACAAAGCAAACATACAGAAAGAGGCATAGACAGACAGACAGAGCGAGGCAGACAGATCACATTAGGGTTTGGGGTGGTAACTGCAACCCTACCTGAAGCTTGCAGATAGAGCACAGGCCACATAAACCACTTCCCAGTCTTTGTACAGAAGCCCACCTGGGACACATGTAAACAGCATCAATGCTGACTCAGGAGCATGAAAGGCCGGGCTCAGATTGGAAAGACTAGAGGTAGCATTGGCCGCCCGCCATTGCCCATTTCCAGAAGCCCCCACCTCTCACCAAAGAGTGATTTCCACATGGGGGGCACAGATGCAACCATCGTTGGGGGAGCCCCAATGTCTCTTGATGGGAGGCATTTTCCACCCTAGATGTTTTTTGCTCTCTCCACACCTTGGAGACTCAGTGGGGGAGTCTTCTCTGGGGACTCGGGGAGGGCCTCCCTGGGACTCGCAGGATTTCCAAGCTAGATGACAACATGACAGGTGGAAACAGGCCCATTCCTTCGCCAGGGGCCCCAAGCTCCATCCCAGGAGATGAGAAGAGGCTCTTCTCATTGGTCAGTGGATCCCTGAGGGGACAGAGGCTCAGCACTGAAGGCTGAGAAGGATCTGCCACTTCGCTCAGTGGCCTCAAGCCAGACATCTTCCCTACAGACTTGCAGTGATTCTCCATCAGCATTTAGGGCTGTGGCCACCAACCTGGGTGTTGGTCTGTAGGAACTTTTCATTTCTGACCTTCCATAACTGAGTTCTCTTCCTAAATGTGGAATGCCTTGTACTCCATGTTACTCTCTCCCCAGAAAGAATGTGTGGCTTGTCTGCTCTCCAGCCCTGTCATGGAGATTGATAATCCTTAGGGAGCAAGAGGAGAGGGAAAGAACAAAGTATGAGACCACCTAGGTGCTACTGGTTGAGGTTCCATTTGCCAGTGAAGGGACTTCACTCAGCCGAGGGGGCAACTCAGGGAAGTCAGCCGAGGGAGGGCATTAGAGTAGAGAGAACTGAGCTCACCCAGTAAATGACCCCTTCACTAACTCATTCATCTAATATTTATTTCACACCTACCATCAGTTCTCTCTGTTTCATGGCCAGGAGTAGACAGCACGGCCAAGCTCCTGGGTTCATGATGCTCACATTGCTGTGGGGTGGGAGAGAGAGGCAGAACATGAATGAATGAATGAGAGAATGAATGAATGAGTGAATGATGGAATGAGTGAATGAATGAATGAATGAATGTATGAATTAGTGAGTGAATCCTTAGCACTTGGTGAAAGTGCCATGCACAGAATGAAATGAATGAACGTGGAACGTTGTCATTTGGAGTGTACAGGAGGGAACGTCTCACTGAGACCTCATCAGAGAGATCACATTTAAACTCCGATCTTAGAGACAAGAGGGAGTGAGCCCTGGGGAGTGTGTTGAAAGGAACTTTCATGGACTTAGGACATTGGGGATGACCCTAATGTGAGAATGAGCTTGGTGTGTTCCAAGAAGTCCATGGACCTGCCATATGGTGAGGGCTGGTCAGAATCCAGAGAGATTTCTAAATGCCCTTGTGCTTGTAAGGAAAGTGAGTCCTGTGGTTGGGAGTGGACTTATACCTTGGGTCAGGTCCAGCAATTATCTTTCTAAATCCTCTCTAATTGCCTGAACCACTTCTATCAACAACTGAGAAAAGAGGAGTGTTAAACACCCCACTGTGGCCGTGGATTTGCCTACCTGTCCATTTATTTCCGCGACTCTTCCTCCATGTATATTTGCAGGAATATTACTGGGAGTGGTTAAGTGTAAACTGATTATATATTCCTGGTAAATTTAAAATGCTATAAATTTACCTGCTTTTTTCCTACATTTTATGCTTAATGTTTTCCGCTGATTTTTCCCAAAGACTAATTTTGTCTAATTTTAATATAGTTATACCACATTTCTAACAGTGATTGCTTGGTATATTTCTACATTGTTTAATTTCAAACTCCATGAATTGTTAACATTGAGATGTGTCCTTTGTAAATTTCAAACAATTCGCCTTAGAAAGTAAGACTTTCTGACAATCTTTTGTTCATGTTTGAGCAGTTCTTCCAATCATATTTTTGTTATTATTACGTTGTGTTTTCCTGATTCCCTTTTTTTCCCACTGACTTCTGTGGTTTTCTATTTCAAACATTCTATTTTTGATCTATGTCGTTTAGGAATACATATATGGTGTACTCATCCTGAAGTTGTTACATATTTTTAAAATTGAAATTAATCATTTCAGAGATTAAACTGCAAATATAAAAACATATTTCCACTCTTCCTGTGTAAGAACAGGATTTTAGAGCATATTTAGTACATATGTTTGTATTTACTTATATGATGTTTTGTTTTGTGGTATACATAATTCTATCTTTTTCAGAAATTACACAGGGGCATGTTTTCATACACTATCGTATGGTCCATATTCATTTTTGGCATAGCCATATTTTTAGTTCTTCCTCTGCTCTTAGTTATTGTCAGAATCTTCGACACCCCATCTGGTTTCACTTTCTTTATCTTTGAGGCACGGTCATCAGAATTTCCTTTAGGGTCAGTGAGAAAAGCTTTCTTTGCCCTTTTGTCTTTCAGTTCTGTTTCTTTCCTGCGTTGATCTTGGACAGTAACTGTACTATGTAAGGAATTGTCGGTGGCTGGCGACGGTATCTTAGCTGGGTAAAGATGCTATTCTACTGGCTTATGTTTTCCTTTTTTCTGTGGGGAAGACAATGCTTGGCTCCCTATAAATCCTTACCAGCTGATCCTTTTCCTCTGGCTAATTTTAAGGGTTGGTTGTGCTTTTATGCTGCTTTTCTGTAATGTTGAACGTGAGGTGTGTTTACTTCATTCTGCCTGGCATTCACTGGATTTCTTGAACCTGTGGATTGATGGATGTGTCTACTTCCTCCAAATAATCAACAATTGCCTCTTTAAAGATTGCTTCTGACCTGTTTTCTCGTTCTTTCTTTTTGGAACTCAAGTTAGGAGCATTCTAAAACTGTTGTCAATTTTTACCCTGTCACAAAACTGCTCTTTCTTGTTTCAGTTATTTGCTTTTTCTGTGCATTAATATTGATGGTTTCCTCTGTCATAGAGGATAAATACTCTCTTCACTGTTGTGTACACAACATTTTAACTAGTTATTCTGGTTTAAATTTAATATTGACTTTATCTACATATCACAATTGATTACTGTGTACAGACTTTCTTTTCTATTAGTATAAATTTATGAGGTACACTTGTAATTTTGTGACATGAGTATGTTGCAGAGTAGTGAAGTCAGGACTTTTACTATATCCATCACCCAAATACCGTACATTGTACTCATTAAGCAAATTCTCATCACTCACCCACGTCCCGCCACCCTCCAGCCTTCTAGCCTCCGCTGTCCGTCATTCCACACTCTACGTCCATATGTACACATTACTCCCCTCCCATGTAGAGTGAGAAGATGTGGTATTTGTCTTTCTGAGTGGTTTTATGTAAAATAATGGCGTCCAGCTCCATCTATGTTGCTGCAAAAGACATGGTTTTATTTTTATGACCAAATAGTATTTCGTTGTGTATACACGCATCCTTTTTTTAATCCAATCATTCATTCACAGACACTTAGATTGATTTCATATCTTTGCTATTGCAAACAGTGCTGCAATAAACATACAGGTGCAGATATTTTTTGAGTAGATACCCAGCAGCGGGACCCCTAGATCGAATGGTGCTTCTATTTTTGGTTCTCTGCCAAATTTCCATACTGTCTTCCATAGAGGCTATACTAATTTACATACCGGCCAACAGTGTATAAGAGTTTCCTTTTCTCTGCATCCTTGCCAACACCTGTTATATGTTTCACTTTTTCTTTTTTTCTTTTTGAGATGGAGTCTTCCACTGTCACCCAGGCTGGAGTGCAGTGCCGCCATCTCCACGCGCTGCAACCTCCACCAACCAGGTTCAAATGATTCTCCTGCCTCAACCTCCTGAGTAGCTGGGATTACAGAACCACACCACCATGCCCAGCTAATCTTTTGTATATTTAGTAGAGATGGGGTTTCACTATGTTGGTCAGGCTGGTCTCAAACTCCTGACCTCATGATCCACCCGCCTCAGCTTCCCAAAGTGCTGGGATTACAAGCGTGAGCCACCACTCCCCACCAGCATTTTTAGTAATAGCCATTCTGACTACTGTAAGATGATATCTCATTGTGGTTTCAATTTGCATTTCTCTGATGATTAGTGATGTTCATACGCTGTTTGGCCATTCGTATGTCTTCTTTTGAAAAATGTCTATGTATATCCCTTTGCCCACTTTTTAATGCTATTATTTGAGGGGTTATGTTTAGTTGTTTGAGTTGCCTAGAAATTCTGGATGTTAGTCCCCTGTTGGGTGCATAGTTTGCAAACATTTCCATTCATTCTGTGGGTTGTCTGTTCACCCTGCTACTATTTCCTTTGCTTGGCAGAAGCTCTTTCGTTTATTAAGTCCCATTGGTCTAGTTTTATTTTTATTGCCTGTGCTTTTGAGGTCTTAGTGATGAATTCTTTGCCCAGACCAATGCCCAGAAGAGTTTCTCTTTGGGTTTCCACCGGTGATTTTATAGTTCTGGATTTACATTTAAGCTGCTAATTACCTTAAGTTAATTTATGTGTATGATTACAGATACAGGTCCAGTTTTATTCTTCTGCATATGGCTATTTAGTTTTCCCAGCACCTTTTATTGAAAAGGAAATCTTTCTCCAGGGTATGTTTTGTTAACGTCGTCAATGATTATTCACTGTAGATATGAGGCTGTATTTCTGGGCTCTCTATTCTGGTCTATTGATCTCTGTTTCTGTGTCTATACCAGCACTGTGCTATTTAAGTTACTATAGCCTTAGAGCATAGTTTGAAGTCAGATAGCGTGATGCCTCCAGGTTTCTACATTCACCTAGAATTGCTTTCTCTATTAGGATCTTTTTTGGTTCTGTATGAATTTTAGGATTGCTTTTTCTAATTCTGTGAAAACTGGTGTTACTATTTTCATATAAGAATTGCACTGAATCTGTAGATTGCTTTAGGCAGTATGGTCATTTTAACAATATTAATTCTTATGATCCATGAGCGTGGGATTTTTTTTCTTTTTTTTTTTTGTATTATCTATAATTGCTTTCATTGGTGTCTTACACCTTTCCTGGTACAGATCTTTCACCACCTTGGTTAAATGTATTCCTGAGTGTTTTAATTTTGCGTATCTATTGTAAACGGCATTGCCTTCTTGATTTGGTTCTCAGCTAGATCATTATAGGTGTAGAGAAATGCTACCGGCTTTTACATATTGATTTTGTATTCTGAAACTTTACTTAGTTCATTTATCAATCATAAGAATTTTTGGCAGGGTCTTTAGGATTTTCTAGATTTAAGATCATAGCATCAGAAATAAAAATAATTTTACTTCCTCTTTTCTAATTTGGATTTTTACTTCTTCCTGTTGCCCAATAGCTCTGACAAGGCTTCCAGTACTATGTTGATAGGAAGTGGTGGATGTCCGTGTCCTTGTCTTGTGCCAGTTCTCAGAGGAGTGCTTTTAACTTTTCCTGTTCAGTATGATGTTGACTCTAGATATGTCATCTATGGCTTTTATTATTTTGAGGTATGTTCTTTCTATGCCTAAGTTTTTGAGGGTTTTCATCAGGTAAGGATGTTGAATTTCTTTTCAGATGCTTTTCTTTATGTCTATTGAGATGATCATATGGTTTTTGTTCTGGATTCTGCTCGTTCTTCTAAGTGGATGAGACATGCCAGAAAAGCATTTAGTCAGCCATCTTGGAAACAAGCATCTCAGATGTTTTCTTTCTCTATAGCTCATTCTTTCTTACCAGTGTTTTCAATTTTGTACTTAATTTTGTAAAGAGAGTAAATGATATAATTTCCACATATGTTTCCTCTGCCAAATCAGACTCACTATGCTTCCTTTCCTTGTATGCATAACCTACCCAGCAATACACACAAACATTTATTGCTTTGGAGAATTAGTTTGGGAACATTTTTGAAATGTACAAAAAAATGTATATCTTCAAAAGAAATTTCTTTTTGTGGCAAAAGACTTCTGAAGGTGCTCATGATGATATAGGGAGAAGAGGGGTTCTGGACAGGAAGAATTTTATGAAGGTGAGATGGGGAAATAGCTCCATTTCAGAGCTTCTGGGGAGAGAGGGGCCTGGCCCACATGGAAAGGTCTCTGATCTTACCCCCACCCTCCAGCCCCTGTTCTCCAGAACTATACTGTGGAGAGTTCCATCAGGATTGTTGTGGCTGGTCTGGTCTTCCTGGCTCTTTTGGCAATGCTGGCTAAGACCTGGTGGAGACATGAGGGGCCACAGGTGGAAATGGAAGAAACATGACTGAAGCTGGCTGGAGTGAATGGCGCGACATTCTGTCTGTGGGAGATTGGCCAGATGGGTTTCAAGTGTGTTGTATCAGCTGTGACTTTTAGTAATGTTCTTGCTACCACAATATCCACTCGTCCATCCCGAATAATTGTGATGAAATATTGTCCTTGGGATAATATTCATTTGCTAAAGACAGGGATGATACCTCAAGGTGCCACTATATACATCGAGGGGATCCACAAAAGTCCATTCAGTAAAATGTAGTTGGCATCTTAGGGTAGGTTGATTCCACCTCTAAAAAAGTAGGTACAACATCAGGTTGATTTTTCCGAAGAAAAGTGGTGATTGGCCATCTTTAGTCTCAATGTAAACGGTAATACTGATGAGTGTGGAAAAGGCAGGGAAGAGGATTGACAATAAGTGACACTCATTGTTTTCATCTGAGCTTTGAGACTGAAAGAGGAACACAGGAGTGAGATGTATGGGAACAAACCCCTTCTTTTTCCAGCTAAACAGAGTGGAAGTTGGACACTGAGTTTTGGCGTACAGCAAAATCCTAAGTCCATTGTTGGGTTGAACACGGCCATGTTGTACATCCTGGTTTCACAGCAGACACTGGAGGAAAACAGCCTGTATTCATAAGAGGCTGTCCCTCGGGTCACTGCCCAGAATATCCGGAGTTGGTGCTCACAGGGTTGGGAACTCTCCTGGACCAGACAGGCTCTGGATATGGGGGGGTACCAAGCTCCCCGGGGCCATGCCTCCACAGCTCTCTTCTCACCTCATTCTTGACCATTTCCCAAACCTCTGACCTCACCTTCATTCATCCATGGTGAACACGCTAAAGCTGGCCTTCAAAGCTTGAGACAGAGGAAAATTGGGCTTCATCTCTGGGAACTAAATTGGGGAGTGGAGACTCAGTTCTGGCCTGACAGGAGGGAGAAGACCCTGGATCCCAGTGTGGATGGGAAGAAGTATGTGTTTCTCTTTTGTGCTTGGACCCTGTGTCCAAGCATGTCTGAGATGTGATGAAGATGAATCTTCCTTTCCTTGTCTATTTTCTCATGCCAGAGAATTGGAATCTTATATTCCATTAACTCTTTCTGTTCTGTTCATCCAGATTCTATGAAGGAGAAAGGAAAAGATGTGATACTGTAATTTTGCTCCATTTGTCTAAAATGAGTAGGCTGCAACTCCTCTTGAAGTGATACCTTTTCTAGCTCTTGTTGGAGGTGTCTCAGGACTCATTACTTCGGGGAACCTGCAACTGTGTCAGTCTGGGGAAACTGCAAATATTCTTGTCTTACATTTGTCTCCAGCCAATTGTGATGGACTCCAGTGACCTGCAATTGCTGTTATTGCAGGTAAAATGTACCTGAGTCAGGCCACAGTTCTCCTGGACTATGAGCCCCTGGCCATGTTCCTGAGGCAATTCTGTTCATCTAAATATAATAATAATAACACACTAAAAATGGCAAGCCATTGTTAATTCCTGAAGTCTCATTTGAAAATTACTAAATGTCTGTTATTTTTTGGTGTTTACATTATATGTAGACAGATAAACTACACACACACACACACACACACATGCACACAGAAGAATGGATTGGTTCATGTAGAAAAGTAAATAATTCAAGATGAAAGGATGAAATGTCATGGCACCTACTATTCTATTTTAGATAAAGGGTCTATGAAAAGATTGATTTCTTTTTATGTTTTATTTGTTGACATTTGAACACAAACTATGTAAGTGAGGGAGTCGATTTGAAAGGGAGAAGAGCAAGTTCAAACACATTCAGGTGAGGTCATGCTTTACATGTTTTAATTGAAATGATCCATCTTGGGAGTAGATCAATAACTGAGATGGTGCCAGGAATGTTAAAAAGCTTTTGTCAGTCCTAAATATTGACAAATAAAATTTAATTAAAGTCTTAGAAGAAAACACAAAGGAAAACTTCACAACATCGGATTTGGCAGTGATTCTTTAGATGTGACAACAACGGCACAGGCTACTACAGAAAAAATAAACAAGTTAGACTTTATGAAAATTTTGAAATATTGTGACTCAAAAGACAACATCAGTTACTTCACATGGCAAGGAAAAAGAACTTTTAAGACGATATTATCAAAGTAAAAAGACAACCCACAGAATGGGAGAAAATGTTTTCAAACCACACCACCTGTAAGGGATTAACATCCAGAATATACAGACAACTCCTAAAACTCAATCACAATAAACTCAATTCAAAAATGGGCAAAGTACTGAAACAGACATTTCTCCAAAGAACATACGCATGAAAAGATATTCAGCATCACGAATCATTAGGGAAATACTAACTAAAACTACACCAGATGCCATTTCATACCCCTTAGGATGGGTATCATCAAAACAACAACAACAACAACAACAAAGTTTCTATACATTAACAACAAACTATCCAAAAAAGTTTACAAGAAAATAAGCCCATTTGCAATAACTACAGAAAACAAAACATGCAGGAATAAATTCACCCAAGGAGTAGAAAGATCTGTATGCAAAAGCTATAAAACATTGATGAAAAAACTCAAGAAATAAACAAATAAATCGAAAGATATTCCATGTTCACGGATCAGAAGGATTAATGTTGTTAAAATGTCCATTCTATCCAAAGTGATTCAATGCAACCATTATCAAAAATCCAATGACATTTTTTTTACAGAAATAGAAAAAACAGTCCTAAAATTCATGTGGAACCACAAAAGATCTCAAATAACCAAAGCCATCTAGAGGGAAAGGAACAAAGTTGGAAGCATCACATTACCTAAACACAAACTACATTACAAAATTACAGTAATTAAAACAACACAGTACTTGCATAAAAACAGACACATAGACCAATGGAAGTGATTCATAGCCCAGGAAAAAAATGCATGCATTTAGGGTCAAACAATTTTTGGGATGTGTCAAGAACACACAATGGAGAAGGAACAGTCTCTTTAATAAATGGGATTGGGAGACTGCATGTCCACATGCAGAAGAATGGAAGTGGACATTTGCCTCACAAAACATACAAAGTCAACTCAAGATAGATTAATGACTTAAATGTAAGATGAAAGACTATAATCCCAGCAATTTGGGAGGCCAAGGTGGGCAGATCACCTAAGGTCAGGATTCCAAGACCAGCATGGCCAACATGGTGAAATCCCGCCTCTACTAAAAATACAAAAACAGCTGGGTGTGGTTGTGGGTGCCTGTAATCTCAGCTACTCGGGAGGTTGAGACAGGAGAATCACTTGAACCCAGGAGGTAGAGGTTGCAGTGAGCCGAGATCGCACCACTGCACTCCAGCCGGGGCAACACAGTGAGACTCCATCTTAAAAAAAAAAAAAAAACTACTAAAAGAAATCAAGGGAAAACTCCACTGGCTTGGGCAAAACCATTTTGGATATTAACCCAAAGGCCCAGGCAACAAAAGCAAAAGTAGACAAATAACATTATATCAAATTGAAAGTTTCTGCAAAGAAAAAAAAAACTCAACAAGTGGAAAGACAACCTATGGAATGGGAGAATATATTTGCACCCATACATCTAATAAGGAATTAATATCCAAAATATATAAGAAACTCAAACAACTCAATGGTAAGAAATCAAATAACCCAACTTAAAAAAATGGGCAAAGTATCTGAATAAACATTTCTAAGAATAAGACAAATCACCAAAAGGTATATGAAAAAATGATTAGCATTACTAAACATCAGCTAAATAAAAATTAAAACTAGAATGAGATATCACCTCACACCTCTTAGAATGACCATTAACAGTCTGGGCATGGTGGCTCATGCCTGTAATTCAGGCACTTTGGGAGGCCGAGGCAGGGAGATTACCTGAGGTCAGCAGTTCGAAACCAGCCTGGCCAATATGGTGAAACCCCATCCCTACTAAAAATACAAAAATTAGCAGAGTTTGGTGGCGCACACTTGTAGTCCCAGCTACTCTGGAGACTGAGGCAGGGGAATCGCTTGAACCCAGGAGGCAGAGGTTGCAGTACACCGAGATTGTGCCACTGCACTCCAGCCTGGGTGACAGAGCAAGACTGAGTCTCAAAAAAAAAAAAAAAAAAAGACCATTATCAAAAACATAAAAAATAACAAGGGTTAACGAGGATGTGGAGAAAAGGGAACATTTGTATGCAGTTGATGGGAATGTAAATTAGCACAACCATTATGGAAAACAGTCTGGAAGTTCCTGAAAAAATTAAACATAGAATTCCCATATGTGTCTGCAATCCAACTACTGCGCATGTATCCAAAGGAAGTGGAATCAGTATGTTGAAGAGATATCTGCATTCCCATGTTTACAGCCGCATTATTCATAACAGCCAAGATGTGGAATCACCCTTACTGCCCATCTATGGGTGCATGGACAAAGAAAACGTGGTATACGATAGGAACGTAATGAAGTACTATACAACCTTTACAACAAAGAAGGAAGTCCTCTCATTTGTGACAATGTGAAAAAACTTAGAGGACATTATGTTAAGGGAAACAATCCAGGCACAGAAAGACAAATGCCACATGATCTCATGTGTGGAGTGTAAGAAGTGGAACCTAGAGGAACAGTAAAATGGTCGTCGAAAGAACCTGGGATGGAGAGAGATTGAAGAGATGTTGGTCAAAGGATGCAAAATTTCAGTTAGAAGAAATCGGTTCAAGAGATCTATTGTATGTCTTGGTGACTCCAGTTAATAGCAACATATGGTGTATTGAACATTACTAAGAGATTAGATTTTACATGTTCTCACCACACACACAAAACATACAAGTATGTGAAAAAATAAATATGATAAAGAGGTTGTTTCATCCATTCCACAATGTGTACCTATATGAAAACATCATGATGGACACCACAAATACCCTTTTCCTCATTAATTAAATTTGTTTTGGTTTTTTTTTTGAGATGCAGTTTCACTGTTGTTGCCCAAGCTGAGGTGCAATGGCGTGATCTCCGCTCACTGCAACCTCTGCCTCCCAGGTTCAAGCGGTTCTCCTGACTCAGCCTCCCAAGCAGCTGGGACTACAGTTGCGTACCACCCCGTCCGGCTATATTTGTGTTTCTAGTAGAGACAGGGTTTCGCCATGTTGGCCAGGCTGGTCTCGAACTCCAGACCTCAGGTGATCCACCCGCTTCGCCCTCCCAAAGTGCTAGATTTCAGGCTGAGACACCACACCCAGCCTGTACATTGACTTTCTGCCCTTAAACTGTGCTGAAGTTTGTTTCTCAGATGTAGGAGCCTTTGGGCAGAGACTATGGGGTTTCTAGGTATAGAAATTATCTCATCTTCAAACAGAGGTAATTTGACTACCTCTCTCTGCTACTCTCTTCTTACTTGGATGCCTTATAATTCTTTCTCTTTCCTGATGGCTCTGTCTAGGACTTCAAGTACTATGTTGAATAGGATGGTGAGAGTGGGCATTCTTGTCTTGTTTCACTTATGAAGGGAACTTCTTCCAGCTTTTACTCATTCAGTATGATGTTGGTTGTGGGTTTGTCACAGGCGGCTCTTATTATATTGAGTTATGTTTCTTCAATGCTTAGCTTGTTGAGGGCTTTTAACATGAAGAAATGCTTAGTAAAAAGTATGTTCTACATGTGTGTTGAGAAGATCATGTGGTTTTTGTTTTTAGTTTTGTTTAGGTGATGAATCACATGTATTGATTGTGTATGTTCAACCAACCTTGCACCCTAAGAATAAAGTTGACTTGATCATGGTGGATTCACTTTTTGATATGCTGCGGGATTCAGTTCTTAGTATTTTTTGTGGATTTTTGCCTCTATGTTCATCAGGAATATTGGCATGTAGTTTTCTTTTGTTTAATGTTCTTTTCTGTCTTTAGTATCAGGGTGATGCCAGCCTTATAGAATGAGTAAAGGCCACCCTGGGCAAACAGTGAGACCCATCCCTTTTTAAAAATTATGAGTTTTACAAATTTAAAATGCATAGTGAAAAAGTTCTTACAAACTCCAGAAAGGTAGGTGTAAATAAGAGACATTTGTAAGAATGACAGCACATTAAATGTGTAGATTTCAACCTTCAGTTATTGCAATATTCCAGTATCAAGTTGGAGGATGTTATCAGTCTGATATTTTTTCCTCAAATGAGAGAGAGAAAGAAAGACACACAAACAACACAGGGAGAAAAAAAGCACACGTTACAGAGAGACAAAAAGGGAGACAGGGAACTGTGAATTTGGACTCTTGTGTCATAAGACAAATTCTAGATAACACGACCAGACCTTCAATTGACATATTGTGTTTTTGCTAATAAGGTGGAATTCTATGATGCGAAATAACTATATAGTCTTTTCTACTGGGATTTAAATCATTTTATCTGTTTCTGGCTTAACAGGAAAAATACAACCATGGAAAATTATGATGATTTATTTAATACGATTGCTCTATAGTGTTAATAAAACCTATTAGGTATTTTGCATATTACATATCAAGGAGAGTTTGAATCTCAGGTAGAAACAAAAAAAAATACATCAAAAGTTCCTCATGTGAGTGCAGAATTCAATCGTCCCGTGCAGGGGTAAGTGAGTCTGAGATGTGTTTTGAGCCTGGCCGTTGCGCATGATGTGAAGTGACAAGTCTAGTCTGCAGTTTTCAGAAACCCTCATTCCTCCCTTGACTGATTCACCACTTGAACCTCATATGACGTAGAAGAAGCCTACCTATGTCCCCTTCACATGTTGTGGTCAATGTGTCAACTGCACGATCCGGGCCCCTCACCACATCCTCTGCACCGGTCAGTCGAGCCGAGTCACTGCGTCCTGGCAGCAGAAGCTGCACCATGTCCATGTCACCCACGGTCATCATCCTGGCATGTCTTGGTGAGTCCTGGAAGGGAAGGAGCACCAGGGTTACACTATGGGCCTGCAGATTGGGTGTCTCCCCAGCAGAGAGCCATGTTCTGAAGCAAGTGAGTGGTGAGGATGAGTTAATTTTCAGTCCAGCGTGGCGCCCAGTGGCTCAGGAGGAAAGGGTAGGTTGCTGCCGAGATGAATAGTTCCTCATGATCTTTCTTTGCAGGGTTCTTCTTGGACCAGAGTGTGTGGGCACACGTGGGTGAGTCCTTCCCCAAATGATGGGTTGCCATCTTCACCCCAATACAAGTGAATTTTCCGGAAATGGGAGGGAGGCAGCACAGAGGGTGGGCTGATGGGCTGACCATGGGAAGGCCTGGGGGGAGTCTCTCATGAACTAGTAAGAGGAGATCCTGGGAGTCTCTCATGAACTAGTAAGAGGAGATCCTGGGAGTCTCTCATGAACTAGTAAGAGGAGATCCTGGTATGCTCAGCCTTCTGTTTTGTCTTAGCCCTCCCCAGCCTTTCTTCCCCATGGCTGAGTTGAGCTCTGTGTGGCCCAGGCGGGATACTGAGGTGCTCAAAGCTGGGGTGTGTGGGGGGATGTGGTGTCACCGACAGAGGAGGGAAGGGTAGCAGTGTTAGGAACAGCAGGTCCTCTGAGGACAAGAGGGTAACTCACACCCTCCAGCGTTTCCATGACGGTAGGGGCTGCAGTGTGGCTGCTGTCATTCTGCCAGAAGAGGTGGGGGAACCACAGCCACGACCCTGCCATTCCAAATCCTCTGATGGAGCTCAGTTGTTTATTGTGGTTCAGGCATTAGCTAATATTCCATTCACAAAGGTCATACCCTCCACCCCATGTCTACTTTGTGTTGTTTGGTGTAACTAATCTTGCAGTATTAAAATCTAGTAAGAGTCCCTTACTCAGCACCTGCTCAGTTCTCAACTGACACTTTTGTTGTAGGGAGACGCCACGTCTATGCGGGATGGGTCCTTCCTGTAGCCCCAGGCACCCAGGTGTGGTAGGAGCCTTAGAAAGAAGAAATGGGGAGAATCTTCTGAGCACAGGGAGGGAGGGGCAGCTCAACATACTCCTCTCTGAGGCGGCATCTCCTTCTCCCCAAGGTGGTCAGGACAAGCCCTTCTGCTCTGCCTGGCCCAGCGCTGTGGTGCCTCAAGGAGGACACGTGACTCTTCGGTGTCACTGTCGTCGTGGGTTTAACATCTTCACGCTGTACAAGAAAGATGGGGTCCCTGTCCCTGAGCTCTACAACAGAATATTCTGGAACAGTTTCCTCATTAGCCCTGTGACCCCAGCACACGCAGGGACCTACAGATGTCGAGGTTTTCACCCGCACTCCCCCACTGAGTGGTCGGCACCCAGCAACCCCCTGGTGATCATGGTCACAGGTCAGAGGGCTCCTGTCTGGGCTTCTCCTTGTCCCACCTCCTGAGTCCCAGAGCTTCTGGTGGGGGTGTCCACCAGAGTCCGATCATCCAGGCCCCAACTATATTTGGGGTAAAGGGGGATTGAATACAGGGGAATGGGTGCTGTGTTGGAAAGAATAACTGTCCCCATCGATGGCCACATTGTAATCCTTGGAGCCTGTGACTATGTTATAGGGCAGGGGACTGAAGGGGAAGATGGAGCTCAGGTTGTTGATGAGTTGACCTTGAGATGGGGAGATGGCCTGGACCCTCCCACTGGGCTCAGTGTAATCACAAGGGTCCATATGAGTGGAGAAGGAAGAGGAGAATGGGGATTAGAGCAGCATCGTGGGATACTCCACCAGCCACTGTGGGCTTTGAAGGTGGAGGAAGACCACGAGCCACGAAGGGGCTGGAGAAATCAATGGAACTGATTCTCCCGAGTCTCCAGAGGGAATGCAGCCCTGCAGATGCCTTGATTGTAGCCCAGGAAGAACAGGGTCTGATTTCTGTCTCCAGAAGTGGAAGGGGTCAGTGTGTTCTCTCCTGCCGCCATGTTTGTGATAATTTTCTCCAGCAACATCAGGAAACCAACACAGGAACCCAGGTGAAGGACAAGTTAAAAAACCAAACAAGAAGGTTGGCTACCCTGAGATCAGCAAGGGTGCACTGCTGATGCCACCACCAGGCTGGAACCACATAGGGAGGGATCGACAGGAAGAGTTGGGGGTGGAGGGTGAGAGAGAGAGAGAGAGAGAGAGCACTAGGCCATAGAGCAGGGCAGTGAGTTCTCAGCTCAGGTGGGAGGGGAGCTGTGACAAGGAAGAACCTCCCTGAGGAAACTGCCTCTTCTCCTTCCAGGTCTATATGAGAAACCTTCGCTTACAGCCCGGCCGGGCCCCACGGTTCGCGCAGGAGAGAACGTGACCTTGTCCTGCAGCTCCCAGAGCTCCTTTGACATCTACCATCTATCCAGGGAGGGGGAAGCCCATGAACTTAGGCTCCCTGCAGTGCCCAGCATCAATGGAACATTCCAGGCCGACTTCCCTCTGGGTCCTGCCACCCACGGAGAGACCTACAGATGCTTCGGCTCTTTCCATGGATCTCCCTACGAGTGGTCAGACCCGAGTGACCCACTGCCTGTTTCTGTCACAGGTGAGGAAAGCCAATGTCTGTCCCATGTCCTATGGTCCTAGAGCCTTAGCTGAGGAGCTTCCTGCTGATGATGGAGAGAAGCATGGACAGATGTGGAGAGAAGATGCAGCATGGTGTGAGGGTGGGATCAGGGCACAGGATGGCAGACAGGGCACCTCCAAACCCTCCTGCATGGCCTGCATGGAAGCTTGCAGTAAGGGCTCCGGGTACCCAGGCAGATGGAGAAAGTGGTCAGGACAGACCCAGAGGAGGGAGACTGGGCTCAGTTTGGGGAGATCAGAGGTTCCCTCAGCCCCTCAACCTTACCCATTTCCCAGAAGCCCACCCTGGCCTCTCACCTACACAGAGATGTCATCACCAGCAACCCCTACACTTTTTCTTTTCCTTTGAAAAAATGCTGATTGAGGTTAAATATACCTATATAATTTATCAACTTTACCATTTTTAAGTGTAAAATCTAGGGATCATAAATACCTTTATATGCTGTGTGCGGTGGCTCACGCCTGTAATCTCAGCATTTTGAGACGCCAAGGCAGGTGGATCATTTAAAATCAGGGGCTGGAGACCAGCCCGGCCAACATGGGGGAACCAATCTTTACTAAAAAGACAAAAAAAATAAAATTAGCCAGGCATGGTGCCAGGCGCCTATAATCCCAGCAACTTGGGAGGCTGAGGCGGGAGAGTGGCTTAAACCCAGGAGGAGGAGGTTGCAGTGAGCTGAGATCATGCCACTGCACTGCAGCCTGGTGACACAGAGAGACTCTGTCTCTAAATAAATAAATAAATACTTTTATATTCTTCTTTTGTTACCCTCCACCCCTTCCTTCCTAACCTCTGGTATCCACCATTCTACTCTCTACCTTCATGAGGTCCACCTTTTACATCCTGCATGTGAGTAAGAAATGGCAATCCTTGTAATGACCTCCAGTCCATCCATGTGGCTGCAAATGACAGGACGTTTCTCTTTGTATGGATGAGTTGTCTCCATTGTGTGTATGTACTACATTCTCTCTATCCATTCATCCACTGATGGGCAGGTAGGTTGACTCCACATCTTGGCTACTGTGAACAGTGCTGGAACAGTCATGGGAGTGCAGATGTCACTTCAATACACTGAAGTCCTTTTCTTTGCATTTACACCCACTAGTGGAATTGCTAGATCCTCTGGATGTTCTCTTTTTAGGTTTTGTTTTATGCTTTTTGTTTTTTTGACATAGCGTTTCACTCTTGTTGCCCAAGCTGGAGTGCAATGGCACCACCTGGGCTCACTGCAACCTCTACCTCCAGGATTCAAGTGATTCTCCAGCCTCAGCCTCCCGAGTAGTTGGGATTACTGGTGCCCGCCACCACGCCTGGCTGATTTTTGTATTTTTAGTAGAGACGGGGTTTCACCATGTTAGCCAGGCTGGTCTCGAACTCTTGACCTCCAGTGATCTGCCCACTTCAGCCTCCCAAGGTGCTGGGATTACAAGCGTGAGCCACAGTGCCTAATCTCTTTTTAGTTTTTAAGGAACTTCCATATTCTTCTCCTCTGTAATGGCTGTATTAATTTACATTCCTATCAACAGTGTATCAGGGTTCTCCTTTCTCCACCACCTTGCCAACATTTGTTTTGTCTGTCTCTGAGATAAAACCCATTGTAATGGGGTGAGATGATAGCTCATTGTGACTTCATTTGCATTTCTCTGATGATTAGTGATACTGAGCACTTTTTCATATATGCAATGTATATATGTTCATTTGTATGTTTTGTTCATTGAGAAATGTCTGTTCAGGTCTTTTACTAATTTTATAATTAAATTATTAGTTTTATTGAGGTGTTTGAGCTTCTTTTATATTCTAGTTATTAATCCCATCTCAGATGCATAGTTTGCAAATATTTGCTCCCATTCTGTGGGTTGTCTCTTCTTCACTTCATTGGTTGCTTCCTTTGCGGTGCAGAAGCTGCTTGATTTGATATAATCCCAATGGTCTATTTTTTTGTTGTTGTTGTGATTACTTGTGTTTTTGAGGTTTTAAACAAAATGTCTTCCCTCAGACAAATGTCCTGGAGCATTTCTCCAGTGTTTCCTTTTAGACATTTAATGGATTCAGGTCTTAAGTCATTAATCCATTTTCATCTGATTTTTGTGTATGGTGAGAGGTAGAGGTGCAGTTTCATCCCTCTGCATGTAGATATCCAGTTTTCCCTGCACCATTTATTGAAATGACTGTCCTTTCCAGATTGTAGATTCTTCGAACCTTTGTCAAAGTCCATTGGATGTAAATGGGTGGATTACATCCGTGTTCTTCATTCTGCTCCATTGTTTTATGTGCTTTTCTTTATGCCAATGTCATGTTGTTTTGCTTACTACAGCTCTGTAACATATTTTTAAGTCAGGTAGTGTGATGCTCCTGTTTTCTCCTTATACCTTGAAGTCTCAAGATAGTTGGTGTCACCTACAATGATTATGGAGAATGGGATGCCAGGACTCCCAGGGCCCAACATTAGATAATAGAATGTTGGCCATGAACCAACCTCAAAGATTTCCATTGAGTAGAAGACAGGCATCCTCATTGCCACACCTCTCTCCTGTCCCATGTTCTAGGAAACCCTTCTAGTAGTTGGCCTTCACCCACTGAACCAAGCTTCAAAACTGGTAAGTGAAGGACCCCTCTTATCTCTGCTTTTGGAAACCTGGGGAGGTAGAAGCCTTGGATTCAAGCGTTGGCTCAGCACCTGCCAGCTCTGTGATTGTGGGCCTGTCTTCCATTGTCTCTGAACCCCAGACACTCCAACAGCGAAAGGGATCTGGGCCCAGCACAGGGCTCAGTGAAATCTCTTAATCTCTAATTTTCTGCTGCTGAGACCTCAGGGTAGAAGGATGAGTGCAAATCAGACATTCTTCTCAGGAAAAATGCTGTGTTTGTTCTGCCTGCATTCCTAACTGGGAGGACAAATGCCTGGGGGCTTGAGAAGGGGAAGGACGGGGAACATTTTTGAGGGTGGTGTATTTGTAGAGAAGTTCTACTTGCCAAGGAATGAGCTCCTGTCTGTCATGATCCAACCCTGGTTGACTTAGTGGAACAAGAGCTTTGCGGTAAGAGAGAACGTAGTTCATCCGTGCACATGACACTTCCACTTACTCGTTCAGCCACTGCCCCATGCTCAGACTGTGCAGTGTGGAACCTTTTCCTATGTTGCCATAACAAATTTCCACAAGCTTCGTGGATGGAAACCACATTTTAAAAAAATATCTCATGGTGCTGTAGCTCAGAAGTATGAAATGCATCATCTCACTGGGCTAAAATCAAGGTGACAGCAAGGCTGCCTTCCCTCTGAATGTTCCAGGCAAGAATCTGCTTCCTCACTTTTCCCAGCTCCTAGAGGCTCCCACATTCCTTGGCTCCTGGTCCCCGTCTTCCTCCCTCAAAGTCCACAAAGGCTGGTCACGCCTCTCACACGGCATCACTCAGACCCTTCTTCCTTGTCCACACCTCTTTCTCTGAATGCTGCTCTGCCTTCTTCCTCATCTTTTAAGGACTTTGGCATTCTATTGGAAACACCAAGATAATCCATCATAATTTCCCTAAAATCATCTAGGATACCCTCCTTTTAAGGTTAGCTGATTAGCAACCGTAATTCCATCTGCAATCTGCATTCCTTTTTTCCATGTAAAATAACATATTCACAAGATATGGCGACTAGGACAGGAACATTTTGGGGTGGGGCGGCATTCTTATCCTTTCCACAAATGGTAAACAAGGTGCATTTGGCCTCTGCTCTTGGACACTGATATTGCAAAGGATTAAATGGGAGGGCAGAAAATGAATGCACCAGTGGACCAATAAATGAATGATCCATTGGGAAGCATCTGTGCATGAGAATGATTGATTGATTGGTTGTTTTTATGAGACGGTGTCTCCCTCTGTGCCCCAGGCTGGAGTGCAGTGGCGGGATCTCGGCTCACCGCAACCTCCACCTCCCAGGTTAAAGCGATTCTCTACACTCAGCTTCCCGAGAGGCTGGGATTACACCCATGTCCCACCACGCCTGGCTAATTTTTTTTTGGTATTTTTTTTTTAGTACAGACAAGGTTTTACCATGTTGCCCAGGCTATCTCAAACTCCCAACCTTAAGGGATCCGCCCGTCTCAGCCTCCCAAAGTGCTGAGATTCGAGGCGTGAGCCAAGGCGCCGAGCCGTATTTTAAAAGAAATAATAGATAATGCTGAGTGTATAATTTCGGGTGACAGAGAAGTTCTCACTGATCAAATAATACTTGTGACCTTAATGAAAAAAATAGATCAACCCCTGGAAGATTGGCGGAAGGATTTTCCACACAGCTGTCAGCCGTGAAGGCACAAAGGTGAAAACAATGTTATGTGGAAGGAAGAGGCTCTGCCTGAAATGCTGGGAATGAGATGGGGAGAATGACAAGACGACTGTGGAGAGACAGAGAGCACTCTGGGTACACAGGAAACTAAGGAGGAACAAGGAGCGTGTGTTTGACACTCACAGCCATTGGACTTACCTCGGGGCTAACTGGGAATCCCTACATGATGAATAGTGACTGACATGAAAATAAGGGAGGCCCAGGTGCATAACTGGAATCTAGGAGACTGTGGAAAAGGCAATTCCCGCCCCCCTGGTGAAATGTGGTGCTGATTTAGACACTAAATGAATGAAAGATGGACACAAGATGTGTTTGTGAGGTAGAGTAATTTGCAGGGAGGGCTTGCCTGCTTTGATTTTTCCTAATTGTTTAATCTTCACTTCATTGATTTCTTTCTGAGATTTATTTTTCCTACATGTAAATCAATACTTGGCAGAGGAGTGAGAGATACATGAGGGGTGGTGCAAAGGAAGAGACCTATTATAATATAACACACAAGGTTCTGAACGGTGGCTCACACCTGTAACCCAACATTTTGGGAGGCTGAGGAGGCTGGATCAAGTGAGATCAGGAGTTCGAGATCAGCCTGGACAACATGGTGAAACCCCATCTCTACTAAATATACAAAAACTAGCTGGGGGTGGTGGCGCATGCCTGTAATACCAGCTATTCGGGAAGTTGAAGAAGGAGAATGGCTTCAACCAGGGAGGGAGAGGTTACAGTGAGCCAAGATCGCGTCATTGCACTGCACCCTAGGTGACAGAGTGAGACTCCATGGCAAAAAATAAAAATAAAGAATACATAAATATAATATAACATACACGAATGACAAAGGCACACCAATTCCAATCATCATTTTTCTATTTCTCTATAATGACTTCTTTGATCCTTTATCCTATCCATAAGAAAATCAGGCGAAAACATCTTCCTTATTTGGCTTTCTGTGAGCATGAGATCATATGGAAAATGTGAAACCCACCAGCGCAGGTCCTGGAATAGAGAACGTGATCTGTTCATGGCACAAAACTTGCCCCTTCACCCAAATCCCCCACCTCACCCCTACTTCCAATCACATTAATGATACAGATAGATCATGGGGAGGTAAAAACTAATATTCTTTGGAGTTCAGATCGTAGACTCAGAGACCAGTGCCAGCACTATCTCCTGGTCACCTTTTGGAGTAATTCACAGAAAGACAGGCTGTATTGAAGCAACAGATGATGGAGGGGGTGGTCTTTCCCCCAGACTCTCGGGTGGAACAGCAGCCTAATATCTGACTCCCAAGATGACAAAAGTAGCATGTTGCCCACGAGCTTCATCATTATTTCCTGGCTGTTTGATATAAGACAGCTCAACCTCACTTATGTTGATTTCAATGTCACTGTTTTTTCCTTTTCTTGGAGAATGTAATTTGTTTGAGTCAAGAGGGTTGTGGATGTAGAAACTGTAAAGCACATTCACTGTGTATCAATCCCAGTCCAGTCTTCCCAGAGAAGACTCTAAACACCTCCCATACTGCACCTGGGGCTGTGCCAATTTCTATCACTCACCATCACTCCAGGGAGACAGAACACACAGGGAATACATTACATAGGCAGGTTCATTACTTATAGATAAGCAGCGAGTGACAACAGAAACCTTCCTTTCAGGGTGAGCCAGTCCCTCAAGGCTCAGAAAAACTGCTCAGGACACATGGAGTCACTTCATGTGCACTGTAGCTGGGGGAAGCCAGAAAGCAGCCCAGCCTGGGTTTTGTACCCTGGAGCCACAGGGAACACTCAGCTAAAGCACTGCATGATGTTCTCCTCCAGGAAGAACAGGAAGACAGCCCAGGCTGTTCTGAGACGTTCCTCCTGATCTCAGGATGTTGCTGTCTTAGCCTATTTTTGTTGCTATAAAAGAACACTTGAGCCTGGGTATCTTCTAAAGAAAAGAGATGTGTTTGGCTCACTGATCTGCACGCTGTACTAGAAGCAGGACACTACCATCTATTTCTGGCTGCGGCCTCAGGCTGCTCCCACACTGACAGAAGAGAAGGGGGTCCTGCGTGTGCAGAGACCACAGAGATCACATGGCAAGAGAGGGAGAAAGGGGGTGTGATGGAGCTTCCAAGCTCTTTTTAAGAATCAACTCTCCAGGGTACTAATAGAGGGAGAACTTGCTAACCCCGTCCTCTGGGGACAGCATTAATCTATTCATGATGGATCCACCCCCATGACCAAAACACCCCTCCCAATAGGCACAACCTCCCACACTGGGGATTAAATTTCAAAGTGGGGTTTGGAGGGGTCAAACATTGAAACAATAGCAGTTGTATCATCAGCACATTCTATTGTTATTATGAAAACTATAACGGAGAAAGCAGGAGAAAGCTGGGTCTCCCGCCTCGTGGGTGCTTGTCCTAAAGAGGTGTTTTATGTGGTTGCCTGGCAACCAAGAAATGAGAGACAATCCACAAAGAGGAACTGCTATGGTTAGCTTCTTATTGGATTCTCATCTTCCTCCAGGTATCGCCAGACACCTGCATGCTGTGATTAGGTACTCAGTGGCCATCATCCTCTTCACCATCCTTCCCTTCTTTCTCCTTCATCGCTGGTGCTCCAAAAAAAAAAGTAAGCCTCACGAAGCAGAGGCCAGAGAACTCAGGGCCCTGTGCGGAAGCAGGATGGGAGCACGCAGGTGTGTGTTCCTCACTGGCAGGAAAGTCTCTGGCCCAAGGCAGGAGCCAGAGGCAGAGCTTTCTAGAGAGAGCACCAGACAACCTGCCCCTGCCTTCAGCTCACAGACCATTGCCTGATTGTGAACTGTATCCTCACGTCCCCTGCAGCCACTCACATCCAGGAGAAGATTCCATGACAGGCAGAAAGTGGGAGATAGAATCAATGGGATGGGAACTGACAGCTATTCATGGAATGGGGTCTTGCACTCAGAGAGATGGAATGTCTGAGTCTGGCTGTTGGCAGCTGAGGGACCTCAGGCACCTATGGCCTCCCCCTGTGTGTTGGTATCTGTTCATGAAATGAGGACCCAGAAGTGCCCTCCCAGCTGTTTCGATTGCTTCCGTCTCCTACAGATGCTGCTGTAATGAACCAAGAGCCTGCGGGACACAGAACAGTGAACAGGGAGGTAGGTCCTCCTAGCCCAGCCTCATGGATACAGTCTTATTCCCTAATAGTCCTGAAAAATGTGAACACCCTCCCTCACTCAGGATTTCCCTCTCTCCAGGACTCTGATGAACAAGACCCTCAGGAGGTGACATACGCACAGTTGGATCACTGCATTTTCACACAGAGAAAAATCACTGGCCCTTCTCAGAGGAGCAAGAGACCCTCAACAGATACCAGCGTGTGTATAGAACTTCCAAATGCTGAGCCCAGAGCGTTGTCTCCTGCCCATGAGCACCACAGTCAGGCCTTGATGGGATCTTCTAGGGAGACAACAGCCCTGTCTCAAACCCAGCTTGCCAGCTCTAATGTACCAGCAGCTGGAATCTGAAGGCGTGAGTCTCCATCTTAGAGCATCACTCTTCCTCACACCACAAATCTGGTGCCTGTCTCTTGCTTACCAATGTCTAAGGTCCCCACTGCCTGCTGCAGAGAAAACACACTCCTTTGCTTAGCCCACAATTCTCTATTTCACTTGACCCCTGCCCACCTCTCCAACCTAACTGGCTTACTTCCTAGTCTACTTGAGGCTGCAATCACACTGAGGAACTCACAATTCCAAACATACAAGAGGCTCTCTCTTAACACGGCACTTAGACACGTGCTGTTCCACCTTCCCTCGTGCTGTTCCACCTTTCCTCAGACTATTTTTCAGCCTTCTGGCATCAGCAAACCTTATAAAATTTTTTTGATTTCAGTGTAGTTCTCTCCTCTTCAAATAAACATGTCTGCCTTCATTCTTTAGGTGACTCTTTTTTTGGCTGAAAGTTTCCAGTGTTATCATTACCATGTCCAAATAACTCCAACTGTTCTCCACTGGGTTCTCACCCCTGGACTCTGAGCTTCTGGAAGCAGGGTGGAGCCTCATTTGTCTCTGAGACTCCAATTTCCATCCAAAGATGCAGCACATAAGAGGTTCCAAGGATCGTGAATCACATGAACAAGTGATATTCTTACTCTCTGCAGACCTGGAAAGCTGGCAGAGTCATTCCATGATGAAACATTTGTAGAGTCATAGGCCTTGTTAGTCTCATCTCCACGGGGACACATATCAACACATCATCTTTCATACTATAAATATACAGTCGGTCCTCTGTATCTGTGGGATTTACAGGTGTTTATTGAACCAAATATAAATCAAAAATATTCAGAGAAAAAATCCACAAAGTTTCAAAAAGCAAAACTATGTTGAATGGACACAAATGAAGCTGTGTGTAGGCTGTATCAGGAATTATAAATAATCAAGGGATGATTTCATGTACACAGGAGGATGTGCATGGGTTATTTGCAAATGCTGTGCCATTTCATGTAAGAGGCTTGAGCATCTGCAGATTGTGCTATCTGAGTGGAGATCCTGAGACCAATCACCCACGAATAATGAGGGATGACTGTATATAATTTTTATTTCTCAATTTTAAATATAAAACATAAAAAAATTACAATAACAAGATAAAATAAACAAGTGTTTTATAGTGTGAGAATACTTTTAGATATATTTTTCTCCATGTGTAACCCTTGGGCCCATGTTATTTATTGAGAAGACATTCTATTCCACCTTAAACCACATGGCAGCCTTTGTCAACTATAAAGGGACTGTGTGTACACGGATGTATTTTAGACACTGTTTTCTGCTCAGTGGCTCTCTCTCTGTCCACTCTCTTGAGAATGCTGCATTTTATGCAGCCTTATACAACCCCTAAAATTTGGTAGCTGGAGTCCTCTAGTTATTTATTATAGGCTATTTGCTATGCTTTTTTTATTTTTCTTGAGGCAGAGTCTCGCTCTGTTGCCCAGGCTGGAGTGCAGTGGCACGATCTCGGCTCACTGCAACTTCTGCCTCCCAGGTTCAAGGGATTCCGTGCCTCAGCCTCTTGAATAGCTGGCATTACAAGTGCCTGCTACCAGGCATGGCTAATTTTTGTATTTTTAGCAGAGACATGGTTTCACTATATTGGCCAGGCTGGTCTCAAACTCCTGACCTCGGTTGATCACTCACCTCGGCTTCCAAAGTGCTGGGGAAATTGATTTTCTATAGCATTATGTTACTGGATATTTCTGTAAAATTTAAAATGAGGGAGGCAGAGAGACAGAGAGAGAGCAAACCATGAGTTGGAACTCTGGAATCTTGGGACATGAGACAAATTCTAGATAAATCTACAAAAATCCAGAATTTACATGTTGTGATTTTTGCTGATAAAGTACAATTCTAAGATTGTAAATAATTGCATAATCCTTCCCTGGGAGTTTAAATCATTTGAACTGGTTCTGCTGTAATACTAGAAATACAATCATGAAAAATTCTAATGGTTTATTAGTCACAATTGCTCTGAAAACCTTAATAATACCTATTAGATATTTTGCATATTACACAGGAAGAAGAGTTTGAATCTCAGATAAAAGCAATAAAAATACATGAAAAGTCTTTCATGTTAGCACAGATTTTAGGCATCTCGTGTTCAGGAGGTTGGATCTGAGACGTGTTTTGAGTTGGTCATAGTGAAGGACGCGAGGTGTCAATTCTAGTGAGAGCAATTTCCAGGAAGCCATGCTCCGCTCTTGAGCGAGCACCCACTGGGCCTCATGCAAGGTAGAAAGAGCCTGCGTACGTCACCCTCCCATGATGTGGTCAACATGTAAACTGCATGGGCAGGGCGCCAAATAACATCCTGTGCGCTGCTGAGCTGAGCTGGGGCGCAGCCGCCTGTCTGCACCGGCAGCACCATGTTGCTCATGGTCGTCAGCATGGCGTGTGTTGGTGAGTCCTGGAAGGGAATCGAGGGAGGGAGTGCGGGGATGGAGATCTGGACCTGGAGGTAAAGATATGGGCCTAGAGGTGGAGTTATGGGCCTGGAGGTGGAGTTATGGGCCTGAAGTGGAGATCTGGGCCTGGAGTGGAGATCTGGGCCTGGAGTGGAGATAGGGGCCTGGGGTGGAGATATGTGCCTGGAGTGGAGATCTGGGCCTGGAGTGGAGATATGGGCCTGGGGTGGAGATATGTGCCTGGGGTGGAGATATGGGCCTGGAGGGGAGATATGGGCCTGGAGGGGAGATGTGGGCCTAGAGGTGGAGTGATGGGCCTAGAAGTGGAGCGATGGGCCTGGAGTGGAGATATGGGCCTGGAGGTGGAGTTATGGGCCTGCAGTAGAGATATGGGCCTGAAGTGGAGATATGGGCCTGGAGTGGAGATATGGGCCTAGAGGTGGAGTTATGGGCCCGGAGGTGGAGTTAAGGGCATGAAGTGGAGATCTGGGCCTGGAGTGGAGATATGATCCTGGAGTGGAGATATGGGCCTGGGGTGGAGATACGGGCCTGGAGCAGACATACAAGCCTGGAAAGGAGATATGGGCCTGGAGAGGAGATAGAAGCCTGGAGTGGAAATATGGGCCTGGAGTGGAGATATGAGCCTGGAGTGGATATATGAGCCTGGAGTTGAGATAGGAGCCTGGAGTGGAGATATGGGCCTGGAGTGGACTTATCAGCCTGGAGAGGAGATATGGGTCTGGAGTGGAGATACGGACCTGGAGTGGAGATCTGGGCCTGTTGTGTAGATCTAGGCCTGGAGGTAGAGATCTGGGCCTGGAGGCTGAGTCTCTGCACAGCCGAGATCCTTGTTCCTGGGGGCAGGTAGGCAGCGAGGGTGAGTTTACCTTCAGCCCAGCAAGGGCCTGGCTGCCAAGACGCACAACCCAGTGGGGGCAGCAGGGTGCCCTGGTTTGCCTGCAGATGGATGGTCCATCATGATCTTTCTTTCTAGGGTTGTTCTTGGTCCAGAGGGCCGGTCCACACATGGGTGAGTCCTTCCCCAAACCTTAGGGTGTCATCTCCCCACATAAGAGGATTTTCCTGAAATGGGAGGGAAGTCCTGTCGGGGAGTCTCTCATACACTAGGAAGAGGGGACCCTCGGATGCTCGGCCCACATTTCTGACCTTGCCCTCCCCGGCCTTTCTTTCCCTTTCCTGAGTCAAGCTCTGTGAAGACTGGGGTGAGACTAGGGTGCTCCAAGATGGGTGTGCAGGGAGGAAGTGGTGTCAGCAGCAGAGAAAGAGAGGGAAGCAGTGCTAGGAACAGCAGGTCCTCTGAGGACAAAGGTGTAACTCACACCCTCCAGCGTTTCCGTGATGGTAGGGGCTGCAGTGTGGCTGCGGTCTTTCTACCAGAAAAGGTGAGGAAACCACAGCCATGGCCCTGACATTCCAAATCCTCTGATGGGGGCTCAGTTCATCAATTGGCTGATATTCCATTCACATAGGACTTGCCCTCCATGCCGTGTCTACTTTGTATTGTTTTATATGAGTAATTTTGCAGTATTAAAATCTAGTAAGAGTTGCTTCTCCAGCACTTGCTCAAAGTTCTCAGCTGACACTTGTTGTAGGGAGACGCCATGTCTATGCAGGATGGGTCCTTCCTGTAGCCCTGGGCACCCAGGTGTGGTAGGAGCCTTAGAAAGTGGAAATGGGGAGAATCTTCTGGGCACTGGGAGTGAGGGGCGGCTCCACATCCTCCTCTCTAAGGCAGTGCCTCCTTCTCCCCCAGGTGGTCAGGACAAGCCCTTCCTGTCTGCCTGGCCCAGCGCTGTGGTGCCTCGCGGAGGACACGTGACTCTTCGGTGTCACTATCGTCATAGGTTTAACAATTTCATGCTATACAAAGAAGACAGAATCCACGTTCCCATCTTCCATGGCAGAATATTCCAGGAGGGCTTCAACATGAGCCCTGTGACCACAGCACATGCAGGGAACTACACATGTCGGGGTTCACACCCACACTCCCCCACTGGGTGGTCGGCACCCAGCAACCCCATGGTGATCATGGTCACAGGTCAGAGGCTTTCCGTCTGGGCTTCTCACTGTCCCACCTCCTGAATCCCAGAGCTTCTGGTGGGGCTGTCCGTCAGGGTCCCATCACCCAGGCCCTGGCTGTATTTGGGGTCAAGGGAGATTGAATACAGGGCAAATGGGTGCTGTGGTGGGAAGAATAACTGTCCCCAATGATGGCTACATTGTAATCCCTGGAGCCTGTGACTATTTATGTTATAGGGCAGGGGACTGAAGGGGAAGGTGGAGCTCAGGTTGTTGATGAGTTGACCTTGAGATGGGGAGACAGCCTGGACTGTCCCACTGGGCTCAGTGTAATCACAAGGGTCCGCGTGAGAGGTGGAGGAAGAGGGGAGTGGGGATTAGAGCAGTGTAGTGGGAGGGAGACGCTATCAGCCACTGCGGGCTTTGAAAGTGGAGGAAGACCACTAGTCACAGAATGCAGGTGGCCTCTAAGGGCTGGAGAAGTCAGGAGAACTGATTCGCTGATTCTCCAGAGGGAACGCAGCCCTGTAGACGCCTTGATTTCAGCACAGGGAGAACTGGATCCAATTTCTGTCTCCAGAAGTGGAAGGGGTCAGTGTGTTCTCTCCTGCTGCCATGTTTGTGGTAATTTTCTGCAGCAGCAACAGGAAACCAACACAGGAACCCAGGTCAAGGACAAGTTAGGAACCCAGGTCAAGGACAAGTTAGGAAACCAAACAAGGACAGCCAGGTGTGGTGGTGGGCGCGAGTAATCCAACGACTGGGGAGGCTGAGGCAAGAGAATCACTTGAACTGGGGAGGCAGAGGTTTCAGTGAGCCAAGACAACACCACTACACTCCAGCCTGGGTGAAAAAGTGACTGTCTCAAAAATAAATTAATTAATCAATTAATTAAAGAAACCAAACAAGGAGAAGGTTGGCTACCCTGAGATCAGCAAGGGCAGGATGCTGATGTTACCACCAGGCTCCATCCACATAGGAAGGGGTTGATGCTCCTGGAACCAGCACCAGGGGCCACCCTATGGAAGCTGGGGCCATGGAGAAGGCACAGACATGGCAGGAGAGGCTCCCAATCCCCATCAGGAACAGGGTGTGTGGTCACTGATGTCTGTCTTACTGATGAGTTGATACCACCTGCCAGAGACTCCAATTTGTTCAAAAGAGATTGATTCAGGCTGCTAAGAGCCTGGACATGCAGCCTGTCCTCTTCCACCCCCATATAAACAGCAGGAAAGAGATTAGTGGGAAACAGATACAACAGCCCAAGAGATGAGGCTGTCTTCACAGTGGCAAGGGAGTCAGGGGCTACTGGAGACAGAGGGACAGAGAAGAGGGAGGAAGACAGATGGAGGCACCTGCACCAGGGGATATGGGCACAGAAAAGACACGGAGATGCAGAGAGGGAGGAGAGAGACAGACACGGGGAGGGGAACCCTCACTCATTCCAGGTGCCATGGATGGGATGATAAAGAGAGATGCCTTCTAAACTCACAACTTCTCTTTCTAGGAAACCACAGAAAACCTTCCCTCCTGGCCCACCCAGGTCCCCTGGTGAAATCAGGAGAGAGAGTCATCCTGCAATGTTGGTCAGATATCATGTTTGAGCACTTCTTTCTGCACAAAGAGTGGATCTCTAAGGACCCCTCACGCCTCGTTGGACAGATCCATGATGGGGTCTCCAAGGCCAATTTCTCCATCGGTTCCATGATGCGTGCCCTTGCAGGGACCTACAGATGCTACGGTTCTGTTACTCACACCCCCTATCAGTTGTCAGCTCCCAGTGATCCCCTGGACATCGTGGTCACAGGTGAGAGTGTCTAGACATTGTTCTCATTGTCACTGGGACACAGAGTGAATGATCCAGGACTTGGAACCCCCAGGTGGTCATGAGGAAGATAAGTGTGGGATTCTTATGGAAAGAGAGTGACTTGGTGAGGTCTGTACCAACAGAGACAGAGAAACAGGAGACATAAGTACAGAACAGGTGTCATAACAGGGGACAGACACAGGGGCCATACAGGGAGGTAGAAAAGAGAGAAAGAGGTAAAGGAGACACTCAGACAGACAGACATGTCCCAGAGAGAGGTGTCCTTCCATGCTGACTTTGCTCAGAGACCTGGCACAGGTTAGAAGTTTCATTTCTGTTTTACCTCCACAAAGTGTTTCTACCAGAAGAACCCAAGGACACCCATATTTCTGACCTGAGTTGGGCCCTGTGGCCTCAGGCCTTGTGCCACCTACAGATGCCGTGTTTATTCTGACACCTCTGCCTTCCATGCAATGGAGAGTAATCATCCCAGGATATCATGGCCCCAGAACACCAACCCCTGTATGCTGTGTGAACTTGGGGTCCCCAGACTGGATTCTGAGGCTCATATTCCAAATAATCCCACATATGATAGGATCGCTGAGAGACACAGAGAAAAATCAGGGACACCAAAAAGCAAAGACATAAACACACACAAAATGAGCCAGAAGAAGGAGATTAAGAGATTCACAGACACATAAAAAGAAAGAAAAGAGGGCAGAGTGGAGAGAATGATGGAAAGGAGGAGAGAAAAGCCCCAAAATCAGAACCCTGAGGGAGGGACACAAAGACAGAGAAAGATAAAGATGTGGGGATGGATTGCAGAGATTCCAAATAGAACTAGAGAGACTGAGAGGCAGAGAAAGACAAGGAGACGGAGAGAGAGAGATGATAGATGGATAGATAGACGTAGATAGATGATAAATAGGTAGATGATAGATAATGGATTGGTTATAGATACATAGATGATGACTGATAGATGATACATAGAGATGATGATGATGACGATGATGATGATAGACACATAGATATATACATAGATGATACATAAATAGAGACAGAGAGGCAGACAGAGAGGTAATAGAGAGAGAGATAGATGATACATATATAGATAATAGATGATTGATGGATAGATAGACAGATAGACAATTGATAGAGAGATAGATAAGTGATACATAAATATAGATGATAGATAATTTGTAGATAGACACAAAATAGATAAATAGATAGATCGATAGATAATAGATAGAAATGTGCAGAAAGTTATGAACAAGACAGAAAGTGAGAGACTCAAAATTAAAGAAAAAGGAAGATCAAGTCAACCAATCCAAGGAGGGTCAGAGAGAATAAAACAATCCAAAAAGGGAAAACATACCTCAGGGTGGGGAAGTGAGGTCATAGACCTAGAGAGACAGAAAAGGTAGAAGGAGGAAACAGATATGAAGAGAGATGGGGTGGAGAGTGAGAGAGAGAGAGAGAGCATTAGGTCATAGAGCAGGGGAGTGAGTTCTCAGCTCAGGTGTGAGGGGAGCTGTGACAAGGAAGAACCTCCCTGAGGAAACTGCCTCTTCTCCTTCCAGGTCTATATGAGAAACCTTCTCTCTCAGCCCAGCCGGGCCCCAAGGTTCAGGCAGGAGAGAGCGTGACCTTGTCCTGTAGCTCCCGGAGCTCCTATGACATGTACCATCTATCCAGGGAGGGGGGAGCCCATGAACGTAGGCTCCCTGCAGTGCGCAAGGTCAACAGAACATTCCAGGCAGATTTCCCTCTGGGCCCTGCCACCCACGGAGGGACCTACAGATGCTTCGGCTCTTTCCGTCACTCTCCCTACGAGTGGTCAGACCCGAGTGACCCACTGCTTGTTTCTGTCACAGGTGAGAAAAGCCCATATCTCTCTCATGTCCTATGATCCTAAATCCTTAGCTAAGGAGCTTCCTGCTGATGATGGAGAAAAGCATGGACAGATGCAGAGAGAAGACACAGCAGGTGTGAGGGCGGAGTCAGGGCGCAGGATGGCAGACAGGGCACCTCCAAACCCTCCTTCATGGCCTGCATGGAGGCCTCCGATCAGGGCTCCAGGCACCCAGGCAGATGGAGAAAGCGGTCAGGACAGACCCAGAGAAGGGGAGACTGGGCTTAGTTTGGGGAGATCAGAGGTTCCCTCAGCCCCTCAATCTTACCCATTTCCCAGAAGCCCATCATGGCCTCTCACCCACACAGAGAGATATCATCACCAGCAACCCCTACACCCTTTTCTTTTCATTTTCAAAAATATTTATTGAGGTTAAATGTAACTATATAATTTACCACCTTTACCATTTTTAAAAGTAAAATCTAGTGGTCATAAATACCTTTATATGCTGGGCGTGGTGGTTCACAGTTGTAATCTCGGCGCTTTGAGAGGCCAAGGAAGGTGGATCATTTAAGATCAGGAACTCGAGATCACCCTGGCCAACATGTGGGAAATTCATCTTTACTAAACAGACAAGAAAAATTAGCCGAGCATGCTGGCATGCACCTGTAGTCCTAGCTACTTGGGAGGCTGAGGCAGGAGAAGCACTTAAAGCCAGGAGGCCGAGGTTGCACTGAGCCGAGATCATGCCACTGCACTGCAGCCTGGGAGACAGAGAGAGACTCTGTTTCTAAATAAATAAATACATCTATATTCTTTTTTTTGTTACCCTCCACCCTTCCCTTCCTGGCCTCTGGTGTCCACCATTGTATTCTCCACCTTCATGAGATCCACCTTTTATCTCCTGCATGTGGGTGAGAAATGGGAATCTTTGTAATGACCTCCAGTTCCATCCATGTGGCTGCAAATGACAGGATGTTATTGTTTCTATGGATGAGTAGTCTCCACTGTGTGTGTGTACCACAGTTCTCTATCCATTCACCCACTGATAGGCAGGTAGGTTGACTCCACATCTTGGCTACTGTGAACAGTGCTGGAACAGTCATATGAGTGCAGATATCACTTCGATACACTGATGTCCTTTCCTTTGGATATAAACCCAGTAGTGAAATTGCTGGATACTATGAAAGTTCTCTTTTTTTTTTTTTTCTTTTTTGAGAAAGAGTTTCCCTCCTTAGTCCAAGCTGGAGTCTAAGTGGTGAGATCTTGGCTCATTGCAACCTGTGCCTCCTAGGTTCAAATGATTGTCCTGACTCAGCCTCCCTAGTAGCTGTGATTACAGGTGCATGCCACCATGCCTGGCTAATTTTTGTATTTTTTTAGCACAGACGGGATATCCCAATTTTGGGCAGGCTGCTCTCAAACTCCTGACCTCAAGTGAGGTGCCTGCCTCGGTTTCCCAAAGTGCTGAAATTACAGGCATAAGCCACTATGCCCAGCCTCCTTTTAGTTTTTTAAAGAATTTCCATACTTTTCTCCATAATAGTTGTACTAATTTACATTCCTACCAACAGGGTACCAGGGTTCTCCTTTCTCTACCATCTTGCCAGCATTTGTTTTGCCTGTCTTGCAGATAAAAGCCATTTTACTTTACTTTATTTTATTTATTTATTTATGTTGAGATGGAGTTTCACTCATAGTCGCCCAGGCTGGAGTGCAAGGGTGTGATCTCAGCTCACTGCAACCTCCGCCTCCCGCGTTCAACTGATTCTCCTGCCTCAGCCTCCAAAGTAGCTGGGATTACAGGCGTGTGCCACCACGCCTAGCTAATTTTTGTATGTTTAGTAGAGAGGGAGTTTCTCCATGATGGTCAGGCTGGTCTCCCGACCTCAGGTGATCCGCCCACCTCCGCTTCCTGAAGTGCCGGAATTACAGGCGTGAGCCACCGGCCTAAAAGGCATTTTAATGGGATGAGATGAAAACTCATCGCGATTGTAATTTACATTTCTCTGATGATGAGTGATGCCGAGTACTTTTTCATATACGTGATCGCCATTTCTATGTTTTGTTTGTGGAGAAATGTCTCCTCATGTCTTTTGCTCGTTTTTTAATTAAATTGTTTTATTGAGTTGTTTGAGCTTCTTATATTTCCAGTTATTAATCCCGTCTCAGATGAATAGTTTGCAAATATTTGCTCCTATTTTGTGGGTTGTCTCTTCACTTTCTTGGTTTATCTTTTGTGGTGCAGAAGTTGCTTGGTTTGATGTAATCCTAATGGTCTATTTTTTGCTTTGATTACTTGTGTTTTGAAGGTTTTAAACAAAATGTCTTTCGTCAGACAAATGTCTTCCCCATTATTTTCTTCTACATGTTTCATAGGTTCAGGCCTTAGACTCATGTTTTTAATCCATTTTCATTTGATTTTTGTTTATGGTGACAGGTATAGATGCAGTTTTATTCCTCTGCATGTAGATATCCAGTTTTCCCCACACCATTTATTGAAAAGACTGTCCTTTCCTGATTGTGAGTTCTTGGCACCTTTGTCAAAGTCCATTAAATGGGCTGGGTATGGTGGCTCACACCTGCAATTCCAGCACTTTGGGAGGCCGAGGCGGGTGGATCACCTGAAGCCAGGAGTTCAAGACCAGGCTGGCCAACAGAGTGAAACCTCGTCTCTACTAAAAATACAAAAATTAGCTGAGCATGGTGACCAGTGCCTGTAATACCACTACTCGGGTGTTTGAGGCAAGAGAATTGCTTGAATCCAGGAAGTGGAGGTTGCATTGAGCTGAGATTGCACCTCTGCACTCCAGCCTGCATGACAGAGCAAGATTCCATCACACACACACAAAAAAAAGCCATTGGGTGTAAATGCATGGATCATATCCGTGTTCTCCATTCTGTTCCATTTTTTATGTGCCTTTCTTTATGCCAATGTCATGCTGTTTTGCTTACTACAGCTCTGTAACATATTTCTAAGTCAGGTAGTGTGATGCTCCTGTTTTCTCTTTATACCTTCAAGTCTCAAGACAGTGGGCATCGCACACAAAAATTATGGAGAAGAGGATCCCAAGACTCCCAGGGTCCAACATTAGATAACAGAGTGTTGGCCATGAACCAACCTCAAAGATTTCCATTGAGTAGAGGACAAGCACCCTCATTTCCTCACATCTCTCCTGTCCCATGTTCTAGGAAACCCTTCAAGTAGTTGGCCTTCACCCACAGAACCAAGCTCCAAATCTGGTGAGTAAAGGACCCCTCTTATCTCTGCTTTTGGAAACCTGGGGAGGTGGAAGCCTTGGATGCAAGCGTTGGCTCAAACCTCCCAGCTCTGTGAATGAGGGCCTGTCTTCCACCATCTCTGAACTCCAGACACTCCAACAGTGAAAGGGATCTAGGGCCACCAAAGGGCTCAGCGAAGTCTCTTAACCTTTAATGTCCTGCAGGTGAGACCTCCTACAAGCTAGAAGAATGATTGCCAATCTGACATCCTTCTCAGGAAAAATGCAGTGTTTTTTCTGCCTGCATTCCTAACTGGAGGATAAATTCCTGGGGACTTGAGAGAGGGAAGGGAAGGGAACATCTCATGAGGGTGGGTGTTTTAGAGAAGTTCCACTTGCCAAGGAATGAATTACTGTTGGTCATGAAGCAACCCTGGCTGACTCAGCAGAGCAAGAGCCTTGCCGTAACAGAGAACAGAGCTCATGCACGCACACTTCGACTCACTGACTCATTCAGCCACGGCCCCATGCTCAGGCTGTGCAGTTGGAATCCTTTCCTATTGTTGCCATAACAAATTTCCACAAGATTCGTGGGTGAAAATAAAGCGGCTTTTTAATTATCTTACAGTGCTGTAGCTCAAAGTATGAAGTGCATCTCACTGGGCTAAAAACAAGGTGACAGCAAGGCTGCCTTCCCTCTGAGGGTTCCAGGCAAGAATCTGCTTCTCACTTGTCCCAGCTTCTAAAGGCTCCCAGTTCCTTGGCTCCTGGTCCCCTTCCTCCTTCCTCAAAGCCCACAAAGACTGGTCACATCTCACATGGCATCACTCAGACCCTTCTTCCTTACCACACCTCTTTCTCTGAATGCTGCTCTCCCTTCTTCCTTATCTTTTGAAAACTTGGGGATTCTATTGGGTTCACCAAGATGAAAATCCATCATAATCTCCCGGAAATCATTCAGGATACCCTTGTTTTAAGTTCAGCTGACTAGCAACCGTAATTCCATCTGCAATCTTCATTCCTCCTTTCCATGTAAAATAACATATTCACAAGCTATGGAGGCCAGGACAGGGACATTTTGGGGTGGGACAGCATTCTCCTGCCTTCCACGAACGGTGAACAAGATGCATTTGGCCTCTGCTCTTGGGACACTGATATTGCAGATGGTTAAATGGGAGGGCAGAAAATGAATGCACAAGTGGACCAATAAATGAATGATCCATTGGGAAGCATCTGTGCATGAAATCTATTTGTTTGTTCGTTCATTTATTTATTGAGACAGAGTCTCCCTCTGTCTTCCAGGCTACAGTGCAGTGTCACGATCTTGGCTCACTGCAACCTGCGTCTCCTGGATCCAAGTGATTCTCCTGCCTCACCCTCTCGAGTAGCTGGGATTACAGGCAACTGCCACCATGCCCGGCTAACTCTTTTTGTATATTTTTTGTAGAGAGGATGTTTCACCATGTTGGCCAAGCTTGTCTGAAACTCCCAACCTCAAGTGATCCGACCATCTCAGCAACCCAAAGTACTGGGATTACAGGCGTGAGCCACTTTGCCCAGCCAGAATTCAAAATCAATAATAGATAATGCTGAGTGTATAATTTTGGGTGACAGAGAAGGTCTCACTAATCAGATATTTGTGACATTAATGAAAAACACGGATTGAACCCCTGAAAGATTGGCGGAAGGATTTTCCACACAGCTGTCAGCTGTGAAGGCACAAAGGTGAAAACAATCTGATGTTGAAGGAAGAGGCTCTGCCTCAAATGCTGGGAATGAAGTGGGGAGAATGACAAGACGACTGTAGAGAGACGGAGAGCACACTGGGTACACAGGAAACTAAGGAGCAACAAGGAGTGTGTGTTTGACACTCACAGCCATTGGATTCACCTCGGGGTAACCAGGAATCCCTACATGATTAATATGACTGACATGAAAATAAAGGAGGCCCAGGTGCGTAACTGGAATCTAGGAGACTGTGGAAAAGGCAATTGCCACCCCACTGGTGAAATGTGGTGCTGATTTAGACCCTAAGTGGATGAAGCAGATGGATATAAGCTATGCTTGGGAGGTAGAATCATTTGCAGGGAGGGCTTGCTGGGTTTGAGTTTCCTAGTTGTTTAATCCTTGCTAAATTAATTTCTTTCTGAGATTTATTCCTCCTACACATAAATCAATACCTGGCAAAGGAGTGACAGATATATGAGGGGTGGTGGAAATGAAGGGACCTATTATAGCATAGTATACAAGTCTGTGAACGGTGGCTCACTCCTGTAACCCAGCACTGCAGGAGGCTAAGGCCAGTGGATTCCAAGAAATCAGGAGTTCGAGACCAGCCTGGCCAACATGGTGAAACCCTATCTCTACATGGTGAAACCCTATCTCTCCTAAAAATACAAAAATTAGCCGAGCATGGTGGTGCATCCCTGTGATCCCAGCTCCTGCTCTGGAGGATGAAGCAGGAGAATGACTTCAACCCAGTAGGTGGAGGTTGCAGTGAGTGGAGGTTGCATCACTGCACTCCAGCCTGGGTGACACAAGGAGACTCCGTCTCAAAAAATAAAAATAAGAAATGCATAAATATAATAAAACACACACGAACGACAAAGGCACCTGAATTCCCATCATCATTTTTCTATTTCTCTATAATTACTTCTTTGATTCTTTATCTTATCCATTAGACAATCAGCCTAAAACCTCTTCCGTATTTGGCTTTCTGTGAGCATGAGATCATATAGAAAATGTGAAAGCCCGCTGAATCCTCCAGCACAAATCCTGGAATAGAGAAAGTGCTCTGGTCATCACAAAAAAAACTTGCCCCCTCACCCAAATCCCCCACCTCACCCCTACTTCCAATCACCTGTGCAGATACAGATAGACCATGGGGAGGTAAATGCTAATACTCCTTGGAGTGAGTCCAGATCTTGGAATCAGAGATCAGTGCCAGCACTAGCTCCTGCTCCCCTTTCCTACTAATTCACAGGAGGACAGGTGGTATTGAAGCAATAGATAGTCGAGGGGGTGGTCCTTCCCCCAGCCTGTCAGGTAGAACAGCAGCCTAACATGTGTCTCCCGAGATCACAAAGAATAGCACATTTCACACGGGCTTCAACACTATTTTCTGGCTGTTTGACATAAGAGAATTCTACTTCGCATTTTTGATCTTGATTTCACTTTTGTTTCCTTTTCTTGGAGAATGCAAGTTGTTTAACTCAAGAATGCCGTGGATGTAGAAATCCTAAAGCACATTCGCTGTGTATCAATCCCAGTCCAGTCTTCCCAGAGAAGACTCTAAACACCTCCTGGACTGCACCTGGGCCTATGCCAATTCCTATCACTCACCGTCACTCCAGGGAGACAGAACACACAGAGAACACATTACACAGGCAGGTTCATTACTAACAGATAAGCAGCGAGTGACAACAGAAGCCTACATTTCAATGTGAGCCAGTTCCCCAAGGCTCAGAAAAGCTGCTCGAGACATGTGGAGTCACCCCATTTGCAGTGTAGCTGGGGGAAGCCAGAAAGCAGCCCAACCTGGGTTTTGTACCCTGGAGCCACAGGAAGCACTCAGCTAAAGCACTGCATCACGTCCTCCTCCAGGAAGAACAGGAAGACAGCCCAGGCTGTTCTGGGACTTTCCTCCTGATCTCAGGACGTTGCTGTCTTAGTCCATTTTTGTTGCTCTAAAGGAACACTTGAGCCTGGGTAACTTCTAAACAAAAGATTTTGGTTTGCCTTACAGTTCCGCAGGCTGTACTGGAAGCATGGCACCAGCATCTATTTCTTGTGACTGCCTCAGGCTGCTCCCACTCTGGCAGAAGGGAAGGAGGGTCTGTCTGTGCAGAGACCACAGAGATCACACGGCAAGAGAGGGAGCAAGGGAGAGGGGGAGTGATGGAGCTTCCAAGCTCTTATGAACAACCAGCTCTCCAGGAACTAATAGAGGGAGAACTTGCTAACCCCGTCTCCTTAAAACAGCATTGATCTGTTCATGATGTATCCACCCCCATGACTCAAACACCTCCCAAGAGGCCCACCCTCCCACACTGGGGGGTAAATTTCAATCTGAGGTTTGAAGGGGTCAAACATCTCAACTAAAGTAGTGGTATCCTCAGCACGTTCTATGGTTACTATGAGAGCTATAACTGAGAAAGCAGGAGGAAGCTGGGTCTCCCGCCATCTGGGTGCTTGTCCTAAAGAGACGCTGTATGTGGTTACCTGTGAATCAAGAAATGCAAGACAATTCATAAAGAGGAACTGCTATGATTAGCTTCTTATTGGTGTCTCCTCTTCTTCCAGGTAACCTCAGACACCTGCACATTCTGATTGGGACCTCAGTGGTCAAAATCCCTTTCACCATCCTCCTCTTCTTTCTCCTTCATCGCTGGTGCTCCAACAAAAAAAAGTAAGTCTCACGAAGCAGAGGCCAGAGAGCTCAGGGCCATGTGGGGAAGCAGGATGGGAGCACACGGGTGTGTGTTCCTCACCAGCAGGATGGTCCCTGGCCCAAGACAGGAGCCACAGAGGCAGGACTTTCTAGAGAGAGCACCAGATTCCCTTCCCCTGCCTTCAGCTCACAGACCATTGCCTGATTCTGAACTGTATCCTCACGTCCCCTGCAGCCACTCACATCCAGGAGAAGGTTCCATGACAGGCAGAAAGTGGGAGATAGAATCAATGGAATGGGACCTCAGAGCTATTCATGGGATGGGTCCTTGAACTCAGAGAGATAGAATGTCTGAGTCTGCTGTTGGCAACTGAGGGACCTCAGGCACCTATGGCCTCCCCCTGTTTGTTGGTATCTGCTTATGAAATGAGGACCCAGAAGTGCCCTCCGAGCTCTTTTGTTGACTTCCGTCTTCTACAGATGCTGCTGTAATGGACCAAGAGCCTGCAGGGAACAGAAGTGAACAGCGAGGTAGGTGCTCCTCGGCCCAGCCTCGTGGCTAGTGTTATTCCCAAAGAGTCCTGAAAAATGTGAGCACCCTCCCTCACTCAGCATTTCCCTCTCTCCAGGATTCTGATGAACAAGACCATCAGGAGGTGTCATACGCATAATTGGAACACTGTGTTTTCACACAGAGAAAAATCACTCGCCCTTCTCAGAGGCCCAAGACACCCCCAACAGATACCAGCATGTACATAGAACTTCCAAATGCTGAGCCCAGATCCAAAGTTGTCTTCTGTCCACGAGCACCACAGTCAGGCCTTGAGGGGATCTTCTAGGGAGACAACAGCCCTGTCTCAAAACTGGGTTGCCAGCTCCCATGTACCAGCAGCTGGAATCTGAAGGCATCAGTCTTCATCTTAGGGCATCGCTCTTCCTCACACCACAAATCTGAATGTGCCTCTCACTTGCTTACAAATGTCTAAGGTCCCCACTGCCTGCTGGAGAAAAAACACACTCCTTTGCTTAGCCCACAGTTCTCCATTTCACTTGACCCCTGCCCACCTCTCCAACCTAACTGGCTTACTTCCTAGTCTACTTGAGGCTGCAATCACACTGAGGAACTCACAATTCCACACATACAAGAGGCTCCGTCTTAACGCAGCACTTAGACACGTGCTGTTCCACCTTCCCTCATGCTGTTCCACCTCCCCTCAGACTAGCTTTCAGCCTTCTGTCAGCAGTAAAACTTATATACTTTTTAAAATAACTTCAATGTAGTTTTCCATCCTTCAAATAAACATGTCTGCCCCCATGGTTTCGGTAATGGGACTCTTTTCTTGCCTAAGGCTTCCGGTGTTATCAGTACCATGTCCATATAATCCCATCTGTTCCCCACTGAGTTCTCATCCCTGGACTCTGATCTTCTGGAAGCAGGGTGGAGCCTCATTTGTCTCTGGGACTCCAATTTCCATCCAAAGATGTAGCACATAGGAGGTTCCAAGGATCGCGAATCACATGAACAAGTGATACTCTTACTCTCTGCAGACCTGGAAAGCTGGCAGAGTCATTCCACAATGAAACATTTGTAGAGTCATAGGCCTTGTTAGTCTCATCTCCATGGGGACACATATCAACACATCTTCTTTCATAATATAAATATACGGTCACTCCTCCATATCTGCGGGGTTTACAGGTGTTTATTGAACCAAGTATAAATCAAAAATATTGAGAGAAAGTATCCACAGAGTTTCAAAAAGCATAACTATGTTAAATGGACACAAATGAAGCTGTGTGTAGGCTGTATCAGGAATTATAGGTAATCTAGAGATGATTTCATGTATACAGGAGGATGTGCATAGGTTATTTGCAAATGCTGTGCCATTTCATATAAGAGGCTTGAGCATCTACAGATTTTGGTATCTGAGTGGAGATCTCAAAACCAATCACCCACGAATAGTGAAGGATGACCGTATATGACTTTTATTTCTCAAATTTAAATATAAATCATAAAAAATGTACAACTAGATAAAAACTAAGAAGTGTTTTTATAGTGTCAGTTAGATTTATTTTTTACTAGGTGTAACCCATTGGTTTAATATTATTTATTGAGAAGACATTCTATGCCACCTTAAACCACACAGCAGCCTTTGTCAACTCTAAAGGGATTGTGTGTACATGGATGTATTTTAGACACTGTTTCTGCTAAGGGGCTCTCTGTGTCCACACTCTTGATGACGCTGCACTTTATGTAGCCTTATAGAACCCTTTAAATTTAGTAGCCAGAGCCCTCTAATTTGTTATTATAGGCTATTTGCTTTTTTTTTCTTGAGGCGGAGTCTTGCTCTGTCGCCCAGGCTGGACTGCAGTGACACAATCTCAGCTCACTGCAACCTCCACCTCCCAGGTTCAAGCGATTCTCGTGCCTCAGCCTCTTGAGCAGCTGGCGTTACAGGTGCCTGCCACCAGGCACGGCTAATTTTTGGATTTTTAGCAGAGACACGGTTTCACTATGTTGACCAGGCTGCTCTCAAACTCCTTATCTCAGTTGATCCGCCCACCTCGGCTTCCCAACGTGCTGGGGAAAACTTGATTTTCTATAGCATTATGTTACTGGATATTTCTGTAAAATTTAAAACGAGGGAGGGAGAGAGACAGAGAGAGATCAAACTCCAGAGTTGGGACTCTGGAATCTTGGGTCATGAGACAAATTTTAGATTAAACTACAAAACTCCAGAATTTACAGGTGTGGTTTTTGCTGATAAAGTACAATTCTAAGATTGTAAATAATTGCATAATCCTTCCCTGGGAATTTAAATCATTTTAGCTGGTTCTGCTGTAATACTAGAAATACAAGCATGAAAAATTCTAATGGTTTATTAGTCACAATGACTCCGAAAACATTAATAATACCTATTAGATACTTTGCATATTACACAGGAAGAAGAGTTTGAATCTCAGATAAAAACAATAAAAATACATGAAAAGTCTTTCACGTTAGCACAGATTTTAGGCATCTTGTGTTCGGGAGGTTGGATCTGAGACGTGTTGTGAGTTGGTCATAGTGAAGGACGCGAGGTGCCAATTCTAGTGAGAACAATTTCCAGGAAGCCGTGTTCCGCTCTTGAGCAAGCACCCACTGGGCCTCATGCAAGGTAGAAAGAGCCTGCGTACGTCACCCTCCCGTGATGTGGTCAACATGTAAACTGCATGGGCAGGGCGCCAAATAACATCCTGTGCGCTGCTGAGCTGAGCTGGGGCGCGGCCGCCTGTCTGCACCGGCAGCACCATGTCGCTCATGGTCATCAGCATGGCGTGTGTTGGTGAGTCCTGGAAAGGAATAGAGGGAGGGAGTGCGGGGATGGAGATCTGGGCCCAGAGGTGGAGATATAGGCCTGGAGGTGGAGTTATGGGCCTGGAGTGGAGATCTGGGCCTGGAGTGGATATATGGGCCTGGAGATGGAGTGATGGGCCTAGAAGTGGAGATCTGGGTCTGGAGTGGAGATATGGGCCTGGAGGTGGAGATATGGGCCTGGAGTGGAGATCTGGGCCTGGAGTGGAGATAGGAACCCGGAGGGGAGATAGGAGCCTGGAGTGAAGATATTGGCCTGGGATGGAGATATGGGCCTGGAGTGGAGACATGGGCCTGGAGGTGGAGATATGGGCCTGGAGGTGGAGATATGGGCCTAGAGGTGGATATCTGGGCCTGGAGTGGACATATGGGCCTAGGATGGAGATATGGGCTTGGGGTGGAGATATGGGCCTGGATTGGAGATATGGGTCTAGGGTGGAAATATTGGCCTGGAGTGGAGATATGGGCCTGGAGTGGAGATATGGGCTTGGGGTGGGGATAGGGGCCTGGGGTGCGGATATGGGCCTGGAGGCTGGGTCTCTACACAGCCGACAGCCCTGTTCTTGGGTGCAAGCAGGCACTGAGGGTGAGTTTCCCTTCAGCCCAGCAAGGGCCTGGCTACCAAGACTCACAGCCCAGTGGGGGCAGCAAGGGAGTCCTGGTTTGCCTGCAGATGGATGGTCCATCATGATCTTTCTTTCCAGGGTTCTTCTTGCTGCAGGGGGCCTGGACACATGAGGGTGAGTCCTTCTCCAAACCTTCGGGTGTCATCTCCCCACATAAGAGGATTTTCCTGAAACAGGAGGGAAGCCCGGTGGGGGATTTTCTTATAAACAAGGATGAGGAGACCCTGGGGTGCTCAGCCCACAGTTCCGACCTTGCCCTCCCCAGCCTTCCTTTCCCTTGGCTGAGTCAGGTTCTGTGGGAACCCGGGAGGGTAGACTGGGGTCCTCCAAGCTGGGCTGTGCGGCTGGGATGTGGTGTCACTGGCAGAGGAAGGGAGCAAAGCAGTGCTAGGAACAGCAGGCCTCTGAGGACAAAGGTGTAACTCACACCCTCCAGCGTTTCCATGACGGTAGGGGCTGCAGTGTGGCTGCTGTCATTCTACCTCAGAGGTGGGGGAACCCCAGCCAGGGCCCTGACCTTCCAAATCCTCTGTTGGGGGCTCAGTTGTGTATTGTGGTTCACACATTGGCTGATATTCCATTCACAAAGAACATGCCCTCGACCCCATGTCTATTTGTGTTGTTTTATGTGAGTAATCTTGCAGTATTAAAATCTAGTAGGAGTCCCTTACTCAGCACTTGCTCAAAGTTCTCAGCTGACACTTTTGTTGTAGAGAGACGCCAAGTCTATGCGGGGTGGGTCCTTCCCGTACCCATGGGCACCCAAGTGTGGTAGGAGCCTTAGAAACGAGGAAAGTGGGGAGAATCTTCTGAGCACTGGCAGGGAGGGGCGGCTCCACATCCTCCTTTCTAAGGTGGCGCCTCCTTCTCCCCCAGGTGGTCAGGACAAGCCCTTGCTGTCTGCCTGGCCCAGCGCTGTGGTGCCTCGAGGAGGACATGTGACTCTTCTGTGTCGCTCTCGTCTTGGGTTTACCATCTTCAGTCTGTACAAAGAAGATGGGGTGCCTGTCCCTGAGCTCTACAACAAAATATTCTGGAAGAGCATCCTCATGGGCCCTGTGACCCCTGCACACGCAGGGACCTACAGATGTCGGGGTTCACACCCACGCTCCCCCATTGAGTGGTCAGCACCCAGCAACCCCCTGGTGATCGTGGTCACAGGTCAGAGGACTCATGTCTGGGCTTCTCCTTCTCCCACTTCCTGAATCCCAGAGCATCTGGTGGGGGTGTCCACCAGGGTCCAATCATCCAGGCCCTGACTGTATTTGGTGTCAATGGGGATTGAATACAGGGGAATGGGTGCTGTGGTGGAAAGAGTAACTGTCGGCAGCATGGCTATATTGTAATCCTTGGAGCCTGTGACTATTTATGTTATAGGACATGGGACTGAAGGGGAAGATGGAGTTCAGGTTGTTGATGAGTTGACCTTGAGATGGGGAGACGACCTGGACTCTCCCACTGGGCTCAGTGTAATCACAAGGGTCCACATGAGAGGAGGAGGAAGAGGAGAGTGGGGATTAGAGCAGCGTAGTGGGAGGGAGAGTCCACCAGCCACTGCGGGCTTTGAAAGTGGAGGAAGGCCAGAAGCCACGGAATGCAGGTGGCCTTTAGGGGCTGGAGAAGTCAATGGAACTGATTCTCCCGAGTCTCCAGAGGGAATGCAGCCCTGCAGATGCCTTGATTGTAGCCCAGGAAGAACAGGGTCTGATTTCTGTCAACAGAAGTGTTCTCTCCCGCCGCCGTGTTTGTGATAATTTTCTGCAGCAACAACAGGAAACAACACAGGAATCCAGGTCAAGGACAAGTTAAAAAACCAAACAAGAGGGTTGGCTACCCTAAGGTCAGCAAGGGTGCACTGCTGATGCCACCACCAGGCTGGAGCCGCATAGGGAGGGATCCACAGGGAGAGTCGGGGGTGGAGGGTGAGAGAGAGAGAGAGCATTAGGTCATAGAGCAGGGGAGTGAGTTCTCAGCTCAGGTGTGAGGGGAGCTGTGACAAGGAAGAACCTCCCTGAGGAAACTGCCTCTTCTTCCAGGTCTATTTGGGAAACCTTCACTCTCAGCCCAGCCGGGCCCCACGGTTCGCACAGGAGAGAACGTGACCTTGTCCTGCAGCTCCAGGAGCTCATTTGACATGTACCATCTATCCAGGGAGGGGAGGGCCCATGAACCTAGGCTCCCTGCAGTGCCCAGCGTCAATGGAACATTCCAGGCTGACTTTCCTCTGGGCCCTGCCACCCACGGAGGGACCTACACATGCTTCGGCTCTCTCCATGACTCACCCTATGAGTGGTCAGACCCGAGTGACCCACTGCTTGTTTCTGTCACAGGTGAGGAAAGCCCATGCCTGTCCCATGTCCTGTGATCCTAGAGCCTTAGCTGAGGAGCTTCCTGCTGATGATGGAGAGAAGCATGGACAGATGCAGAGAGAACACGCAGCATGGTGTGAGGGAGGGATCAGGGCACAGGATGGCAGACAGGGCACCTCCAAACCCTCCTGCACGGCCTGCATGGAGGCCCGCGGCCAGGGCTCCAGGCACCCAGGCAGATGGAGAAAGTGGTCAGGACAGACCCAGAGGAGGGAGACTCGGCTCAGTTTGGGGAGATCAGAGGCTCCCTCAGACCCTAAACTTTACCCATTTCCCAGAAGCCCATACTGGCCTCTCACCCACACAGAGATGTCATCACCAGCAACCCCTACACCCTTTTCTTTCCGTTTGAAAAAACATTTATTTAGGTTAAATGTAACTATATAATTTGCCACCTTTACCATTTTTAAAAGTAAAATCTAGTGGTCATAAATTCCTTTATATGCAGGGTGCAGTGGCTCACAGTTATAATCTCGGTGCTTTGAGAGGCCAAGGAAGGTGGATCATTTAAGATCAGAGGCTCGAGATCAGCCTGGCCAACATGAGGGAAATTCATCTTTACTAAACAGACAAGAAAAATTGGCTGGGCATGCTGGCATGCACCTGTATTCCTAGCTACATGGGAGGCTGAGGCAGGAGAAGTACGTAAGCCCAGGAGGCAGAGGTTGCACTGAGCTGAGATCAGGCCACTGCACTGCAGCCTGGGAGACAGAGAGAGATTCTGTCTCTAAATAAATAAATACATCTATATTCTTTTTTATTGTTGTTGTTACACTCCACCCTTTACTTCCTGCCCTCTGGTAGCCACCATTCTACTCTCTACCTTCATGAGATCCACCTTTTAGCTCCTGTATATGGGTGAGAAATGGGAATCTTTGCAATGACCTCCAGTTCCATCCATGTGGCTGCAAATGTCAGGATGTTATTCTTTCTACGGATGAGTACTCTCCACTGTGTGTGTGTACTACATTCTCTCTATCCATTCACCCACTGACGGGCAGGTAAGTTGACTCCACATCTTGGCTACTGTGAACAGTGCTGCACCAATCGTATGAGTGCAGATATCACTTCGATACACTGATGTCCTTCCCTTTGGGTTTACACCCAGTAGTGGAATTGCTAGATCCTATCAACAGGGTACCAGGGTTCTCCTTTCTCTACCACCTTGCCAGCATTTATTTTGTCTGTGTTTCAGATAAAAGCCACTTTAATGGGATGAGATGATAGCTCACTGTGATTTCAATTGGCATGATTAGTGATACTGAGCACTTTTTCATGTACATGTTCGCCATTTGTACGTTTTGTTTGTTGAGAAATGTCTGTTCAGGTCTTTTACTAATTGTTAAATTAAATTCATTGTTTTATACCGTTGCTTGAGTTTTATGTATATTCTAGTTATTAATCCCCTCTCAGATGCATACTTCACAAATATTTTCTCCCAATTTGTCTCTTCTTCACTTTGTTGGTTGCTTCCTTTGCGGTGCAGAAGCTGCTTACTTTGATGTAATCCCGAAGGTCTATTATTTTGTTTTGATTTCTTGTGTTTTTGAGATTTCAAATAAAATGTCTTTCCTCAGACAAATGTCCTGGAGCATTTCCCCACTCTTTCCTTTTAGACGCTTAATGGTTTCAGGCCTTAAGTGTTTCTTCCATTTTCATTTGATTTCTGTGTATGGTGAGAGGTAGAGGTGCAGTTTCATCAACTGCATGTAGATACCAGTTTTCCCTGCTCCATTTATTGAAAAGACCGTCGTTTCCTGATTGCAGGTTCTTGGCACGTACAATCGTCAAAGTCCATTGGATGTGAATGCATGAATTATATCTGTGTTCTTCATTCTGCTCCATTGCTCTAAGGGCCTTTATGCCAATGTCATGCTGTTGTGCTTACTACAGCTTTGTAACATATTTTTAAGTCAGGGAGTGTGAGGCCTCCAGCACCTGTTTTGTCTTTATACCTCGAAATCTCAGGACACTGGGCATCATTTAACAATGATGATGGAGAAGGGGACGCCAGGACTCCTAGGGCCCAACATTAGATAACAGAGTGTTGGCCATGAACCAACCTCAAAGATTTCCTTTGAGTAGAAGACAGGCATCCTCATTTCCTCACCTCTCTCCTGTCCTGTGTTCTAGGAAACTCTTCAAGTAGTTCATCTTCACCCACTGAACCAAGCTCCAAAACTGGTGAGTAAAGATCCCTCTTATCTCTGCTTTTGGAAACCTGGGGAGGTTGGTATCTTGGATTCAAGCATTGGCTCAGCACCTCCCAGCTCTGTGATTGTGGGCCTGTCTTCTAACATCTCTGACCCCCAGACACTACAACAGCGAAGGGTATCTGAGGACAGCAAAGGGCTCAGTGAAGTCTCTTCATTTCAAATTTCTGCAGCTGAGACCTCCTCCAAGCTAGACGGACGAGTACAAATCTGACATCCTTCTCAGGGATAAAGTGGTGTTTTTTCTGCCTGCATTCCAAATTGGAGGATAAATTTGAGGGGACTTGAGAGAGGGAGGGGAAGGGAACATCTGATGAGGGAAAGGTGATTTAGAGAAGTTCCACTTGCCAAGGAATGAGCCCCTGTTGGTCATGATGCGACCTTGGCTGAGTCAGCAGAGCAAGAGCCTTGCAGTAAGAAGGAACGTAGTTCATCCACAAATATGACACTTCCACTTACTCACTTATTCAGCCACTGCCCTGTGCTCTGACTGTACAGTGTGGAACCCTTTCCTGCTGTTGCCATAATAAATCTCCACAATCTTCATGGATGACAACAACACAGCTTTTAAAATTATCTTACAGTGTTATAGCTCAGAAATATGAAATGCATTTCACTGGGCTAAAATCAAGGTGACTGCGAGGCTGCCTTTTCTCTGAAGGTTCCAGGCGAGAATCGGCTTTTCACATTTCCCAGCTCCCAGAGGTTCCCACGCTCCTTGGCATCTGGTCCCCATCCTCCTTCCTCGAAGCCCACAAAAGCTCATCACATCTCTCACGTGGCATCACTCAGATCCCTCTTCCTTACCTCACCTCTTTCTCTAAGTGTTGCTCTGACTTTTTCTTCCTCTTTTAAAGACTTTGGGATTCTATTGAGTTTACCAAGATAATCCATCACAATCTCCCTAAAATCACCCAAGATAACCTCTTTTTAAGTTCAGCTGATTAGCAACCATAATTCCATCTGCAATCTTTATTCCTCCTTTCATGTAAAATAACATATTCACAAGCTATGGAGGCTAGGACAGGGACATTTTGGGGGTGGGCCAGCATTCTCCTGCCTTCCACAAATGGTAAACACGATGCATTTGGCCTCTGCTCTTAGGACACTGACATTGCAGATGGGCAAATGGGAGGGCAGAATATGAATGCACAAGTGGACCAGTAATGATTGATCCATTGGGAAGCATCCGTGCATGAAATCTATTTACCTATTTATTTATCTATTTATCTATTTATGTATTTATTTATTTGCGGCGAAGTCATTCTCTGTCCCCGGGCTGGAGTGCAGTGGCATGACCTCAGCTCACCACAACCTCCGCCTCCCGGGTTCAGGCGATTCTCCTGCCTCAGCCTCCTGACTAGTTGTGATTCCAGTCCCCTCCACCACACCCAGCTAATATTCTTTTATATTTTTTAGTAGAGATGGAGTTTCACCATGTTGCGCAGATTGTCTCCAACTCCCAACCTCAAGTGATCCGACCGTCTCAGCATCCCAAAATGCTGGGACTCAAGGTGTGAGACACTGCGCCCAGCCGAAATTTAAAATAAATAATAAAGAATTCTAAGTGTATAATTTCAGGAGACAGAGAAAGTCTCACTAATCAGATAATATTTGTGACCATAATGAAAAAAAAAAGTAGATTCAACCCCTGGAAGATTGGCGGAAGGATTTTCCACACACAGCTGTCAGCCGTGAAGGCACAAATGTGAAAACAATCTGATGTGGAAGGAAGAGGCTCTGCATTCAAATGCTGGGAATGAAGTGGGGAGAATGACAAGACGACTGTGGAGAGACGGAGAGCACTCTGGGTACACAGGAAACTAAGGAGGAACAAGGAGCGTGTGTTTGACACTCACAGCCATTGGATTCACCTCGGGGTAGCCAGGAATCCCTACATGATTAATATGACTGACATGAAAATAAGGACGCCCAAGTGCGTAACTGGAATCTAGGAGACCGTGGAAAAGGCAATTCCCGCCCCACTGGTGAAATGTGGTGCTGATTTAGACACTAAATGAATGAAGTAGATGGGTATAAGATATGTCTGTGAGGTAGAATCATTTGTAGGGAGGGCTTGCTGGATTTGATAATGCCTACTTATTTAATTTTGAATATATTAATTTCTTTCTGAGATTTATTTTTCCTACATGTAAATCAATATCTGGCAGAGGAGTGATTGATAGATAGATGAGGGGTGGTGCAAATGAAGGGACTTATTATAGCATAATATACAAGTCTGTGAATGGGAGCTTACGCCTGTAACCCAACACTTTGGGAGGCCAAGGCGTTTGGATCACTTGAGGTCAGGAGTTTGAGACCAGCCTGGCCAACATGGAGAAACCCCATGCTCTTTTTAGCAACCAGTCCTAGGGACCTCATGGAGAACTTGCCAACCACGTCTCATGGGGACAGCATTAATGTATTCATGATGGATCCACCCCCATAACTGGAACGTCTCTCAATAGGCCCAGCCTCCCACACTGCGAGATAAGTGTCAACGTGAGGTTTGGCGGGGTCAAACATCCAAACTATAGCAGTGGTATCCCCAGCATGTTCTCTGATTATTTTGAGAACTATAACTGAGAAAGCAGGAGAAAGCTGGGTATCCTGCCATCGGGGAACTTGTCCTAAACAGATGTTGTATGTGCTTAGCTGGCAACCAAGAAATGAGAGACAATCCATAAAGAGGAACTGCTATAATTAGCTTCTTATTGGATTCCCACCTTCCCCCAGGTATCCGCAGACACCTGCACATTCTGATTGGGACCTCAGTGGCTATCATCCTCTTCATCATCCTCTTCTTCTTTCTCCTTCATTGCTGCTGCTCCAACAAAAAGAGTAAGTCTCACGAAGCAGAGGTCAGAGAGCTCAGGACCATGTGGGGAAGCAGGATGGGAGCACACTGGTGTGTGTTCCTGACTGGCAGGATGGTCCCTGGACCAAGGCAGGAGCCACAGAGGCAGGGCTTTCTAGAGAGAGCACCAGACACCCTGCCCCTGCCTTCAGCTCACAGACCATTGCCTGATTCTGAACTGTATCCTCACGTCCCCTGCAGCCACTGACATCCAGGAGAAGGTTCCATGACAGGCAGAAAGGGGAGACAGAATCACTGGGATGGGAACTCAGAGCTATTCATGGGATGGGTCCTTGAGCTCAGAGAGATAGAATGTCTGGGTCTGGCTGATGACAGCTGAGGGACCTCAGGCACCTACGGCCTCCCGCTGTGTGTTGGTGTCTGCTCATGAAATGAGGACCCAAAAGTGCCCTTCCAGCTGTTTTGATGACTTCTATCTCCTACAGATGCTGCTGTAATGGACCAAGAGCCTGCCGGGGACAGAACAGTGAACAGGGAGGTAGGTTCTCCTCAGCCCAGCCTCATGGATTGAGTCTCATTCCCTAATAGTCTTGAAGAATGTGAGCACCCTCCCTCACTCAGCATTTCCCTCTCTCCAGGACTCTGATGATCAAGACCCTCAGGAGGTGACATATGCACAGTTGGATCACTGCGTTTTCACACAGACAAAAATCACTTCCCCTTCTCAGAGGCCCAAGACACCTCCAACAGATACCACCATGTACATGGAACTTCCAAATGCTAAGCCAAGATCATTGTCTCCTGCCCATAAGCACCACAGTCAGGCCTTGAGGGGATCTTCTAGGGAGACAACAGCCCTGTCTCAAAACCGGGTTGCTAGCTCCCATGTACCAGCAGCTGGAATCTGAAGGCATCAGTCTTCATCTTAGGGGATCGCTCTTCCTCACACCACAAATCTGAACATGCCTCTCTCTTGCTTACAAATGTCTAAGGTCCCCACTGCCTGCTGGAGAGAAGACACACTCCTTTGCTTAGCCCACAATTCTCTATTTCACTTGACCCCTGCCCACCTCTCCAACTGAACTGGCTTACTTCCTAGTCTACTTGAGGCTGCAATCACACTGAGGAACTCACAATTCCAGACATACAAGAGGCTCCCTCTTAACATGGCACTGAGACACGTGCTGTTCCACCTTCCCTCATGCTGTTTCACCTTTCCTCAGACTATTTTCCAGCCTTCTGTCAGTCAGCAGTGAAACTTATAAAATTTTTTGTGATTTCAATGTAGCTGTCTCCTTTTCAAATAAACATGTCTGCCCTCATTGCTTTAGGTAATGTGACACTATTCGCTGAAAGAAACCGCTGTTATCATTACCATGTCCACATAACCCCATCTGTTATCCACTGGGTTCTCTCCCCTGGACTCTGAGCTTCTGGAAGCAGGGTGGAGCCTCATTTGTCTCTGGGACTCCAATTTCCATCCAAAGATGCAGCACATAGGAGGTTCCAAGGATCATGAATCACATGAACAAGTGATATTCTTACTCTCTGCAGACCTGGAAAGCTGGCAGAGTCATTCCACGATGAAACATTTGTAGAGTCATAGGCCTTGTTAGTCTCATCTCCATGGGGACACATATCAACACATCATCTTTCATGCTATATATATATATACAGTCGCTCCTCCGTATCTGTGGGGTTTACAGGTGTTTATTGAACCAACTATAAATAAAAAATATTCAGAGAAGAAAATCCACAAACTTTCAAAAAGCAAAACTATGTTGAAGGGACACAAATGAAGCAGTGTGTAGGCCATATCAGGAATTATAAGTAATCTAGAGATGATTTCATGTATACAGGAGGATGTGCATGGGTTATATGCAAGCGCTGTGCCATTTCATGTAAGAGGCTTCAGCATCTGCAGATTTTGGTATCTGAGTGGAGATCCTGAAACCAATCACCCAGGAATAGTGAAGGATGACCGTATAAAACTGTTATTTCTAAATTTTAAATATAAATCATAAAAAAATTATAAACTAGATAAAAACAAGAAGTGTTTTTATAGTGTGAGAATAAGTTTAGATTTATTTTTTCCTACGTGTAACCCTTTGGTTTAATATTATTTATTGAGAAGACATTCTATGCCACCTTAAACCACAGGGCAGCCTTTGTCAACTCTAAAGGGACTGTGTGTACACGGATGTATTTTAGACACTGTTTCTGCTAAGGGGCTCTCTGTGTCCACACTCTTGAGGATGCTGCACTTCATGTAGCCTTATAAAACCCTTTAAATTTAGTAGCCAGAGCCCTCTAATTTGTTATTATAGGCTACTTGCTATTTTTTTTTTCTTAAGGCGGAATCTTGCTCTGTCACCCAGGCTGGACTGTAGTAGTGCAATCTCAGCTCACTGCAAACTCCGCCTCCCAGGTTCAAGCGATTCTCGTGCCTCAGCCTCTTGAGTAGATGGCATTACAGGTGTCTGCCACCAGGCACGGCTAATTTTTGAATGTTTAGCAGAGACACGGTTTCACTATGTTGGCCAGGCTGCTCTCAAACTCCTCATCTCAGTTGATTCGCCCACCTCGGCTTCCAAACATGCTGGGGGAAACTTGATTTTCTATAGCATTATGTTACTGGATATTTCCGTAAAATTTAAAATGAGGGAGGGACAGAGACAGAGAGGGAGCAAACTCCAGAGTTGGGACTCTGGAATCTTGGGTCATGAGACAAATTATAGATAAAACTATAAAAATCCAGAATTTACATGTGTGGTTTTTGCTGATAAAGTACAATTCGAAGATTGTAAATAATTGCATAATCCTTTCCTGGGAATTTAAATCATTTTAACTGGTTTTGCTGTAATACTAGAAATACAAGCATGAAAAATTCTAATGGTTTATTAGTCACAATGACTCCGAAAACATTAATAATACCTATTAGATACTTTGCATATTACACAGGAAGAAGAGTTTGAATCTCAGATAAAAACAATAAAAATACATGAAAAGTCTTTCACGTTAGCACAGATTTTAGGCATCTTGTGTTCGGGAGGTTGGATCTGAGACGTGTTGTGAGTTGGTCATAGTGAAGGACGCGAGGTGCCAATTCTAGTGAGAACAATTTCCAGGAAGCCGTGTTCCGCTCTTGAGCAAGCACCCACTGGGCCTCATGCAAGGTAGAAAGAGCCTGCGTACGTCACCCTCCCGTGATGTGGTCAACATGTAAACTGCATGGGCAGGGCGCCAAATAACATCCTGTGCGCTGCTGAGCTGAGCTAGGGGTGCGGCCGCCTGTCTGCACCGGCAGCACCATGTCGCTCATGGTCATCAGCATGGCGTGTGTTGGTGAGTCCTGGAAGGGAATAGAGGGAGGGAGCGCGGGGATGGAGATCTGGGCCCAGAGGTGGAGATATAGGCCTGGAGGTGGAGTTATGGGCCTGGAGTGGAGATCTGGGCCTGGAGGGGATATATGGGCCTAGAGATGGAGTGATGGGCCTAGAAGTGGAGATCTGGGTCTGGAGTGGAGATATGGGCCTGCAGTGGAGATATGGGCCTGGAGTGGAGAGAGGAACCTGGAGAAGAGATAGGAACCTGGATGGGAGGTAGGAGCCTAGGGTGGAGATATGGGACTGGAGTGGAGATATGGGACTGGAGTAGAGATATGGGCCTGGAGTGGAGTTATGGGCCTGGAGTGAAGTTATGGGCCTGGAGGTGGAGATATGGGCCTGGAGTGGAGATATGGGCCTGGAGGTGCAGATATGGACCTGGAGTGGAGATATGGCCCTGGAGTGGAGATGTGGGTCTGGAGTGGAGATATGGGCCTGGAGGTGGAGATAAGGGCCTGGAGTGGAGATATGGGCCTGGAGTGGAGATATGAGCCTGGAGATGGAGATATGGGCCTGGAGTGGAGATATGGGCCTGGAGGTGGAGATATGGGCCTGGAGTGGAGATATGGGCCTGGAGTGGAGATATGGGCGTGGGGTGGAGATATGGGCCTTGAGTGGAGATATGGGACTGAAGTGGAGATATGGGTGTGGGGTGGAGATATGGGACTGGAGTGCAGATATGGGCATGGGGTGGAGATATGGGACTGGAGTGGAGATATGGGCGTGGGGTGGAGATATGGGACTGGAGTGGAGATATGGGCGTGGGGTGGAGATATGGGCCTGGAGTGGAGATATGGGACTGGAGTGGAGATATGGGCGTGGGGTGGAGATATGTGCCTGGAGTGGAGATATGGACGTGGGGTGGAGATATGGGCCTGGAATGGAGATATGGGCCTGGAGTGGAGATATGGGCGTGGGGTGGAGATATGGGACTGGAGTGGAGATATGGGCCTGTTGTGGAGATATGGGCTTGGAGTGGAGATATGATCCTGGAGTGTAGTTATGGGCCTGGAGGTGGAGATCTGGGCCCGGGGTGGAGATATGGGCCTGGAGTGGAGATATGGGCCTGGGGAGGAGATATGGGCCTGGAGTGGAGATATGGGCCTGGACTGGAGTTATGGACCTAGGGTGGAGATCTGAGCCTGGATTGGAGATGTGGGCCCAGATTGGCTATATGGGCCTAGGGTGGGAATATCAGCCTGGAGTGGAGATATGTGCCTGGAGTGGAGATATGGGCTTGGGGTAGGGATATGGGAATGGAGGCTGGGTCTCTGCACAGCCGAGAGCCCTGTTCTTGGGTGCAGGTAGGCACTGAGGGTGAGTTTCCCTTCGGCCCAGGAAGGGCCTGGCTACCAAGACTCACAGCCTAGTGGGGATAGCAAGGAAGGCCTGGTTTGCCTGCAGATGGATGGTCCATCATGATCTTTCTTTCCAGCGTTCTTCTTGCTGCAGGGGGCCTGGCCACATGAGGGTAAGTCCTTCTCCAAACCTTAAGGTGTCATCTCCCCACATAAGAGGATTTTCCTGAAACGGGAGGGAAGTCCTGTCAGGGAGTCTCTCTTAAACTAGAAAGAGGGGACCCTGGGGTGCTTGGCCCACAGTTCCGACCTTGCCTCCCTGGCCTTTCATTTCCTTGGCAGAGTCAAGTTCTGTGGGGACCAGGGTTACACTAGGGTGCTCAAAGCTGGGGTGTGTGGTGGGAAAGTGGTAGGAACAGCAGATCCTCTGAGGACAAAGGTGTTACTCACACACTTCAGCGTTTCCATGACGGTAGGGGCTGCAGTGTGGCTGCTGTCATTCTACCAGAAGAGGTGGGAAACCACAGCCATGGCCCTGACATTCCAAATCCTCTGATGGGGGCTCAGTTGTTTATTTTCATTCAGGCATCTGCTGATATTCCATTCTCAAAGGACATGCCCTCCACCCCATGTCTACCCTGTGTTGTTTTATGTGAGTAATCTTACAGTATTAAAATCTAGTAGGAGTCTCTTACTCAGCACTTGCTCAAAGTTCTCAGCTGACACTTTTGTTGTAGGGAGACAGCTTGTCTTTGTGGGATGAGTCCTTCCTTTAGCCCTAGGCACCAAGGTGTGATAGCAGCCATAGAAATGTGGAAAGTGGGGAGAATCTTCTGAGCACAGGGAGGGAGGGGCGGCTCCACATCCTCCTCTCTAAGGCGGCGCCTCCTTCTCCCCAAGGTGGTCAGGACAAGCCCTTGCTTTCTACCTGGCCCAGCCTTGTGGTGCCTCCAGAACATGTGACTCTTCGGTGTCACTCTAATCTTGGGTTTAACAACTTCAGTCTGTACAAGGATGATGGGGTGCCTGTCCCTGAGCTCTACAACAGAATATTCTGGAAAAGCCTTTTCATGGGCCCTGTGACCCCGTCACACACAGGGACCTATAGATGCCGGGGTTCACACACACACTCCCCCAGTGGGGGGTCGGCACCCAGCAACCCCCTGGTGATCGTGGTCACAGGTCAGAGGGCTCCTGTCTGGGATTCTCCTTGTCCCACCTCCTGAATCCCAGAGCTTCTGGTAGGCATGTCCTTGAGGGTCCCTTCACGCAGGCCCTGACTGTATTTGGGGTAAAGGGGGATTGAATACAGGGAAATGGGTGCTGTGGTGGGAAGAATAATTGTCCCCAGTGATGACTACATTCTAATCCCTGGAGTCTGTGACTATTTATGTTATAGGGGAAGGGACTGAAGGGGAAGATGGAGCTCAGGTTGTTGATGAGTTGACCTTGAGATGGGGAGAAGGCCTGGACTGTCCCCCTGGGCTCAGTGTAATGACAAGTGTCCACAGGAAAGGAGGAGGAAGAGGGGAGTGGGGATTAGAGCAGCGTAATGGGAGTCTCCATCAGCTTTGAAGGTGGAGGAAGGCCAGGAGCCATGAATGCAGGTGGCCTATAGAGGCTGGAAAAGTCAAGGAACTGATTCTCCTGAGTCTCCAGAGGGAACGAAACCCTACAGGTGCCTTGATTTTAGCCCAGGAAAAACAGGGCCCAACTTCTGCCTCCAGAAATGGAAGGGGTCAGTGTGCTCTCTCCTGCTGCCATGCTGCTGATAATTTTCTACAGCAGCAACAGGAAACCAACACCGGAACCCAGCTCGAGGAAAAGTTAAGAAAGGACACAAGGATAGCCGGGCGTGGTGGCAGGTGCATGTAATCCTAGCGACTTGGGAGGCTGAGGGCAGGAGAATCACTTGAACCCAGGAGACAGAGGTTGCAGTGAGCCTAGACCACACCACTTCACTCCAGCCTGGGCAAAGGAGTGAGACTCTGTCTCCAAAATTAATTAATTAAAGAAACCAAACAAGGAGAAGGTTGGCTACACCAAGATCAGCAAGTGAGGGATGATGATGCCACCACCAGGCTCCATCCACATAGGGAGCGGTTGATACTCCTCCAACCAGCACCAGGAGCCAGGCTATGGAAGCTGGCACAGGCATGGCAAGAGTGGCTCCCAGTCCCCACCAGGAACAGGGTGTGTGGACACTGGTGCCTGCCTTACTGATCAGTTCATACCTCCTGCCAAGGATTCCAATTCGACCAAAAGAGATTGAACCAGGCTGCTAAGAGCCTGGATGTGCAGCCTATCCTGGTTCCTCTTCCACCCCCACATATACAGCAGGAAAGACATTAGTTCAAAATAGATACAACAGCCGAAGAGATGAGGCTGAGCCCAGCGGCAAGGGAATCAGAGGTTACTAGAGACAGAGGGACAGAGAAGAGGGAGGGAGACAGATGGAAGGACCTGCACCAGGAGTTATGGGCACAGAAAAGAACATGAAGACACAGAGAGGAAGGAGAGAGACAGACACCAGGGAGGGGAAGCCTCACTCAATCCAGGTGCCATGGATGGGATGATAAAGAGAGACACCTTCTAAATTCACAAACTCTCTTCCTAGGATTCCGCAGAAAACCTTCCCTCCTGGCCCACCCAGGTCCCCTGGTGAAATCAGAAGAGACAGTCATCCTGCAATGTTGGTCAGATGTCATGTTTGAGCACTTCCTTCTGCACAGAGAGGGGACGTTTAACCACACTTTGCGCCTCATTGGAGAGCACATTGATGGGGTCTCCAAGGGCAACTTCTCCATCGGTCGCATGACACAAGACCTGGCAGGGACCTACAGATGCTACGGTTCTGTTACTCACTCCCCCTATCAGTTGTCAGCGCCCAGTGACCCTCTGGACATCGTGATCACAGGTGAGAGTGTCCAGACATTCTTCTCATTGTCATTGGGATGCAGAGTGAATGATCCAGGACTTGGAGGCCCAGGTGGTTGTAAGGAAGATGAGCTTGGTATTCTTATGGAGAGAGACTGACTTGGTGAGGTCTGTACCAACAGAGACAGAGAAACAGGAGACACAAGTACAGACCAGGTGTCATAACAGAGGACACACACAGGGGCCTTTCCGAGAGTTAGAAAAGACAGAAGGAGTTAAAGGAGACAGACAGACAGACATGTCCCAGAGAGAGGTGTCCCTCCATGCTGACTTTGCTCAGAGACCTGGCACATGTTAGAAGTTTCATTTCTGTTTTACCTCCACAAAGTGTTCTCTACCAGGAGAACCCAAGGACACCCATATTTCTGACCTGAGTTGGGCCCTATGGCCTCAGGCCTTCTGGCACCTACAGATGCCATGTTTATTCTGACACCTCTGCCTTCCAGGTAATGGAGAGTAATCGTCCCAGGATATCATGGCCCCAGAACACCAACCCCTGTATGCTGTGTGAACTTGTAGTCTCCAGACTGGATTCTGAGGCTCACATTCCAAATAACCCCACATATGAAAGGATCACTGAGAGGCACAGAGAAAAATCAGGAACACCAAAAAGCAAAGACATAAACACACAGAGAATGAGCCAGAGGAAGGAGATTGAGAGACTCACAGACACATAAAGAGAGAGAAAAGAGGGCAGAGGAGTGGTGAGAATGATGGAAGGGAGCAGAGAAAAGCACTAAAATTAGAGTCCTGAGGGAGAGGCACAAGGACATAGAAAGATGGAGATGTGGGGATGAATTGCAGAGATTCCAAAGAGAACTAGAGAGACCGAGAGGCAGAGCAAGACAGATGATAGATGGATAGATATAGATAGATGATAAATAGGTAGATGATAGATAATAGGTTATAGATACATAGATGATGATTGATTGATTCATTAATAGATGAGACATAGAGATGATGATGATGAAGACAGATAGATAATACATAGAGATAGAGAGGCAGACATAGAGAAATCATAGAGAGAGAGAGATGATACACAGATATAGATAATAGATGATTGATGGATAGATAGAAAATTGATAGATAAATAGATGATATATAGATATAGATGACAGGTAGAGAATTTGTAGATAGGCACGGAATAGATAAATAGATAGATCGATAGATAATAGATAGAAATATGCAGAAAGTTATGAACAGGACACAAAGTGAGAAACTCAGAATTAAAAAAAGTAACATCAAGTGAACCAATCCAAGGAGAGTCAGAGAGAATAAAACAATCCAAAAAGAGAAAACATATCTAGAGGTGGGGAAGTGAGGTCAGAGACCTAGAGAGACAGAGAAGGTGGAAGGAGGAAATAGACGTGAAGAGAGATGGGGTGGAGGGTGAGAGAGAGAGAGAGAGAGCATTAGGTCACAGAGCAGGGGAGTGAGTTCTCAGCTCAGGTGAAGGGAGCTGTGACAAGGAAGATCCTCCCTGAGGAAAATGCCTCTTCTCCTTCCAGGTCTATATGAGAAACCTTCTCTCTCAGCCCAGCCGGGCCCCACGGTTCTGGCAGGAGAGAGCGTGACCTTGTCCTGCAGCTCCCGGAGCTCCTATGACATGTACCATCTATCCAGGGAAGGGGAGGCCCATGAACGTAGGCTCCCTGCAGGGCCCAAGGTCAACAGAACATTCCAGGCCGACTTTCCTCTGGACCCTGCCACCCACGGAGGGACCTACAGATGCTTCGGCTCTTTCCGTGACTCTCCATACGAGTGGTCAAAGTCAAGTGACCCACTGCTTGTTTCTGTCACAGGTGAGGAAAGCCCATGGCTGTCCCATGTCCTATGATCCTAGAGCCTTAGCTGAGGAGCTTCCTGCTGAGGATGGAGAGAAGCATGGACAGATGCAGAGAGAAGACGCAGCCTCGGTGTGAGGGAGGGATCAGGGCACAGGATGGCAGACAGGGCACCTCCAAACCCTCCTACATGGCCTGCATGGAGGCCCGCGGCCAGGGCTCCAGGCACCCAGGCAGATGGAGAAAGCGGTCAGGAGAGACCCAGAGGAGGGAGACTGGGCTCAGTTTGGGGAGATCAGAGGTTCCCTCAGCCCCTCAACATTACCCATTTCCCAGAAGCCCATCCTGGCCTCTCACCCACACAGAGATGTCATCACCAGCAATCCCTACACCCTTTACTTTTCTTTGAAGAAATATTTATTGAGGATAAATATACCTATATAGCTTACCACCTTTAACATTTTTTTTTGAGGTGGAGTCTAGCTCTGTCCCCTATGCTGGAGTGCAGTGGCACAATCTCAGCTCACTGCAACCTCCGCCTCCTGGGTTCAAGCGATTCTCCTGCCTCAGCCACCTGAGTAGCTGGTGCTACAGGCACGCACCACCATGCCAGGCTACTTTTTGTATTTTTAGTAGAGAGGTGGTTTCACCATGTTGGTCGAGCTGGTCTCGAACTCCTGACCACATGATCCACCCGCATCAGCCTCCCAAAGTGCTGGGATTACAGGCATGGGCCACCGCACCCAGCCACATTTACCATTTTTAAGTGTAAAGTCTAGTGGTCATAAATACATTTATATATATATATATATACATTTTTTTTACCCTCCACCCTTTTCTTCCTGTCCTCCAGTAGCCACCATTCTACTCTCTACCTTCATGAGATCCACCTTTTAGCTCCTGTATATGGGTGAGAAATGGGAATCTTTGTAATGACCTCCAGTTCCATCCATGTGGCTGCAAATGACAGGATGTTATTCTTTCTATGGATGAGTAGTCTCCACTGTGCGTATGTACTACATTCTCTCTATCCATTCACCCACTGATGGGCAGGTAGGTTGACTCCTCATCTTGGCTACTGTGAACAGTGCTGCACCAATCATACGAGTGCAGATATCACTTCGATATATTGATTTACTTTCCTTTGGATATAAACCCAGTAGTGAAATTGCTGGATACTATGAAAGTTCTCTTTTTTTTTTTTTTCTTTTTTGAGAAAGAGTTTCCCTCCTTAGCCCAAGCTGGAGTCAAAGTGGTGCGACCTTGGCTCATTGCAACCTCCGCCTCCTGGGTTCCAATGATTTTCCTGCCTCAGCCTCCCTAGTAGCTGGGATTACAGGTGCACGCCACCATGCCTGGCTACTTTTTGGTTTTTTTAGTATAGATGCGGTTTCCCCATGTTGGCTGGGCTGCTCTCAAACTCATGACCTCAACTGAGGTGCCCGCCTCAGTCTCCCAAAGTGCCGGGATTACAGGCCTGATCCACCACACCCAACCTCTTTTTAGTTCTTTAAAGGACTTCCATACTTTTCTCCGTAATCGCTGTACTAATTTACACTCCTCCCAACAGGGTACCAGGGTTCTCCTTTCTCTACCACCTTGCCAGCATTTCTTTTGCCTGTCTTGCAGCTAAAAGCCATTTTATTTTATTTCATTTTATTTTGAGGTGGAGTTTCGCTCTTGTCACCCAGGCTGAGTGCAGTGGTGCGATCTCGGCTCACCGCAACCTCCACCTCCCAGGTTCAAGCGATTCTCCTGCCTCAGCCTCCCGAGTAGCTGGAATTACAGGCACACGCCACCACGCCCTACTAATTTTTGTATTTTTAGTAGAGACAGCGTTTCTCTATGTGGGTCATACTGGTCTCAAACTCCCGACCTTATGAGATTCACCCACCTCAGGCTCTCAAAATTCTAGGATGACAGACGTGAGCCACCTCGCCCGGCCTAAAAGCCATTTTAATGGAGTGAGATGAAAACTCACTTTGATTTTAATTTGCGTTTCTCTGATGATGAGTGATACTGAGCAGTTTTTCGTATGTGGGGAAATTTCATGTCTTTTGCTCCTTTTTCAATTAAATCATTTGTTTTATTGAGTTGTTTGAGCTTCTTATATTTCTAGTTATTAATCCCATCTCAGATGCATAGTTTGCACATATTTGCTCCCAATCTGTGGGTTGTCTCTTCACTTTGTTGGTTTATTTTTAGCAGTGCAGAAGTTGCTTAGTTTGAGGTAATCCCAATGGTCTATTTTTGCTTCGATTACTTGTGTTTTCAAGGTTTAAAACAAAATGTCTTTCTTCAGACAAATGTCCTGGAGCATTTCCCCAATATTTTGTTCTACGTGTTTCATAGGTTCAGGCCTTAGACTCACATCTTTAATCCATTTTCATTTGATTTTTGTGTATGGTGACAGGTAGAGGTGCAGTTTCATTCCTCTGCATGTCGATGTCCAGGTTTCCCTGCACTGTTTATTGAAAAGACTGTCCTTTCCTGATTGTGAGTTCTTGGCACCTTTGTCAAAGTCCATTGGATGGGCTGGGCTTGGTAGCTAACACCTGCAATTTCAGCACTTTGGGAGGCCGAGGCGGGTGGATTACCTGAGGCCAGGAGTTCAAGATCAGTCTGGACGACGTGATGAAACATCGTCTCCACTAAAAATATAAAAATTAGCTGAGCATGGTGGTCAGCACCTGTAATACCACTACTCAGGAGTTTGAGGCAAGAGAATGATTGAACCCAGGAGGCTGAGGTTGCAGTGAACTGAGATTGCACCTCTGCACTCCAGCCTGAGTGACAGAGCAAGACTCCATCTCAAAAGAAAAAATAAAAACCATTGGATGTAAATGCATGGAATATATCTGTGTTATTCATTCTGCTCCATTGTTCTATGTGCCTTTCTTTATGCCAATGTCATGCTGTTTTGCTTACTACAGCTCTGTAACATATTTTGAGATCAGGTAGTGTGATGCTCCTGTTTTCTCTTTATACCTTGAAGTCTCAAGACAGTGGGTGTCACATAAAAAAATTATGGAAAAAAGGATCCCAGGACTCCCAGGGCCCAATATTAGATAACAGAGTGTTGGCCATGAACCATCCTCAAAGATTTCCACTGAGTAGAGGACAGACACCCTCATTTCCTCACCTCTCTCCTGTCTCGTGTTCTAGGAAACTCTTCAAATAGTTGGCCTTCACCCACTGAACCAAGCTCCGAAACCGGTGAGTACAGAACCCTCTTATATCCGCTTTTGGAAACCTGGGGAGGTGGAAACCTTGGATTCAGGCGTTGACTCAGCATCTCACAGCTCTGACATTGTACCCCTGTCTTCCACCATCTCCGAACTCCAGATACTCCAACAGCGAAAGGGATCTGGGCCCAACACAGGGCTCAGTGAAATCTCTTCATCCCTCATTTTATGGAGCTGAGACCTCCTACAAGCTAGAAGAATGATTGCCAATCTGACATCCTTCTCAGGAAAAATGCAATGTTTGTTCTGCCTGCATTCCTAACTGGAGGATAAATTCCTGGAGACTTGAGAGAGGGAAGGGAAGGGAACATCTGATGAGGGCGAGGTGTTTTAGAGAAGTTCCACTTGCCAAGGAATGAGCTCCTGTAGGTCATGAAGCAACCCTGGCTGACTCCGCAGAGAAAGCGCCTTGCCGTAACAGAGAACAGAGCTCATGCACGCACACTTCGACTCACTGACTCATTCAGCCACGGCCCCATGCTCAGGCTGTGCAGTGTGGAAGCTTTTCCTATTGTTGCCATAACAAATTTCCACAAGATTCGTGGGTGAAAACAAAACGGTTTTTTAATTATCTTACAGTGCTCTAGCTCAAAGTATGAAGTGCATCTCACTGGGCTAAAATCAAGGCGACAGCAAGGCTGCCTTCCCTCTGAGGGTTCCAGGCAAGAATCTGCTTCTCACTTGTCCCAGCTTCTAGAGGCTCCCACATTCCTTCGCTCCTGGTCCCCTTCCTCCTTCCTCAAAGCCCACAAAGGCTGGTCACATCTCACGTGGCATCACTCAGACCCTTCTTCCTTACCACACCTCTTTATCTGAATGCTGCTCTCCCTTCTTCCTCATCTTTTGAAAACTTGGGGATTCTATTGGGTTCACCAAGATGAAAATCCATCATAATCTCCAGGAAATCATTCAGGATACCCTTGTTTTAAGTTCAGCTGATTAGCAACCATAATTCCATCTGCAATCTTCATTCCTCCTTTCCATGTAAAATAAGATATTCACAAGCTATGGAGGCTAGGACAGGGACATTTTGGGGTGGGACAGCATTCTCCTACCTTCCACAAACAGTGAACAAGATGCATTTGGCCTCTGCCCTTGGGACACTGATATTGCAGATGGTTAAATGGGAGGGCAGAAAATGAATGCACAAGTGGACCAATAAATGAATGATCCATTGGGAAGCATCTGTGTATGAAATCTATTTGTTTGTTTCTTCGTTTGTTTATTGAGACAGAGTCTCCCTCCGTCTTCCAGGCTACAGTGCAGTGTCACCATCTTGGCTCACTGCAACCTGCACCTTCTGGATCCAAGTGATTCTCCTGCGTCAGCCTCTCGAGTAGCTGGGATTACAGGCAACTGCCACCATGCCCGGCTAATTCTTTTTGTATATTTTTTGTAGAGGATGTTTCACCATCTTCGCCAAGCTTCTCTGAAACTCCCAACCTCAAGTGATCCGACCGTCTCAGCATCCTAAAGTACTGGGATAACTGGCGTGAGCCACTGTGCCCAGCCAGAATTTAAAATAAATAATACATAATGCTGAGTGTATGATTTTGGGTGACAGAGAAGATCTCACTAATCAGATATTTGTGACATTAATGAAAAACACGGATTGAACCCCTGAAAGATTGGCGGAAGGATTTTCCACACACAGCTGTCAGCCGTGAAGGCAGAAAGCTGAAAACAATCTGATGTGGAAGGAAGAGGCTCTGCCTCAAATGCTGGGAATGAGATGGGGAGAATGACAAGACGACTGTGGAGAGACGGAGAGCACACTGGGTACACAGGAAACTAAGGAGCAACAAGGAGTGTGTGTTTGACACTCACAGCCATTGGATTCACCTCGGGGTAGCCAGGAATCCCTACATGATTAATAGTGACTGACATGAAAATAAGGGAGGCCCAGGTGCGTAACTGGAATCTAGGAGACCGTGGAAAAGGCAATTCCCGCCTCACTGGTGAAATGTGGTGCTGATTTAGACCCTAACTGGGTGAAGCAGATGGATATAAGATATGCTTGTGAGGTGGAATCATTGGCTGGAAAGGCTTGCTGGGTATGATTTTCCTAGTTGTCTAATCCTCGCTTAATTTCTTTCTGAGCTTTATTCCTACTACACATAAATCAATACCTGGCAAAGGAGTGACAGATATATGAGGGGTGGTGGAAATGAAGGGACCTATTACAGCATAATATACAAGTCTGTGAACGGTGGCTCACGCCTGTAACCCAGCACTGCAGGAGGCCAAGGCGGGTGGATCACACGAAGTCAGCAGTTCGAGACCAGCCTGGCCAACATGGTGAAACCCTGTCTCTAGGAAAAACACAAAAATTAGCCGAACATGGTGGTGCATCCCTGTAATGCCAGCTCCTACTCTGGAGGATGAAGCAGGAGAATGACTTCAACCCAGGAGGTGGAGTTTGCAGTGAGTGGAGATTGCATCACTGCACTCCAGCCTGGGTGACACAAGGAGACTCCGTCTCAAAAAATAAAAATAAGAAATGCATAAATATAAATATAATATAACACACGCAAATGACAAAGGGACCTGAATTCCAATCATGATTTTTCTATTTCTCTATAATTACTTCTTTGATCCTTTATCTTATCCATTAGGCAATGAGCCTAAAACCTCTTCCCTATTTGGCTTTCTGTGAGCATGAGATCATATAGAAAATGTGAAAGCCCGCTGAATCCTCCAGCACAGATCCTGGAATACACAAAGTGCTCTGTTCATCACAAAAAAAACATGCCCTCTCACCCAAATCCCCCACCTCACCCCTACTTCCAATCATCTGTGGAGATTCAGATAGGCCATGGGGAGGTAAATTCTAATACTCCTTGGAGTGAGTCCAGATCTTGGAATCAGAGATCAGCGTCAGCACTAGCTCCTGCTCCCCTTTCCTACTAATTCACAGGAGGACAGGTGGTATTGAAGCAATAGATGGCCGAGGGTGTGGTCCTTCCCCCAGCCTCTGGGGTAGAACAGCAGCCTAACATGTGTCTCCTGAGATCACAAAGAGTAGCACGTTTCACATGGGCTTCAACACTATTTCCTGGCCATTTGACATAAGAGAATTCTACTTCGCTTTTTTTATCTTGATTTCACTTTTGTTTCCTTTTCTTGGAGAATGCAAGTTGTTTGACTCAAGAATGCCGTGGATGTATAAATCCTAAAGCACATTCGCTGTGTATCAATCCCAGTGCAGTCTTCCCAGAGAAGACTCTAAACACCTCCTGGACTGCACCTGGGCCTATGCCAATTCCTATCACTCACCGTCACTCCAGGAAGACAGAACACACAGAGAATACATTACACAGGCAGGTTCATTACTAACAGATAAGCAGCGAGTGACAACAGAAGCCTACATTTCAATGTGAGCCAGTCCCTCAAGGCTCAGAAAAGCTGCTCGGGACATATGGAGTCACCCCATTTGCAGTGTAGCTGGGGGAAGCCAGAAAGCAGCCCAGCCTGGGTTTTGTACCCTGGAGCCACAGGAAGCACTCAGCTAAAGCACTGCATGACGCCTTCCTCCAGGAAGAACAGGAAGACAGCCCAGGCTGTTCTGAGACATTCCTCCTGATCTCAGGACGTTGCTGTCGTAGTTTTTTTTTGTTGCTCTAAAGGAAAACTTGAGCCTCGGTAACTTCTAAAGAAAAGAGATCGGTTTGCCTCACCGTTCTGCAGGCTGTACTGGAAGCATGGCACCAGAATCTATTTCTTGTGACGGCCTCAGGCTGCTCCCACTCTGGCAGAAGGGAAGGAGGGTCTGTCTGTGCAGAGACCGCAGAGATCACACGGCAAGAGAGAGAGTAAGGGGGAGGGGGAGCGATGGAGCTTCCAAGCTCTTTTGAACAACCAGCTCTCCGGGAACTAATAGAGGGGGAACTTGCTAACCCCGTCTCCTTGGGACAGCATTGTTCTGTTCATGATGGATCCACCTCCATGACCCAAACACCTCCCAAGAGGCCCAACCTCCCACAGTGGGGGTGAAATTTCCATGTGAGGTTTGAAGGGGTCAGACATCTCAACTAAAGTAGTTGTATCCTCAGCACGTTCTATGGTTACTATGAGAGCTATAATTGAGAAAGCAGGGGAAAGCTAGGTCTCCCACCATTTGGGTGCTTGTCCTAAAGAGACGTTGTATGTGGTTACCTGTCAATCAAGAAATGCGAGACAATTCATAAAGAGGAACTGCTATGATTAGCTTCTTATTGGTGTCTCCTCTTCTTCCAGGTAACCCCAGACACCTACACGTTCTGATTGGGACCTCAGTGGTCAAACTCCCTTTCACCATCCTCCTCTTCTTTCTCCTTCATCGCTGGTGCTCCAACAAAAAAAGTAAGTCTCACGAAGCAGAGGCCAGAGAGCTCAGGGCCATGTGGGGAAGCAGGATGGTAGCACGCGGGTGTGTGTTCCTCACAGGCAGGATGGTCCCTGGCCCAAGGCAGGAGCCACAGAGGCAGGACTTTCTAGAGAGAGCACCAGATTCCCTTCCCCTGCCTTCAGCTCACAGACCATTGCCTGATTCTGAACTGTACCCTCACGTCCCCTGCAGCCACTCACATCCAGGAGAAGGTTCCATGACAGGCAGAAAGTGGGAGATAGAATCAATGGGATGGGAACTCAGAGCTATTCATGGGATGGGTCCTTGAGCTCAGAGAGATAGAATGTCTGAGTCTGCTGTTGGCAACTGAGGGACCTCAGGCACCTATGGCCTCCCCCTGTTTGTTGGTATCTGCTTATGAAATGAGGACCCAGAAGTGCCCTCCGAGCTGTTTTGTTGACTTCCATCTTCTACAGATGCATCTGTAATGGACCAAGGGCCTGCGGGGAACAGAACAGTGAACAGGGAGGTAGGTGCTCCTCGGCCCAGCCTCGTGGCTAGTCTTATTCCCAAAGAGTCCTGAAAAATGTGAGCACCCTCCCTCACTCAGCATTTCCCTCTCTCCAGGATTCTGATGAACAGGACCATCAGGAGGTGTCATACGCATAATTGGATCACTGTGTTTTCACACAGAGAAAAATCACTCCCCCTTCTCAGAGGCCCAAGACACCCCCAACAGATACCAGCATGTACATAGAACTTCCAAATGCTGAGTCCAGATCCAAAGCTGTCTTCTGTCCACGAGCACCACAGTCAGGCCTTGAGGGGATCTTCTAGGGAGACAACAGCCCTGTCTCAAAACCGGGTTGCCAGCTCCCATGTACCAGCAGCTGGAATCTGAAGGCATCAGTCTTCATCTTAGGGGATCGCTCTTCCTCAAACCACGAATCTGAACATGCCTCTCTCTTGCTTACAAATGTCTAAGGTCCCCACTGCCTGCTGGAGAGAAAACACACTCCTTTGCTTAGCCCACAATTCTCCATTTCACTTGACCCCTGCCCACCTCTCCAACCTAACTGGCTTACTTCCTAGTCTACTTGAGGCTGCAATCACACTGAGGAACTCACAATTCCAAACATACAAGAGGCTCCCTCTTAACACAGCACTTAGACACGTGCTGTTCCACCTTCTCTCATGCAGTTCCACCTCCCCTCAGACTATCTTTCAGCCTTCTGTCAGCAGTAAAACTTATAAATTGTTTTTAGTAATTTCAATGTAGTTTTCCCTCCTTCAAATAAACATGTCTGCCCTCATGGTTTCGGTAATGGGACTCTTTTCTTGCCTAAGGCTTCTGGTGTTATCATTACCATGTCCACATAACCCCATCTGTTCTCCACTGGGTTCTCACCCCTGGACTCTGAGCTTCTGGAACAGGGTGGACCCTGACTTGTCTCTGAGACTCCAATTTCCATCCAAAGATGCAGCACATAGGAAGTTCCAAGGATCGTGAATCACATGAACAAGTGATATTCTTACTCTCTGCAGACCTGGAAAGCTGGCAGAGTCATTCCATGATGAAACATTTGTAGAGTCATAGGCCTTGTTAGTCTCATCTCCACGGGGACACATGTCAACGCATCATCTTTCATACTATAAATATACAGTCGCTCCTCCGTATCTGTGGGGTTTACAGGTGTTTATTGAACCAAGTATAAATCAAAAATATTCAGAGAAAAAGCCCACAAAGTTCCAAAAAGCAAAACTGTGTTGAATGCACACAAATGAGGTGGTGTATAGGCTGTATCAGGAATTATAAGTAATCAAGAGATGATTTCATGTATACAGGAGGATGTGCATGGGTTATATCCAAATGCTGTGTCATTTTATGTAAGAGGCTTGAGCATCTGCAGATTTTAGTATCTGAGTGGAGATCCTGAAACCAATCACCCATGAATAGTGAAGGATGACGGTATAGGACTTTTATTTCTCAAATTTAAATATAAATCATAAAAAATGTACAATAACTAGATAAAAACTAAGAAGTGTTTTTATAGTGTGAGAATAAGTTTAGATTTATTATTTCCTATGTGTAACCCTTTGGTTTAATATTATTTATTGAGAAGACATTCTATGCCACCTTAAACCACACGGCAGCCTTTGTCAACTAAAAAGGGACTGTGTGTACACGGATGTGTATTTTAGACACTGTCTCTGCTAAACGGCTCTCTGTGTCCACATTCTTGAGGATGCTCCACTTTATGTAGCCCCATAGAACCCTTTAAATTTAGTAGCCAGAGGCCTCTAATTTGTTATTATAGGCTATTTGCTATTTTTATTTTCTTGAGGCGGAGTCTTGCTCTGTCGCCCAGGCTGGACTGCAGTGGTGCAATCTCAGCTCACTGCAACCTCCGCCTCCCAGGTTCAAGCGATTCTCGTGCCTCAGCCTCTTGGGTAGCTGGTGTTACAAGTTCCTGCCACTGGGCACGGCTAATTTTTGGATTTTTAGCAGAGACACGGTTTCACTGTGTTGCCAGGCTGCTCTCAAACTCCTTATATCAGTTGATCCGCCCACCTCGGCTTCCCGACGTGCTGGGGGAAACTTGATTTTCTATAGCATTATGTTACTGGATATTTCTGTAAAATTTAAAATGAGGGAGGGAGAGAGACAGAGAGAGAGCAAACTCCAGAGTTGGGACTCTGGAAACTTGGGTCATGAGACAAATTTTAGATAAATCTACAAAAATCCAGAGTTTAAATGTGTGGTTTTTGCTGATAACGTACAATTCAAAGATTGTAAATAATTGCATAATCCTTCCCTGGGAATTTAAATCATTTTAACTGGTTCTGCTGTAATACTAGAAATACAAGCATGAAAAATTCTAATGGTTTATTAGTCACAATGACTCTGAAAACCTTAATAATACCTATTAGATATTTTGCATATTACACAGGAAGAAGAGTTTGAATCTCAGATAAAAACAATAAAAATACATGAAAAGTCTTTCACGTTAGCACAGATTTTAGGCATCTCGTGTTCAGGAGGTTGGATCTGAGACGTGTTTTGAGTTGGTCATAGTGAAGGACGCTAGGTGTAAATTCTAGTGAGAACAATTTCCAGGAAGCCGTGTTCCGCTCTTGAGCGAGCAACCACTGGGCCTCATGCAAGGTAGAAAGAGCCTGCGTACGTCACCCTCCCATGATGTGGTCAACATGTAAACTGCATGGGCAGGGCGCCAAATAACATCCTGTGCGCTGCTGAGCTGAGCTGGGGCGCGGCCGCCTGTCTGCACCGGCAGCACCATGTCGCTCACGGTCGTCAGCATGGCGTGTGTTGGTGAGTCCTGGAAGGGAATAGAGGAAGGGAGTGTGGGGTTGGAGATCTGGGCCCAGAGGTGGATATATAGGCCTGGAGGTGGAGTTGTGGGCCTGGAGTGGAGATCTGGGCCTGGAGTGGATATATGGGCCTAGAGATGGAGTGATGGGCCTAGAAGTGGAGATCTGGGCCCAGAGGTCGAGATATAGGCCTGGAGGTGGAGTGATGGGACTGTAGTGGAGATCTGGGCCTGGAGTGGAGATAGGAACCTGGAGGGGAGATAGGAACCTGGAGGGGAGATATGGGCCTGGAGGTGGAGATATGGGCCTGGAGTGGAGTCATGGGCCTGGAGGTGGAGTTACGGGCCTGCAGTAGAGATATGGGCCTGAAGTGGAGACATGGGCCTGGAGTGGAGATATGGGCCAGGAGTGGAGATATGGGCCTAGAGGTCGATATCTGGGCCTGGAGTGGAGATATGGGCCAGGAGTGGAGATATGGGCCTAGAGGTCGATATCTGGGCCTGGAGAGGAGATATGTGCCTAGGATGGAGATACGGGCCTGGGTGTGGAGATATGGGACTGGAGAGGATATATGGGCCTGGAGTGGAGATATGGGACTGGAGAGGAGATATGGACCTGGAGTGGAGATAAGGGCCTGGATTGGAGATATGGGCCCAGGGTGGAGATCTGAGCCTGGATTGGAGATATGGGCCTGGATTGGCGATATGGGCTTAGGGTGGAAATATCGGCCTGGAGTGGAGATATGGGCCTGGAGTGGAGATATGGGCTTGAGGTGGGGATATGGACCTGGAGGCTGGGTCTCTGCACAGCCGACAGCCCTGTTCTTGGGTGCAGGTAGGCACTGAGGGTGAGTTTACCTTCAGCCCAGGAAGGGCCTGGCTACCAAGACTCACAGCCCAGTGGGGGCAGCAAGGGTGCCCTGGTTTGCCTGCAGATGGGTCATCCATCATGATCTTTCTTTCCAGGGTTCTTCTTGCTGCAGGGGGCCTGGCCACATGAGGGTGAGTCCTTCTCCAAACCTTCGGGTGTCATCTCCCCACATAAGAGGATTTTCCTGAAATGGGAGGGAAGTCCTGTCAGGGAGTCTCTCATAAACTAGGAAGAAGGGACCCTGGGGTGCTGGGCCCACATTTCTGACCTTGCCTCCCTGGCCTTTCATTCCCTTGGCAGAGTCAAGTTCTGTGGGGACCAGGGTTAGACTACGGTGCTCAAAGCTGGGGTGTGTGGTGGGGAAGTGGTAGGAACAGCAGATCCTCTGAGGACAAAGGTGTTACTCACACACTTCAGCGTTTCCATGACGGTAGGGGCTGCAGTGTGGCTGCTGTCATTCTACCAGAAGAGGTGGGAAAACCACAGCCATGGCCCTGACATTCCAATCCTCTGATGGGGACTCAGTTGTTTATTTTCGTTCAGGCATCGGCTGATATTCCATTCTCAAAGGACATGCCCTCCACCCCATGTCTACCCTGTGTTGTTTTATGTGAGTAATCTTACAGTATTAAAATCTAGTAGGAGTCTCTTACTCAGCACTTGCTCAAAGTTCTCAGCTGACACTTTTGTTGTAGGGAGACACCTTGTGTTTGCGGGATGGGTTCTTCCTTTAGCCCTGGGCACCAAGGTGTGATAGCAGCCATAGAAACTTGGAAAGCGAGGAGAATCTTCAGAGCACAGGGAGGGAGGGGCGGCTCCACATCCTCCTCTCTAAGGCGGTGCCTCCTTCTCCCCACGGTGGTCAGGACAAGCCCTTGCTGTCTGCCTGGCCAAGCCCTGTGGTGCCTCCAGGATATGTGATTCTTCAGTGTCATTCTTATCTTGGGTTTAACAACTTCAGTCTGTAAAAGGAAGATGGGGTGCCTGTCCCTGAGCTCTACAACATAATATTCTGGAACAGCCTTTTCATGGGCCCTGTGACCCCAGCACACGCAGGGACCTATACATGTCGGGGTTCACAACCACACTACCCCAGTGGGTGGTCGGCACCCAGCAACCCCCTGGAGATCACGGTCACAGGTCAGAGGGCTCCTGTCTGGGATTCTCCTTGTCCCACCTCCTGAATCCCAGAGCTCCTGGTGGGCGTGTCCTTGCGGGTCCCATCATGCAAGTCCTGACTGTATTTGGGGTAAAGGGGGATTGAATACAGGGAAATGGGTGCTGTGGTGGGAAGAATAATTGTCCCCAGTGATGACTACATTCTAATCCCTGGAGTCTGTGACTATTTATGATATAGGGGAAGGGACTGAAGGAGAAGATGGAGCTCAGGTTGTTGATGAGTTGACCTTGAGATGGGGAGACAACCTGGACTGTCCTGATGGGCTCAGTGTAGTCACAGGGGTCCACAGGAAAGGAGGAGGAAGAGGGGAGTGGGGATTACAGCAGCATAATGGGAGTCTCCATCAGCTTTGAAGGTGGAGGAAGTCCAGGAGCCATGAATGCAGGTGGCCTATAGAGGCTGGAAAAGTCAAGGAACTGATTCTCCTGAGTCTCCAGAGGGAACGAAGCCCTGCAGGTACCTTGATTTTACCCACGACAAACAGGGTCCGATTTCTGTCTCCAGAATTGGAAGGGGTTAGTGTGCTCTCTCCTGCTGCCATGCTTCTGATAATTTTCTACAGCAGCAACAGGAAACCAACACTGGAACCCAGGTCAAGGACAAGTTAAGAAACAACACAAGGATAGCCAGGCATGGTGGCAGGTGCATGTAATCCTAGCGACTTGGGAGGCTGAGGGCAGGAGAATCACTTGAACCCAGGAGACAGAGGTTGCAGTAAGCCTAGACCACACCACTTCACTCCAGCCTGGGCAAAGGAGTGAGACTCTGTCGCCAAAATTAATTAATTAATTAAAGAAACCAAACAAGGAGAAGGTTGGCTACACTGAGATCAGCAAGGCTCGGATGATGATGCCACCACCAGGCTCCATCCACATAGGGAGCGGTTGATACTCCTCCAACCAGCACCAGGAGCCAGGCTATGGAAGCTGGCACTGGCATGGCAAGAGTGTCTCCCAGTCCCTACCAGGAACAGGGTGTGTGGCCACTGGTGCCTGCCTTACTGATCAGTTCATACCTCCTGCCAAGGATTCCAATTCGTCCAAAAGAGATTGAACCAGGCTGCTAAGAGCCTGGATGTGCAGCCTATCCTGGTTCCTCTTCCACCCCCACACAGACAGCAGGAAAGACATTAGTTCGAAATAGATACAACAGCCCAAGAGATGAGGCTGAGCCCAGCGGCAAGGGAATCAGAGGCTACTAGAGACAGAGGGACAGAGAAGAGTGAGGGAGACAGATGGAAGGACCTGCACCAGGAGTTATGGGCACAGAAAAGAACATGAAGACACAGAGAGGAAGGAGAGAGATAAGACACCAGGAAGGGGAAGCCTGACTCAATCCAGGTGCCATGGATGGGATGATAAAGAGAGACACCTTCTAAACTCACAACCTCTCTTCCTAGGAGTCCACAGAAAACCTTCCCTCCTGGCCCACCCAGGTCGCCTGGTGAAATCAGAAGAGACAGTCATCCTGCAATGTTGGTCAGATGTCATGTTTGAACACTTCCTTCTGCACAGAGAGGGGATGTTTAACGACACTTTGCGCCTCATTGGAGAACACCATGATGGGGTCTCCAAGGCCAACTTCTCCATCAGTCGCATGAAGCAAGACCTGGCAGGGACCTACAGATGCTACGGTTCTGTTACTCACTCCCCCTATCAGTTGTCAGCTCCCAGTGACCCTCTGGACATCGTGATCATAGGTGAGAGTGTCCAGACTTTCTTCTCATTGTCATTGGGATGCAGAGTGAATGATCCAGGACTTGGAGGCCCAGGTGGCTGTAAGGAAGATGAGCTTGGTATTCTTATGGAGAGAGACTGACTTGGTGAGGTCTGTGCCAACAGAGACAGAGAAACAGGAGACACAAGTAGAGACCAGGTGTCATAACAGAGAACAGACACAGGGGCCATACCGGGAGTTTGAAAAGACAGAAAGAGTTAAAGGAAACACACAGACAGACATGTCCCAGAGAGAGGTGTCCCTCCATGCTGACTTTGCTCAGAGACCTGGCACAGGTTAGAAGTTTCATTTCTGTTTTACCTCCACAAAGTGTTCTCTACCAGGAGAACCCAAGGACACCCATATTTCTGACCTGAGTTGGGCCCTGTGGCCTCAGGCCTTGTGGCACCTACAGATGCCATGTTTATTCTGACACCTCTGCCTTCCATGTAATGGAGAGTAATCGTCCCAGGATATCATGGCCCCACAACACCAACCCCTGTATGCTGTGTGAACTTGTAGTCTCCAGACTGGATTCTGAGGCTCATATTCCAAATAAGCCCACTTATGAGAGGATCAGTGAGAGGCACAGAGAGAAATCAGGGACACCAAAAAGCAAAGACATAAACACACAGAGAATGAGCCAGAGGAAGGAGATTGAGAGACTCACAGACACATAAAGAGAAAAGAGGGCAGAGAAGTGAGAATGATGGAAGGGAGCAGAGAAAAGCACTAAAATTAGACTCCTGAGGGAGAGGCACAAGGACATTGAAAGATGGAGATGTGGGGATGAATTGCAGAGATTCCAAAGAGAACTAGAGAGACCGAGAGGCAGAGCAAGACAGATGATAGATGGATAGATATAGATAGATGATAAATAGGTAGATGATAGATAATAGGTTATAGATACATAGATGATGATTGATTGATTCATTAATAGATGAGACATAGAGATGATGATGATGAAGACAGATAGATAGATAATACATAGAGATACAGAGGCAGACATAGAGAAATCATAGAGAGAGAGAGATGATACATAGATATAGATAATAGATGATTGATGGATAGATAGACAATTGATGGATAAATAGATGATATATAGATATAGATGACAGGTAGAGAATTTGTAGATAGGCACCGAATAGATAAATAGATAGATCGATAGATAATAGATAGAAATATGCAGAAAGTTATGAACAGGACACAAAGTGAGAAACTCAGAATTAAAAAAAGTAACATCAAGTCAACCAATCCAAGGAGAGTCAGAGAGAATAAAACAATCCAAAAAGAGAAAACATATCTAGAGGTGGGGAAGTGAGGTCAGAGACCTAAAGAGACAGAGAAGGTGGAAGGAGGAAATAGACATGAAGAGCGATGGGGTAGAGGGTGAGAGAGAGAGAGAGAGAGCATTAGGTCATAGAGCAGGGGAGTGAGTTCTCAGCTCAGGTGAAGGGAGCTGTGACAAGGAAGATCCTCCCTGAGGAAACTGCCTCTTCTCCTTCCAGGTCTATATGAGAAACCTTCTCTCTCAGCCCAGCCGGGCCCCACGGTTCTGGCAGGAGAGAATGTGACCTTGTCCTGCAGCTCCCGGAGCTCCTATGACATGTACCATCTATCCAGGGAAGGGGAGGCCCATGAACGTAGGCTCCCTGCAGGGACCAAGGTCAACGGAACATTCCAGGCCAACTTTCCTCTGGGCCCTGCCACCCATGGAGGGACCTACAGATGCTTCGGCTCTTTCCGTGACTCTCCATACGAGTGGTCAAAGTCAAGTGACCCACTGCTTGTTTCTGTCACAGGTGAGGAAAGCCCATGGCTGTCCCATGTCCTATGATCCTAGAGCCTTAGCTGAGGAGCTTCCTGCTGAGGATGGAGAGAAGCATGGACAGATGCAGAGAGAAGACGCAGCCTCGGTGTGAGGGAGGGATCAGGGCACAGGATGGCCGACAGGGCACCTCCAAACCCTCCTACATGGCCTGCATGGAGGCCCACGGCCAGGGCTCCAGGCACCCAGGCAGATGGAGAAAGCGGTCAGGAGAGACCCAGAGGAGGGAGACTGGGCTCAGTTTGGGGAGATCAGAGGTTCCCTCGGCCCCTCAACCTTACCCATTTCCCAGAAGCCCATCCTGGCCTCTCACCCACACAGAGATGTCATCACCAGCAACCCCTACACCCTTTACTTTTCTTTGAAGAAATATTTATTGAGGATAAATATACCTATATAGCTTACCACTTTTAACATTTTTTTTTGAGGTGGAGTCTAGCTGTGTCCCCTATGCTGGAGTGCAGTGGCACAATCTCAGCTCACTGCAACCTCCACCTCCTGGGTTCAAGCGATTCTCCTGCCTCAGCCACCTGAGTAGCTGGTGCTACAGGCACGCACCACCACGCCAGGCTACTTTTTGTATTTTTAGTAGGGAGGTGGTTTCACCATGTTGGTCGAGCTGGTCTCGAACTCCTGACCAAGTGATCCACCCGCATCTGCCTCCCAAAGTGCTGGGATTACAGGCATGGGCCACCGCGCCCAGCCACATTTACCATTTTTAAGTGTAAAGTCTAGTGGTCATAAATACATTTATATACATATATATATATATACATTTTTTTTACCCTCCACCCTTTTCTTCCTGTCCTCCAGTAGCCACCATTCTACTCTCTACCTTCATGAGATCCACCTTTTAGCTCCTGTATATGGGTGAGAAATGGGAATCTTTGTAATGACCTCCAGTTCCATCCATGTGGCTGCAAATGACAGGATGTTATTCTTTCTATGGATGAGTAGTCTCCACTATGCGTATGTACTACATTCTCTCTATCCATTTACCCACTGATGGGCAGGTAGGTTGACTCCTCATCTTGGCTACTGTGAACAGTGCTGCACCAATCATACGAGTGCAGATATCACTTCGATATATTGATTTACTTTCCTTTGGATATAAACCCAGTAGTGAAATTGCTGGATACTATGAAAGTTCTCTTTTTTTCTTTTTTTCTTTTTTGAGAAAGAGTTTCCCTCCTTAGCCCAAGCTGGAGTCAAAGTGGTGCGACCTTGGCTCATTGCAACCTACGCCTCCTGGGTTCAAATGATTTTCCTGCCTCAGCCTCCCTAGTAGCTGGGATTACAGGTGCACACCACCATGCCTGGCTACTTTTTGGTTTTTTTAGTATAGATGGGGTTTCCCCATGTTGGCTGGGCTGCTCTCAAACTCATGACCTCAACTGAGGTGCCCGCCTCAGTCTCCCAAAGTGCCGGGATTACAGGCATGATCCACCGCACCCAACCTCTTTTTAGTTCTTTAAAGGACTTCCATACTTTTCTCCGTAATGGCTGTACTAATTTACACTCCTCCCAACAGGGTACCAGGGTTCTCCTTTCTCTACCACCTTGCCAGCATTTCTTTTGCCTGTCTTGCAGCTAAAAGCCATTTTATTTTATTTCATTTTATTTTGAGATGGAGTTTTGCTCTTCTCACCCAGGCTGGAGTGCAGTGGCGCGATCTCGGCTCACCACAACCTCCACCTCCCAGGTTCAAGCGATTCTCCTGCCTCAGCCTCCCGAGTAGCTGGAATTACAGGCACACGCCACCACGCCCGACTAATTTTTGTATTTTTAGTAGAGACAGTGTTTCTCTATGTGGGTCATACTGGTCTCAAACTCCCGACCTTATGAGATTCACCCACCTCAGGCTCTCAAAGTTCTAGGATGACAAACGTGAGCCACCTCACCCGGCCTAAAAGCCATTTTAATGGGGTGAGATGAAAACTCACTTTGAATTTAATTTGCGTTTCTCTGATGATGAGTGATACTGAGCAGTTTTTCGTATGTGGGGAAATTTCATGTCTTTTGCTCCTTTTTCAATTAAATCATTTGTTTTATTGAGTTGTTTGAGCTTCTTATATTTCTAGTTATTAATCCCATCTCAGATGCATAGTTTGCACATATTTGCTCCCAATCTGTGGGTTGTCTCTTCACTTTGTTGGTTTATTTTTAGCGGTGCAGAAGTTGCTTAGTATGAGGTAATCCCAATGGTCTATTTTTGCTTCGATTACTTGTGTTTTCAAGGTTTAAAACAAAATGTCTTTCTTCAGACAAATGTCCTGGAGCATTTCCCCAATATTTTGTTCTACGTGTTTCATAGGTTCAGGCCTTAGACTCACATCTTTAATCCATTTTCATTTGATTTTTGTGTATGGTGACAGGTAGAGGTGCAGTTTCATTCCTCTGCATGTAGATGTCCAGGTTTCCCTGCACTGTTTATTGAAAAGACTGTCCTTTCCTGATTGTGAGTTCTTGGCATCTTTGTCAAAGTCCATTGGATGGGCTGGGCTTGGTGGCTAACACCTGCAATTTCAGCACTTTGGGAGCCCGAGGTGGGTGGATCACCTGAGGCCAGGAGTTCAAGATTAGTCTGGCCGACGTGATGAAACATCATCTCCACTAAAAATATAAAAATTAGCTGAGCATGGTGGTCAGCACCTGTAATACCACTACTCAGGAGTTTGAGGCAAGAGAATGATTGAACCCAGGAGGCTGAGGTTGCAGTGAACCGAGATTGCACCTTTGCACTCCAGCCTGAGTGACAGAGCAAGACTCCATCTCAAAAGAAAAAATAAAAAACCATTGGATGTAAATGCATGGAATATATCTGTGTTATTCATTCTGCTCCGTTGTTCTATGTGCCTTTCTTTATGCCAGTGTCATGCTATTTTGCTTACTACAGCTCTGTAACATATTTTGAGATCAGGTAGTGTGATGCTCCTGTTTTCTCTTTATACCTTGAAGTCTCAAGACAGTGGGTGTCACATAAAAAAATTATGGAAAAAAGGATCCCAGGACTCCCAGGGCCCAATATTAGATAACAGAGTGTTGGCCATGAACCATCCTCAAAGATTTCCACTGAGTGGAGGACAGAAACCCTCATTTCCTCACCTCTCTCCTGTCTCATGTTCTAGGAAACCCTTCAAATAGTTGGCCTTCACCCACTGAACCAAGCTCCGAAACCGGTGAGTACAGAACCCTCTTATATCCGCTTTTGGAAACCTGGGGAGGTGGAAACCTTGGATTCAGGCGTTGACTCAGCATCTCACAGCTCTGACATTGTACACCTGTCTTCCACCATCTCCGAACTCCAGATACTCCTACAGCGAAAGGGATCTGGGCCCAACACAGGGCTCAGTGAAATCTCTTCATCTCTCATTTTATGGAGCTGAGACCTCCTACAAGCTAGAAGAATGATTGCCAATCTGACATCCTTCTCAGGAAAAATGCAATGTTTGTTCTGCCTGCATTCCTAACTGGAGGATAAATTCCTGGAGACTTGAGAGAGGGAAGGGAAGGGAACATCTGATGAGGGCGAGGTGTTTTAGAGAAGTTCCACTTGCCAAGGAATGAGCTCCTGTAGGTCATGAAGCAACCCTGGCTGACTCAGCAGAGCAAGAGCCTTGCCGTAACAGAGAACAGAGCTCATGCACACACACTTCGACTCACTGACTCATTCAGCCACGGCCCCATGCTCAGGCTGTGCAGTGCGGAACCTTTTCCTATTGTTGCCATAACAAATTTCCACAAGATTCGTGGGTGAAAACAAAACGGTTTTTTAATTATCTTACAGTGCTGTAGCTCAAAGTAGGAAGTGCATCTTACTGGGCTAAAATCAAGGTGACAGCAAGGCTGCCTTCCCTCTGAGGATTCCAGGCACGAATCTGCTTCTCACTTGTCCCAGCTTCTAAAGGCTCCCAGTTCCTTGGCTCCTGGTCCCCTTCCTCCTTCCTCAAAGCCCACAAAGACTGGTCACATCTCACATGGCATCACTCAGTGCCTTCTTCCTTACCACACTTCTTTCTCTGAATGCTGCTCTCCCTTCTTCCTCATCTTTTGAAAACTTGGGGATTCTATTGGGTTCACCAAGATGAAAATCCCTCATAATCTCCTGGAAATCATCCAGGATACCCTTGTTTTAAGTTCAGCTGATTAGTAACCATAATTCCATCTGCAATCTTCATTCCTCCTTTCCATGTAAAATAACATATTCACAAGCTATGGAGGCTAGGACAGGGACATTTTGGGGTGGGACAGCATTCTCCTGCCTTCCACAAACAGTGAACAAGATGCATTTGGCCTCTGCCCTTGGGACACTGATATTGCAGATGGTTAAATGGGAGGGCAGAAAATGAATGCACAAGTGGATCTATAAATGAATGATCCATTGGGAAGCATCTGTGCATGAAATCTATTTTTTGTTTGTTCTTTTGTTTATTGAGACAGAGTTGCCCTCTGTCTTCCAGGCTACAGTGCAGTGTCACGATCTTGGCTCACTGCAACCTGCTTCTCCTGGATTCAAGTGATTCTCCTGCCTCCGCCTCTCGAGTAGCTGGGATTACAGGCAACTGCCACCGTGCCCGGCTAATTCTTTTTGTATATTTTTTGTAGAGAGGATGTTTCACCACGTTGGCCAAGCTTGTCTGAAACTCCCAACCTCAAGTGATCCGACCGTCTCAGCATGCCAAAGTAATGGGACTACAGGCGTGAGCCACTGTGCCCAGCCAGAATTCAAAATCAATAATAGATAATGCTGAGTGTATGATTTCAGGTGACAAAGAAGGTCTCACTATTCAGATATTTGTGACATTAATGAAAAACACGGATTGAACCCCTGAAAGATTGGCGGAAGGATTTTGCACACACAGCTGTCAGCCGTGAAGGCACAAAGGTGAAAACAATCTGATGTGGAAGGAAGAGGCTCTTCCTCAAATGCTGGGAATGAGGTGGGGAGAATGACAAGACGACTGTGGAGAGACGGAGAGCACACTGGGTACACAGGAAACTAAGGAGCAACAAGGAGTGTGTGTTTGACACTCACAGCCATTGGATTCACCTCGGGGTAACCAGGAATCCCTACATGATTAATATGACTGACATGAAAATAAAGGAGGCCCAGGGGCGTAACTGGAATCTAGGAGACCGTGGAAAAGGCAATTCCCGACCCACTGGTGAAATGTGGTGCTGATTTTGACACTAAGTGGATGAAGCAGATGGATATAAGCTATGCTTGTGAGGTAGAATCATTGGCTGGAAAGGCTTGCTGGGTTTGATTTTCCTACTTGTTTAATCCTCGCTTAATTAATTTCTTTCTGAGATTTATTCATCCTACACATAAATCAATACCTGGCAAAGGAGTGACAGATATATGAGGGGTGGTGGAAATGAAGAGACCTATTATAGCGTAATATACAAGTCTGTGAACGGTGGCTCACGCTTGTAACCCAGCACTGCAGGAGGCCAAGGCGGGTGGATTCCATGAAGTCAGGAGTTCCAGACCAGCCTGGCCAACATGGTGAAACCCTATCTGTACTAAAAATACAAAAATTAGCCGAGCATGGTGGTGCATCCCTGTAATCCCAGCTCCTACTCTGGAGGATGAAGCAGGAGAATGACTTCAACCCAGGAGGTGGAGGTTGCAGTGAGTGGAGATTGCATCACTGCACTCCAGCCTGGGTGACACAAGGAGACTCCGTCTCAAAAAATAAAAATAAGAAATGCATAAATATAATAAAACACACACGAATGACAAAGGCACCTGAATTCCAATCATCATTTTTCTATTTCTCTATAATTACTTCTTTGATCCTTTATCTTATCCATTAGGCAATGAGCCTAAAACCTCTTCCCTATTTGGCTTTCTGTGAGCATGAGATCACATAGAAAATGTGAAAGCCCGCTGAATCCTCCAGCACGGATCCTGGAATAGAGAAAGTGCTCTGTTCATCGCAAAAAAAAACTTGCCCACTCACCCAAATCCCCCACCTCACCCCTACTTCCAATCACCTGTGGAGATTCAGATAGACCATGGGGAGGAAACATTAATACTCCTTGGAGTGAGTCCAGATCTTGGAATCAGAGATCAGCGACAGCACTAGCTCCTGTTCCCCTTTCCTACTAATTCACAGGAGGACAGGTGGTATTGAAGCAATAGATGGTGGAGGGGGTGGTCCTTCCCCCAGCCTCTCGGGTAGAACAGCAGCCTAACATGTGTCTCCCGAGATCACAAAGAGCAGCACATTTCACACGGGCTTCAACACTATTTTCTGGCTGTTTGACATAAGAGAATCTTGCTTCGCTATTTTTAATCGTGATTTCACCTTTGTTTCCTTTCCTTGGTGAATGCAATTTGTTTGACTCAAGAATGCTGTGGATGTAGAAATCCTAAAGCACATTCGCTGTGTATCAATCCCAGTGCAGTCTTCCCAGAGAAGACTCTAAACAAATCCTGGACTGCACCTGGGCCTATGCCAATTCCTATCACTCACCGTCACTCCAGGGAGACAGAACACACAGAGAATACGTTACATAGGCAGGTTCATTACTAACAGATAAGCAGTGAGTGACAACAGAAGCCTGCATTTCAATGTGAGCCAGTCCCTCAAGGCTCAGAAAAGCTGCTCGGGACATATGGAGTCACCCCATTTGCAGTGTAACTGGGGGAAGCCAGAAAGCAGCCCAGCCTGGGTTTTGTACCCTGGAGCCACAGGAAGCACTCAGCTAAAGCACTGCATGACGTCCTCCTCCAGGAAGAACAGGAAGACAGCCCAGGCTGTTCTGAGACATTCCTCCTGATCTCAGGATGTTGCTATCTTAGTCCATTTTTGTTGCTCTAAAGGAACACTTGAGCCTGGGTAACTTCTAAAGAAAAGAGATTGGTTTGCCTCACAGTTCTGCAGGCTGTACTGGAAGCATGGCACCAGAATCTATTTCTCGTGATGGCCTCAGGCTGCTCCCACTCTGGCAGAAGGGAAGGAGGGTCTGTCTGTGCAGAGACCGCAGAGATCACACGGCAAGAGAGAGAGTAAGGGGGAGAGGGAGCGATGGAGCTTCCAAGCTCTTTTTAACAACCAGCTCTCCAGGAACTAACAGAGGGGGAACTTGCTAACCCCGTCTCCTTGGGACAGCATTGGTCTGTTCATGATGGATCCACCTCCATGACCCAAACACCTCTGAAGAGGCCCAACCTCCCACAATGGGGGTGAAATTTCAATGTGAGGTTTGAAAGGGTCAAACATCTCAACTAAAGTAGTTGTATCCTCAGCACGTTCTATGGTTACTATGAGAGCTATAATTGAGAAAGCAGGGGAAAGCTAGGTCTCCCGCCATTTGGGTGCTTGTCCTAAAGAGACGTTGTATGTGGTTACCTGCCAATCAAGAAATGCGAGACAATTCATAAAGAGGAACTGCTATGATTAGCTTCTTATTGGTGTCTCCTCTTCTTCCAGGTAACCCCAGACACCTACATGTTCTGATTGGGACCTCAGTGGTCAAAATCCCTTTCACCATCCTCCTCTTCTTTCTCCTTCATCGCTGGTGCTCCGACAAAAAAAGTAAGTCTCACGAAGCAGAGGCCAGAGAGCTCAGGGCCATGTGGGGAAGCAGGATGGGAGCACGCGGATGTGTGTTCCTCACCAGCAGGATGGTCCCTGGCCCAAGACAGGAGCCACAGAGGCAGGACTTTCTAGAGAGAGCACCAGATTCCCTTCCCCTGCCTTCAGCTCACAGACCATTGCCTGATTCTGAACTGTATCCTCACGTCCCCTGCAGCCACTCACATCCAGGAGAAGGTTCCATGACAGGCAGAAAGTGGGAGATAGAATCAATGGGATGGGACCTCAGAGCTATTCATGGGATGGGTCCTTGAACTCAGAGAGATAGAATGTCTGAGTCTGCTGTTGGCAACTGAGGGACCTCAGGCACCTATGGCCTCCCCCTGTTTGTTGGTATCTGCTTATGAAATGAGGACCCAGAAGTGCCCTCCGAGCTCTTTTGTTGACTTCCGTCTTCTACAGATGCTGCTGTAATGGACCAAGAGCCTGCAGGGAACAGAACAGTGAACAGCGAGGTAGGTGCTCCTCGGCCCAGCCTCGTGGCTAGTCTTATTCCCAAAGAGTCCTGAAAAATGTGAGCACCCTCCCTCACTCAGCATTTCCCTCTCTCCAGGATTCTGATGAACAAGACCATCAGGAGGTGTCATACGCATAATTGGATCACTGTGTTTTCACACAGAGAAAAATCACTCGCCCTTCTGAGAGGCCCAAGACACCCCCAACAGATACCAGCATGTACATAGAACTTCCAAATGCTGAGCCCAGATCCAAAGTTGTCTTCTGTCCACGAGCACCACAGTCAGGCCTTGAGGGGATCTTCTAGGGAGACAACAGCCCTGTCTCAAAACCGGGTTGCCAGCTCCCATGTACCAGCAGCTGGAATCTGAAGGCATCAGTCTTCATCTTAGGGCATCGCTCTTCCTCACACCACGAATCTGAACATGCCTCTCTCTTGCTTACAAATGTCTAAGGTCCCCACTGCCTGCTGGAGAGAAAACACACTCCTTTGCTTAGCCCACAATTCTCCATTTCACTTGACCCCTGCCCACCTCTCCAACCTAACTGGCTTACTTCCTAGTCTACCTGAGGCTGCAATCACACTGAGGAACTCACAATTCCAAACATACAAGAGGCTGCCTCTTAACACAGCACTTAGACACGTGCTGTTCCACCTCCCTTCAGACTATCTTTCAGCCTTCTGCCAGCAGTAAAACTTATAAATTTTTTAAATAATTTCAATGTAGTTTTCCCGCCTTCAAATAAACATGTCTGCCCTCATGGTTTCGGTAACGAGACTCTTTTCTTGCCTAAGGCTTCCGGTGTTATCATTACCATGTCCACATAACCCCATCTGTTCTCCATTGGGTTCTCAGCCCTGGACTCTGAGCTTCTGGAAGCAGAATGGAGCCTGATTTGTCTCTGAGACTCCAATTTCCATCCAAAGATACAGCACATAGGAGGCTCCAAGGATCGTGAATCACATGAACAAGTGATATTCTTACTCTCTGCAGACCTGGAAAGCTGGCAGAGTCATTCCACGATGAAACATTTGTAGAGTCATAGGCCTTGTTAGCCTCATCTCCACGGGGACACATATCAACATATCATCTTTCATAATATAAATATACAGTCGGTCCTCCATATCTGTGGGGTTTACAGGTGTTTATTGAACCAACAATAAATCAAAAATGTTTTCAGAAAAAAATCCCCGAAGTTTCAAGAAGCAAAAAACTATGTTGAATCGACACAAATTGAGTGGCGTGTAGGCTGTGTCAGGAATTATAAGTAATCAAGAGATGATTTCATGTATACAGGAGGATGTGCATGGGTTCTATGCAATTACTATGCTATTTTTTTTTTTTGAGACAGTCTCACTCTCTCACCCAGGCTGGAGTGCAGTGGCATGATCTCAGCTCACTGCAACCTCCGCCTCCCAGGTTCAAGCGATTGTCTTCCCTCAGCCTCCCCAGTAGCCTCCCCTAGGATTACAGGCACGTGCCACCATGCACAGATAAATTTTTTTGTGTGTGTATTTTTAGTAGAGATGGGGTTTCAGAATGTTGGACCAGCTGGTCTTGAACTCCTGACCTCGTGATCTACCCAACTCAGCCTCCCAAAGTGCTGGGATTACAGGCGTGAGCCACGGTGCCCAGCTTCGCTATGCCATTTCATGCAAGGGGCTTGAGCATCTGCAGATTTTGGTATCTGAATGGGGATCCTGGAACCAATCACCCAGGAATAGTGAAGGACCACAGTATATAATTTTTATTTGTCAATCTTAAAAATAAAGCATAAAAAGTTTACAACAACAAGATAAAAAATAAGAAGTGTTTTTATAGTGTGAGGATAAGTTTAGATTTATTTTTTCCTACGTGTAACCCTATGGTCCTGTGTTATTTATTGAGAAAATATTCTATTCCACCTTAAACTACATGGCAGCCTTTGTCAACTATGAAGGGACTGTGTATCCACAGATGTATTTTAGACACAGTTTTCTGCCCAGTGGTTCTCTGTATCCCCTCTCATGAGGATGCTGCATTTCATATAAACTTATAGAACCCCTTAAAATTTGGTAACCTGAGTTCTCTGATTTGTTATTATAGGTTATTTAGTTTGCTTTTTTTTTTCTTTCTTGAGACAGACTCTTCCTCTGTCACCCAAGCTGGAGTTCAGTGGCTTGAGCTCAGCTCACTGCAGCCTCCGCCTCCCAGGTTCAAGCAATTCTCGTGCCTCAGGTTTAGTACTAGAAACTCATCAGGAAAATTAGAATGGCTTTTTGTCACAATTACTCTGATAATGTTAATAATACCTCTTAGATATTTTGCACATTACACATGAAGAAAAGTTTGAATCTCAGATAAAAACAAAAATACATCAAAAGTCTTTAATGTAAGCACAGAATTCAATCACCTCATGTGTGAGAGGTTGGATCTGAGACGTCTTTTGAGTCTGGTCATAGTGAAGGATGCAAGGTGGCAATTGTAGTCACAACAATTTCCAGGAAGCCATGTTCCGCTCTTGAGCGAGCACCCACTGGGCCTCATGCAAGGTAGAAAGAGCCTGCGTACGTCACCCTCCCATGATGTGGTCAACATGTAAACTGCATGGGCAGGGCGCCAAATAACATCCTGTGCGCTGCTGAGCTGAGCTGGGGCGCGGCCTCCTGTCTGCACCGGCAGCACCATGTCGCTCACTGTCGTCAGCATGGCGTGCGTTGGTGAGTCCTGGAAGGGAATAGAGGGAGGGAGAGTGGGGATGGAGATCTCGGCCTAGAGGTAAAGATATGGGCCTGGAGTGGAGATATGGGCCTGGAGTGGAGATATGGGCCTGGGTGTGGAGATATGGGCCTGGAGGTGTAAATATGGGCCTGGAGTGGAGATATGGGCCTGGAGGGGAGATATGGGCCTGGGTGTGGAGATATGGGCCTGGAGTGGAGATACGGGCCTGGAGTGGAGATATGGGCCTGGAGTGGAGATATGGGCCTGCAGGTGGAGATCTGGGCCTGGAGTGGAGATATGGGCCTGGAGTGGAGATATGGGTCTGATGTGGAGATATGGGCCTGGAGTGGAGATATGGGCCTGGAGTGGAGATATGGGCCTAGAGGGGAGATCTGGGCCTGGAGTGGAGATATGGGTCTGATGTGGAGATATGGGCCTGGAGTGGAGATATGGGTCTGATGTGGAGATATGGGCCTGGAGTGGAGATAGGGGCCTGGAGTGGAGATATGGGCCTGGAGTGGAGATCTGGGCCAGGAAGTGTTGATCTGGGCCTGGAGCCTGGGTCTCTCCACAGCTGAGAGCCCTGTTCTTGGCAGCAGGTAGCAGGGAGGCTAAGTTTACCTTCAGCCCAGCAAGGGCCTGGCTGCCAAGACACACAGTGCAGTGGGGGCAGCAGGGTGCCCTGGTTTGCCTGCAGTTGGATCGTCTATCATGATCTTTCTTTCCAGGGTTCTTCTTGCTGCAGGGGGCCTGGCCACTCATGGGTGAGTCCTTCCCCAAACCTTAGGGTGTCATCTCCCCACATAAGAGGATTTTTCTGAAACAGGAGGGAAGTCCTGTCGGGGAGTCTCTCATAAACTAGGAAGAGGGGACCCTTGGATACTCGGCCCACATTTCTGACCTCGCCCTCCCCGGCCTTTCTTTCCCTTTCCTGAGTCAAGCTCTGTGAAGACTGGGGTGAGACTGGGGTGCTCCAAGCTGGGGTGTGCAGGGAGGAAGTGGTGTCAGCAGCAGAGAAAGAGAGGGAAGCAGTGCTAGGAACAGCAGGTCCTCTGAGGACAAAGGTATAACTGACACCCTCCAGCGTTTCCGTGACGGTAGGGACTGCAGTGTGGCTGCGGTCTTTCTACCAGAAGAGGGGGGAAACCACAGCCATGGCCCTGACATTCCAAATCCTCTGAGGGGGCTCAGTTCATGAATTGGCTGATATTCCATTCACATAGGACATGCCCTCCATGCCGTGTCTACTTTGTGTTGTTTTATGTGAGTAATTTTGCAGTATTAAAATCTAGTAAGAGTCACTTATTCAGCACTTGCTCAAAGTTCTCAGCTGACACTTGTTGTAGGGAGACGCCATGTCTATGTGGGGTGGGTCCTTCCTGTAGCCCTGGGCACCCAGGTGTGGTAGGAGCCTTAGAAAGTGGAAATGGGAGAATCTTCTGAGCACAGGGAGGGAGGGGTGGCTCCACATCCTCCTCTCTAAGGCAGTGCCTCCTTCTCCCCCAGGTGGTCAGGACAAACCCTTCCTGTCTGCCCGGCCCAGCACTGTGGTGCCTCGAGGAGGACACGTGGCTCTTCAGTGTCACTATCGTCGTGGGTTTAACAATTTCATGCTGTACAAAGAAGACAGAAGCCACGTTCCCATCTTCCACGGCAGAATATTCCAGGAGAGCTTCATCATGGGCCCTGTGACCCCAGCACATGCAGGGACCTACAGATGTCGGGGTTCACGCCCACACTCCCTCACTGGGTGGTCGACACCCAGCAACCCCCTGGTGATCATGGTCACAGGTCAGAGGCTTTCTGTCTGGGCTTCTCACTGTCCCACCTCCTGAATCCCAGAGCTTCTGGTGGGGGTGTCCATCAGGGTCCCATCACCCAGGCCCCAACTGTATTTGGGGTCAAGGGGGATTGAATACAGGGGAAATGGGCGCTGTGGTGGGAAGAATCACTGTCGCCAATGATGGCTACATTGTAAACCCTGGAGCCTGTGACTATTTATGTTATAGGGCAGGGGACTGAAGGGGAAGGTGGAGCTCAGGTTGTTGATGAGTTGACCTTGAGATGGGGAGACAGCCTGGACTGTCCTGCTGGGCTCAGTGTAATCACAAGGGTCCGCGTGAGAGGTGGAGGAAGAGGGGAGTGGGGATTAGAGCAGTGTAGTGGGAGGGAGACGCTATCAGCCACTGTGGGCTTTGAAGGTGGAGGAAGGCCACTAGTCACAGAATGCAGGTGGCCTCTAAGGGCTGGAGAAGTCAAGAGAACTGATTCGCTGAGTCTCCAGAGGGAACGCAGCCCTGCAGATGCCTTGATTTCAGCACAGGGAGAACTGGATCCAATTTCTGTCCCCAGAAGTGGAAGGGGTCAGTGTGTTCTCTCCTGCTGCCATGTTTGTGATAATTTTCTGCAGCAGCAACAGGAAACCGACACAGGAACCCAGGTCAAGGACAAGCTAGGAAACCAAACAAGGATAGCCAGGTGTGGTGGTGGGCACGAGTAATCCAACGACTGGGGAGGCTGAGGCAAGAGAATCACTTGAACCGGGGAGGCAGAGGTTGCAGTGAGCCAAGACAACACCACTGCACTCCAGCCTGGGTGAAAAAGTGACTGTCTCAAAAATAAATTAATTAATCAATTAATTAAAGAAACCAAACAAGGAGAAGGTTGGCTACCGTGGGATCAGCAAGGGTGGGATGCTGATGCCACCACCAGGCTCCATCCACATAGGAAGGGGTTGATGCTCCTGGAACCAGCACCAGGGACCACCCTATGGAAGCTGGGGCCATGGAGAAGGCACAGACATGGCAGGAGAGGCTCCCAATCCCCATCAGGAACAGGGTGTGTGGACACTGATGTCTGCCTTACTGATGAGTTGATACCTCTGCCAGAGACTCCAATTTGTTCAAAAGAGATTGATTCAGGCTGCTGAGAGCCTGGACATGCAGCCTGTCCTCTTCCACCCCCACATAGACAGCAGGAAAGAGACTAGTGGGAAAGAGATACAACAGCCCAAGAGATGAGGCTCTCTTCACAGTGGGAAGGGAGTCAGGGGCTACTGGAGACAGAGGGACAGAGAAGAGGGAGGAAGACAAATGGAGGGACCTGCACCAGGGGATATGGGCACAGAAAAGACACGGAGACACAGAGAGGGAGGAGAGAGACAGACCTCTGGGAGGGGAACCCTCACTCATTCCAGGTGCCATGGATGGGATGATAAAGAGAGATGCCTTCTAAACTCACAACTTCTCTTTCTAGGAAACCACAGAAAACCTTCCCTCCTGGCCCACCCAGGGCCCCTGCTGAAATCAGGAGAGACAGTCATCCTGCAATGTTGGTCAGATGTCATGTTTGAGCACTTCTTTCTGCACAGAGAGGGGATCTCTGAGGACCCCTCACGCCTCGTTGGACAGATCCATGATGGGGTCTCCAAGGCCAACTTCTCCATCGGTCCCTTGATGCCTGTCCTTGCAGGAACCTACAGATGTTATGGTTCTGTTCCTCACTCCCCCTATCAGTTGTCAGCTCCCAGTGACCCCCTGGACATCGTGATCACAGGTGAGAGTGTCCAGACATTCTTCTCATTGTCATTGGGACACAGAGTGAATGATCCAGGACTTGGAACCCCCAGGTGGTCATGAGGAAGATAAGCGTGGGATTCTTATGGAGAGAGACTGACTCGGTGAGGTCTGTACCAACAGAGACAGGGAAACAGGAGACATAAGTACAGACCAGGTGTCATAACAGAGGACAGACACAGGGGCCATACGGGGAAGTAGAAAAGAGAGAAAGAGGTAAAGGAGACACTCAGACAGACAGACATGTGCCAGAGAGAAGTGTCCTTCCATGCTGACTTTGCTCAGAGACCTGGCACAGGTTAGAAGTTTCATTTCTGTTTTGTCTCCACAAAGTGCTTCTACGAGGAGAACCCAAGGACACCCATATTTCTGACCTGAGTTGGGCCCTGTGGCCTCAGGCCTTGTGGCATCTACAGATGCCATGTTTATTCTGACACCTCTGCCTTCCATGCAGTGGAGCCATAATTATCCCAGGATATCATGGCCCCAGAACACCAACCCCTAAATACTGTGTGTACTTGGTGTCCCCAGACTAGATTCTGAGGCTCATATTCCAAATAATCCTACATATAATAGGATCACTGAGAGACACAGAGATAAATCAGGGACTTCAAAAAGCAAAGGCATAAACACACAGAGAATGAGCCAGAGGAAGGGGATTGAGAGACTCACAGACACACAAAAAGAAAGAAAAGAGGGCAGAGGAGTGGAGAGAATGCTGGAAGGGAGGAGAGAAAAGCCCCAAAATCAGAACCCTGAGGGAGGGGCACAAAGACAGAGAAAGATAAAGATGTGGGGATGGATTGCAGAGATTCCAAATAGAACTAGAGAGACTGAGAGGCAGAGAAAGACAAGGAGATGGAGAGAGACAGATGATAGATGGATAGATAGATATAGATAGATGATAAATAGGTAGATGATAGATAATGGATAGGTTATAGATACATAGATGATGATTGATAGATGATACATAGAGATGATGATGATGATGATGATGAAGATAGATAGATAGAAGACACATATATAAATATATAGATACATAGATGATACATAGAGACTGACAGGCAGACAGAGAGGTAATAGAGAGAGAGAGAGATGATACATAGATACAGATAATACATAGATGATTGATGGATAGACAGATAGACAATTGATAGATAAATGATACATAGATATAGATGACAGATAATTTGTAGATAGACACAAAATAGATAGATAGATAATAGATAGAAATATGCAGAAAGTTATGAACAAGACAGAAAGTGAGAGACTCAGAATTATAGAAAAAGGAAGATCAAGTCAACCAATCCAAGGAGAGTCAGAGAGAATAAAACAATCCAAAAAGGGAAAGCATACCCAGGGGTGGGGAAGTGAGGTCAGAGACCTAGAGAGACAGAGAAGGCGGAAGGAGGAAATAGACATGAAGAGAGTTGGGGTGGAGGGTGAGAGAGAGAGAGAGCATTAGGTCATAGAGCAGGGGAGTGAGTTCTCAGCTCAGGTATGAGGGGAGCTGTGACAAGGAAGAACCTCCCTGAGGAAACTGCCTCTTCTCCTTCCAGGTCTATATGAGAAACCTTCTCTCTCAGCCCAGCCGGGCCCCACGGTTCAGGCAGGAGAGAACGTGACCTTGTCCTGTAGCTCCTGGAGCTCCTATGACATCTACCATCTGTCCAGGGAAGGGGAGGCCCATGAACGTAGGCTCCGTGCAGTGCCCAAGGTCAACAGAACATTCCAGGCAGACTTTCCTCTGGGCCCTGCCACCCACGGAGGGACCTACAGATGCTTCGGCTCTTTCCGTGCCCTGCCCTGCGTGTGGTCAAACTCAAGTGACCCACTGCTTGTTTCTGTCACAGGTGAGGAAAACCCGTGTCTGTCCCATGTCTTATGATCCTAGAGCCATAGCTGAGGAGCTTCCTGCCGATGATGGGGAGAAGCATGGACAGATGCAGAGAGAACACGAAGACTGGGTGTGAGGGGGGGGTCAGGGTGCAGGATGGCAGACAGGGCACCTCCAAACCCTCTTGCATGGCCTGCATGGAGGCCCATGGTCAGGGCTCCAGGCACCCAGGCAGATGGAGAAAGCGGTCAGGACAGACCCAGAGAAGGGGAGACTGGGCTCAGTTTGGGGAGATCAGAGGTTCCCTCAGCCCCTCAACCTTACCCATTTCCCAGAAGCCCATCCTGGCCTCTCACCCACACAGAGAGATGTCATCACCAGCAACCCCTACACTCTTTTCTTTTCATTTTCAAAAATATTTATTGAGGTTAAATGTAACTATATAATTTACCAACTTTACCATTTTTAAAAGTAAAATCTAGTGGTCATAAATACCTTTATATGCTGGGTGTGGTGGTTCACGGTTGTAATCTTGGCGCTTTGAGAGGCCAAGAAAGGTGGATCATTTAAGATCAGGGACTCGAGATCAGCCTGGCCAACATGCGGGAAATTCATCTTTACTAAACAGACAAGAAAAATTAGCCAAGCATGCCGGCATGCACCTGTAGTCCTAGCTACTTGGGAGGCTGAGGCAGGAGAAGCACTTAAAGCCAGGAGGCAGAGGTTGCACTGAGCCGAGATCATGCCACTGCACTGCAGCCTGGGAGACAGAGAGAGACTCTGTTTCTAAATAAATAAATACATCTATATTCTTTTTTTTGTTACCCTCCACCCTTCCCTTCCTGGCCTCTGGTATCCACCATTCTATTCTCTACCTTCATGAGATCCACCTTTTATCTCCTGCATGTGGTGAGAAATGGGAATCTTTGTAATGACCTCCAGTTCCATCCATGTGGCTGCAAATGACAGGATGTTATTGTTTCTATGGATGAGTAGTCTCCACCGTGTGTGTGTACTACAGTTCTCTATCCATTCACCCACTGATAGGCAGGTAGGTTGACTCCACATCTTGGCTACTGTGAACAGTGCTGGAACAGTCATATGAGTGCAGATATCACTTCGATACACTGATGTCCTTTCCTTTGGATATAAACCCAGTAGTGAAATTGCTGGACACTATGAAAGTTCTCTTTTTTTTTTTTCTTTTTTGAGAAAGAGTTTCCCTCCTTAGTCCAAGCTGGAGTCAAAGTGGTGCGATCTTGGCTCATTGCAACCTCTGCTTCCTAGGTTCAAACGATTCTCCTGACTCAGCCTCCCTAATAGCTGTGATTACAGGTGCACGCCACCATGCCTGACTAATTCTTGTATTTTTTAGCACAGACGGGATATCCCAATTTTGGGCAGGCTGCTCTCAAACTCCTGACCTCAAGTGAGGTGCCTGCCTCGGTTTCCCAAAGTGCTGAAGTTACAGGCATAAGCCACTATGCCCAGCCTCCTTTTAGTTTTTTAAAGTTTTTCCATACTTTTCTCCATAATAGTTGTACTAATTTACATTCCTACCAACAGGGTACCAGGGTTCTCCTTTCTCTACCATCTTGCCAGCATTTGTTTTGCCTGTCTTGCAGATAAAAGCCATTTTACTTTATTTATTTATTTATTTATTTATGTTGAGATGGAGTTTCACTCATAGTCGCCCAGGCTGGAGTGCAAGGGTGTGATCTCGGCTCACTGCAACCTCTGCCTCCCGCGTTCAACTGATTCTCCTGCCTCAGCCTCCAAAGTAGCTGGGATTACAGGCATGTGCCACCACGCCTAGCTAATTTTTGTATGTTTAGTAGAGAGGGAGTTTCTCCATGTTGGTCAGGCTGGTCTCCCGACCTCAGGTGATCCGCCCACCTCCGCCTCCCAAAGTGCTGGAATTACAGGCGTGAGCCACCGGCCTAAAAGGCATTTTAATGGGATGAGATGAAAACTCATCGCGATTGTAATTTACATTTCTGTGATGATGAGTGATGCTGAGCACTTTTTCATATACGTGATCGCCATTTCTATGTTTTGTTTGTGGAGAAATGTCTCCTCATGTCTTTTGCTCGTTTTTTAATTAAATTGTTTTATTGAGTTGTTTGAGCTTCTTATATTTCCAGTTATTAATCCCATCTCAGATGAATAGTTTGCAAATATTTGCTCCTATTTTGTGGGTTGTCTCTTCACTTTGTTGGTTTATCTTTGGTGGTGCAGAAGTTGCTTGGTTTGATGTAATCCTAATGGTCTATTTTTTGCTTTGATTACTTGTGTTTTGAAGGTTTTAAACAAAATGTCTTTCGTCAGACAAATGTCTTCCCCATTATTTTCTTCTACATGTTTCATAGGTTCAGGCCTTAGACTCATGTTTTTAATCCATTTTCATTTGATTTTTGTGTAAGGTGACAGGTATAGATGCAGTTTTATTCCTCTGCATGTAGATATCCAGTTTTCCCCACACCATTTATTGAAGACTGTCCTTTCTTGATTGTAAGTTCTCGGCACCTTTGTCAAAGTCCATTAAATGGGCTGGGCATGGTGGCTCACACCTGCAATTCCAGCACTTTGGGAGGCCGAGGCGGGTGGATCACCTAAAGCCAGGAGTTCAAGACCAGGCTGGCCAACAGAGTGAAACCTCGTCTCTACTAAAAATACAAAAATTAGCTGAGCATGGTGATCAGTGCCTGTAATACCACTACTCAGGAGTTTGAAGCAAGAGAATTTCTTGAATCCAGGAAGTGGAGGTTGCATTGAGCTGAGATTGCACCTCTACACTCCAGCCTGCATGACAGAGCAAGATTCCATCACACACACACAAAAGAAAGCCATTGGATGTAAATGCATGGATTATATCTGTGTTCTCCATTCTGTTCCATTTTTTATGTGCCTTTCTTTATGCCAATGTCATGCTGTTTTGCTTACTACAGCTCTGTAACATATTTCTAAGTCAGGTAGTGTGATGCTCCTGTTTTCTCTTTATACCTTCAAGTCTCAAGACAGTGGGCATCGCACACAAAAATTATGGAGAAAAGGATCCCAAGACTCCCAGGGTCCAACATTAGATAACAGAGTGTTGGCCATGAACCAACCTCAAAGATTTCCATTGAGTAGAGGACAAGCACCCTCATTTCCTCACATCTCTCCTGTCCCGTGTTCTAGGAAACCCTTCAAGTAGTTGGCCTTCACCCACAGAACCAAGCTCCAAATCTGGTGAGTAAAGGACCCCTCTTATCTCTGCTTTTGGAAACCTGGGGAGGTGGAAGCCTTGGATGCAAGTGTTGGCTCAAACCTCCCAGCTCTGTGAATGAGGGCCTGTCTTCCACCATCTCTGAACTCCAGACACTCCAACAGTGAAAGGGATCTAGGGCCACCAAAGGGCTCAGCGAAGTCTCTTTACCTTTAATTTCCTGCAGGTGAGACCTCCTACAAGCTAGAAGAATAATTGCCAATCTGACATCCTTCTCAGGAAACATGCAGTGTTTTTTCTGCCTGCATTCCTAACTGGAGGATAAATTCCCGGGGGCTTGAGAGAGGGAAGGGAAGGGAACATCTGATGAGGGTGGGTGTTTTAGAGAAGTTCCACTTGCCAAGGAATGAATTACTGTTGGTCATCAGGCAACCCTGGCTGACTCAGCAGAGCAAGAGCCTTGCCGTAACAGAGAACAGAGCTCATGCACGCACACTTCGACTCACTGACTCATTCAGCCACAGCCCCATGCTCAGGCTGTGCAGTGTGGAAGCTTTTCCTATTGTTGCCATAACAAATTTCCACAAGATTCGTGGGTGAAAACAAAACGGTTATTTAATTATCTTACAGTGCTGTAGCTCAAAGCATGACGTGCATGTCACTGGGCTAAAATCAAGGTGACAGCAAGGCTGCCTTCCCTCTGAGGGTTCCAGGCAAGAATCTGCTTCTCACTTTTCTCAGCTTCTAGAGGCTCCCATGTTCCTTGGCTCCTGGTACCCTTCCTCCTTCCTCAAAGCCCACAAAGACTGGTCACATCTCACATGGCATCACTCAGACCCTTCTTCCTTACCACACCTCTTTCTCTGAATGCTGCTCTCCCTTCTTCCCCTTCTTTTGAAAACTTGGGGATTCTATTGGGTTCACCAAGATGAAAATCCATCATAATCTCCCGGAAATCATCCAGGATACCCTCCTTTTAAGTTCAGCTGACTAGCAACCATAATTCCATCTGCAATCTTCATTCCTCCTTTCATGTAAAATAACATATTCACAAGCTATGGAGGCTAGGACATGGACATTTTTGGGGTGGGACAACATTCTCCTGCCTTCCACAAACAGTGAACAAGATGCATTTGGCCTCTGTTCTTGGGACACTGATCTTGCAGATGGTTAAATGGGAGGGCAGAAAATGTAGGCACAAGGGGACCAATAAATGAATGATCTATTGAGAAGCATCTGTGCATGAAATCTATTTATTTATGTATTTACCTACTTGTTTATTGAGACGGAGCCTTGCTCTGTCGTCCAGGCTAGAGTGCGGTGGCATGATCTCGGCTCACTGCAACCTCCACCTCCTGGGCTGAACGGATCTCCTCCCTCAGCCTCTCCAGTAGCTGGGATTACAGACCACAACCACCACGCCCGGCTAACTCTTTTTGCATATTTTCTGTAGAGAGGATGTTTCACCATGTTGGCCAGGCTGGTCTCAAATTCCCAACCTCAGGTGATCCAATAGCCTCTGCCTCCCAACACGCTGGGATAAGAGGCATGAGCCACGGGGCCAAGCCAAATTTTCAAATCAATAATAGATAATGCTGAGTGTATGATTTCAGGTGACAGAGAAGTTCTCACTAATCAGATATTTGTGACATTAATGAAAAACACGGATTGAACCCCTGAAAGATGGGCGGAAGGATTTTGCACACACAGCTGTCAGCCGTGAAGGCACAAAGGTGAAAATAATCTGATGTTGAAGGAAGAGGCTCTGCCTCAAATGCTGGGAATGACGTGGGGAGAATGACAAGACGACTGTAGAGAGACGGAGAGCACACTGGGTACACAGGAAACTAAGGAGCAACAAGGAGTGTGTGTTTGACACTCACAGCCATTGGACTCACCTCGGGGTAACCAGGAATCCCTACATGATTAATATGACTGACATGAAAATAAGGGAGGCCCAGGTGCGTAACTGGAATCTAGGAGACCGTGGAAAAGGCAATTCCCGCCCCACTGGTGAAATGTGGTGCTGATTTAGACACTAAATGAATGAAGTAGATGGATATAAGATATGTTTGTGAGGTAGAATCATTGGCTGGAAAGGCTTGCTGGGTTTGATTTTTTCCTGGTAGTTTAATCCTCGCTTCACTAACTTATTTCTGAGATTTATTTCTCCTGCATCTAAATCAATACCTGGCAGAGGAGGGAGAGCTAGATGAGGGGTGGTGCAAATGAAGGGACCTAGTATAGCATAATATACAAGGCTGTGAACGGTGGCTCACGCCTGTAACCCAGCACTTCAGGAGGCCAACGCGGGTGGATCACATGAAGTCAGGAGTTCGAGACCAGCCTGGCCAACATGGAGAAACCCTATCTCTACTAAAAATACAAAAATTAAACAGGCATGATGGTGGTGCATGACTGTAATCCCAGCTACTCTGGAGGAGGAAGCAGGAGAATGACTTCAGCCCTGGAGGCAGAGGTTGCAGTGAGTGGAGATCGCGTCACTGCACACCAGCCTGGGCTACACAGGGATACTCTGGCTCAAAAAATAAAAATAAAAAATACATAAATATAATAATATACACAAATGATGCAGGCACCTGAATTCCAATCATCATTTTTCTATTTCTCTATAATTACTTCTTTGATCCTTTATCTTATCCATTAGAAAATCAGCCTAAAACCTCTTCCATATTTGGCTTTCTGTGAACATGAGATCATATGGAAAATATGAAAGCCCCCTGAACCCACCAGCACAGGCCCTGAAATAGGGAAAGTGCTCTGTTCATCACAAGAAACTTGCCCCCTCACCCAAATCCCCCACCTCACCCCTACTTCCAATCACCTGTGGAGATACAGATAGATCATGGGGAGGTAAACGCTAATACTCCTTGGAGTGAGTTCAGATCTTGGAATCAGAGATCAGCACCAGCACTAGCTCCTGCTCCCCTTTCCTACTAATTCACAGGAGGACAGGTGGTTTTGAAGCAATAGATGGTGGAGGGGGTGGTCTTTCCCCCAGCCTCTCAGGTGGAACAGCAGCCTAACATGTGTCTCGCGAGATCACAAAGAGTAGCACGTTTCACATGGGCTTCATCATTATTTCCTGGCTGTTTGACATAAGAGAATTCTACTTTGCTTTTTTGATCTTGATTTCACTTTTGTGTCCTTTTCTTGGAGAATGTAATTTGAGTCAAGAGGGTTGTGGATGTAGAAACTGTAAAGCACATTCACTGTGTATCAATCCCAGTTCAGTCTTTCCAGAGAAGACTCTAAACACCTGCTGTACTGCACCTGGGCCTATGCAAATTTCTATCACTCACCGTCACTCCAGGGAGACAGAACACACAGAGAATACGTTACATAGGCAGGTTCATTACTAACAGATAAGCAGCGAGTGACAACAGAAGCCTACATTTCAATGTGAGCCAGTCCCTCAAGGCTCAGAAAAGCTTCTCGGGACATATGGAGTCACCTCATTTGCAGTGTATCTGGGGGAAGCCAGAAAATAGCCCAGCCTGGGTTTTGTACCCTGAAGCCACAGGAAGCACTCAGCTAAAGCACTGCATGACGTCCTCCTCCAGGAAGAACAGGAAGACAGCACAGGCTGTTCTGAGACGTTCCTCCTGATCTCAGGACGTTGCTGTCTTAGTCCATTTTTGTTGCTATAAAAGAACACTTGAGCCTGGGTTACTTCTTTTTTTTTTTTTTTTTTTGTATAGTGCTTCTGATGAGCTTTTTTTTTAAATTTTTATTATTATTATACTTTAAGTTTTAGGGTACATGTGCACAATGTGCAGGTTAGTTACATATGTATACATGTGCCATGCTGGTGTGCTGCACCCATCAACTCGTCATTTAGCATTAGGTATATCTCCTAATGCTATCCCTCCCCCCTCCCCCCACCCAACAACAGTCCCCAGAGTGTGATGTTCCCCTTCCTGTGTCCATGTGTTCTCATTGTTCAATTCCCACCTATAAGTGAGAACATGCAGTGTTTGGATTTTTGTCCTTGTGATAGTCTACTGAGAATGATGATTTCCAATTTCATCCATGTCCCTGCAAAGGACATGAACTCATCATTTTTTATGGCTGCATAGTATTCCATGGTGTATATGTGCCACATTTTCTTCATCCAGTCTATCATTGTTGGACATTTGGGTTGGTTCCAAGTCTTTGCTATTGTGAATAGTGCCACAATAAACATACGTGTCCATGTGTCTTTATAGCAGCATGATTTATAGTCCTTTGGGTTTATACCCAGTAATGGGATGGCTGGGTCAAATGGTATTTCAAGCTCTAGATCCCTGAGGAATCGCCACACTGACTTCCACAATGGTTGAACTAGTTTACAGTCCCACCAACAGTGTAAAAGTGTTCCTATTTCTCCACATCCTCTCCAGCACCTGTTGTTTCCCGACTTTTTAATGATCGCCATTCTAACTGGTGTGAGATGGTATCTCATTGTGGTTTTGATTTGCATTTCTCTGATGGCCAGTCATGGTGAGCATTTTTTCATGTGTTTTTTGGCTGCATAAATGTCTTCTTTTGAGAAGTGTCTGTTCATGTCCTTTGCCCACTTTTTGATAGGATTGTTTGTTTTTTTCTTGTAAATTTGTTTGAGTTCATTGTAGATTCTGGATATTAGCCCTTTGTCAGATGAGTAGGTTGCGAAAATTTTCTCCCATTTTGTAGGTTGTCTGTTCACTCTGATGGTAGTTTCTTTTGCTGTGCAGAAGCTCTTTAGTTTAATTAGATCCCGTTTGTCAATTTTGGCTTTTGTTGCCGTTGCTTTTGGTGTTTTAGACATGAAGTCCTTGTCCATGCCTATGTCCTGAATGGTAATGCCTAGGTTTTCTTCTAGGGTTTTTATGGTTTTAGGTCTAACGTTTAAGTCTTTAATCCATCTCAAATTAATTTTTGTATAAGGTGTAAGGAAGGGATCCAGTTTCAGCTTTCTACCTATGGCTAGCCAGTTTTCCCAGCACCATTTATTAAATAGGGAATCCTTTCCCCATTGCTTGTTTTTCTCAGGTGTGTCAAAGATCACATAGTTGTAGATATGTGGCATTATTTCTGAGGGCTCTATTCTGTTCCATTGATCTATATCTCTGTTTTGGTACCAGTACCATGCTGTTTTGGTTACTGTAGCCTTGTAGTATAGTTTGAAGTCAGGCAGCATGATGCCTCCAGCTTTGTTCTTTTGGCTTAGGATTGACTTGGCAATGCAGGCTCTTTTTTGATTCCATATGAACTTTAAGGTAGTTTTTTCCAATTCTGTGAAGAAAGTCATTGGTAGCTTGATGGGGATGGCATTGAATCTATAAATTACCTTGGGCAGTATGGCCATTTTCACGATCTTGATTCTTCCTACCCATGAGCATGGAATGTTCTTCCATTTGTTTGTATCCTCTTTTATTTCATTGAGCAGTGGTTTGTAGTTCTCCTTGAAGAGGTCCTTCATATCCCTTGTAAGTTGGATTCCTAGGTATTTTATTCTCTTTGAAGCAATTGTGAATGGGAGTTCACTCATGATTTGGCTCTCTGTTTGTCTGTTATTGGTGTATAAGAATGCTTGTGATTTTTGTACATTGATTCTGTATCCTGAGACTTTGTAGAAGCTGCTTATCAGCTTAAGGAGATTTTGGGCTGAGACAATGGGGTTTTCTAGATATACAATCATGTCATCTGCAAACAGGGACAATTTGACTTCCTCTTTTCCTAATTCAATACCCTTTATTTCCTTCTCCTGCCTAATTGCCCTGGCCAGAACTTCCAACACTATGTTGAATAGGAGTGGTGAAAGAGGGCATCCCTGTCTTGTGCCAGTTTTCAAAGGGAATGCTTCCAGTTTTTGCCCATTCAGTATGATACTGGCTGTGGGTTTGTTATAGATGGCTCTTATTATTTTGAGATACGTCCCATCAATGCCTAATTTATTGAGAGTTTTTAGCATGAAGTGTTGTTGAATTTTGTCAAAGGCCTTTTCTGCATCTATTGAGATAATCGTCCGGTTTTTGTCTTTGGTTCTGTTTATATGATGGATTACATTTATTGATTTGCATATATTGAACCAGCCTTGCATCCCAGAGCCTGGGCAACTTCTAGAGAAAACAGATTTGTTTGCCTCACAGTTCTGCAGGCTGTACTGGAAGCATGGCACCAGCATCTGTTTCCTGTGACGGCCTCAGGCTGCTCCCACTCTGGCAGAAGGGAAGGAGGGTCTGTCTGTGCAGAGACCACAGAGATCACATGGCAAGAGAGGGAGCAAGGGGGAGGGCGAGCGATGGAGCTTCCAAGCTCTTTTTAACAACCAGCCCTCCGGGAACTAATAGAGGGGGAACTTGCTAACCCCATCATGTGGGGCAGCATTAATCTATTCATGATGGATCCACCTCCATGACTCAAACACCTTCCCATAGGCCCAAACTTCCACACTGGGGGTTAAATTTCAATATTTCAGTGTGAGGTTTCAAAGGGTCAAACATCTAAACTAAAGCAGCTGTATCCTCAGCATGTTCTATGGTTTCTATGAGAGCTGTAACTGAGAAAGCAGGAGAAAGCTGGGTCTCCCGCCATCAGGCTGCTTGTCCTAAGGAGATGTTCCATGTGGTTACCTGTCAATCAAGAAATGAGACAATCCATAAAGAGGAACTGCTATGATTAGCTTCTTATTGGATTCCCATCTTCCTCCAGGTATCTGCAGACACCTGCATGTTCTGATTGGGACCTCAGTGGTCATCTTCCTCTTCATCCTCCTCCTCTTCTTTCTCCTTTATCGCTGGTGCTCCAACAAAAAGAGTAAGTCTCACGAAGCAGAGGCCAGAGAGCTCAGGGCCATGTGGGGAAGCAGGATGGGAGCACGCGGGTGTGTGTTCCTCACTGGCAGGATGGTCCCTGGCCCAAGGGAGGAGCCACAGAGGCAGGGCTTTCTAGAGAGAGCACCAGACAACCTGCCCCTGCCTTCAGCTCACAGACCATTGCCTGGTTCTGAACTGTATCCTCACATCCCCTGCAGCCACTGACATCCAGAAGCTTCCATGACAGGCAGAAAGTGGGAGACAGAATCAATGGGATGCCAATTGAGAGCACTTCATGGGATGGGGTCTTGAACTCAGAGAGATAGAATGTCTGAGTCTGGATGTTGGCAGCTGAAGAGCCTCAGGCACCTACAGCCTCCCCCTGTGGGTTGGTGTCTGCCCATGAAATGAGGACCCAGAAGGGCCCTCCAAGCGGTTTTGATGACTTCCGTCTCCTACAGATGCTGCTGTAATGGACCAAGAGCCTGCGGGGGACAGAACAGTGAATAGGCAGGTAGGTCCTCCTCGGCCCAGCCTCACGGATACAGTCTTATCCCTAATAGTCCTGAAAAATGTGAGCACCCTCCCTCACTCAGCATTTCCCTCTCTCCAGGACTCTGATGAACAAGACCCTCAGGAGGTGATGTACGCACAGTTGGATCACTGCGTTTTCATACAGAGAAAAATCAGTCGCCCTTCTCAGAGGCCCAAGACACCCCTAACAGATACCAGCGTGTACACGGAACTTCCAAATGCTGAGCCCAGATCCAAAGTTGTCTCCTGCCCACGAGCACCACAGTCAGGTCTTGAGGGGGTTTTCTAGGGAGACAACAGCCCTGTCTCAAAACCAGGTTGCCAGATCCAATGAACCAGCAGCTGGAATCTGAAGGCATCAGTCTGCATCTTAGGGGATCGCTCTTCCTCACACCACGAATCTGAACATGCCTCTCTCTTGCTTACAAATGCCTAAGGTCGCCACTGCCTGCTGCAGAGAAAACACACTCCTTTGCTTAGCCCACAAGTATCTATTTCACTTGACCCCTGCCCACCTCTCCAACCTAACTGGCTTACTTCCTAGTCCTACTTGAGGCTGCAATCACACTGAGGAACTCACAATTCCAAACATGCAAGAGGCTCCCTCTTAACACGGCACTTACACACTTGCTGTTCCACCTTCCCTCATGCTGTTCCACCTCCCCTCAGACTATCTTTCAGCCTTCTGTCATCAGTAAAATTTATAAATTTTTTTTATAACTTCAGTGTAGCTCTCTCCTCTTCAAATAAACATGTCTGCCCTCATGGTTTCGATAATGTGACTCTTTATTCGCCAAAAGTTTCCAGTGTTATCATTACTATGTCCATATAACCTGATATGTTCTCTACTGGGTTCTCAGCCCTGGACTCTGAGCTTCTGGAAGCAGGGTGGAGCCTCATTTGTCTCTGGGACTCCAATTTCCATCCAAAGATGCAGCACATAGGAGGTTCCAAGGATCGTGAATCACATGAACAAGTGATATTCTTACTCTCTGCAGACCTGGAAAGCTGGCAGAGTCATTCCAAGATGAAACATTTGTAGAGTCATAGGCCTTGTTAGTCTCATCTCCACAGGGACACATGTCAACACATCATCTTTCATACTATAAATATACAGTCGCTCCTCCATATCTGTGGGGTTTACAGGTGTTTATTGAACCAAATATAAATCAAAAATATTCAGAGAAAAAATCCACAAAGTTCCAAAAAGCAAAAATACTATATTGTGTGGACACAAGTGAGGTGGTGTGTAGGCTGTATCAGGAATTATAAGTAATCTAGAGATGATTTCATGTATACAGGAGGATGTGCATGGGTTATATGCAAATGCTGTGCCATTTCATGCAACAGGCTTGAGCATCTGCAGATTTTGGTGTCTGGTAGGGAGGGGGGTTTCCTGGAACCAATCACCCATGAATAGTGAAGGACTACTGTATATAATTTTCATTCATCAATTTTATAAATAAATCATCAAAATGTATGATAATAAGATAAAAAATTAGCAGTGTTTTTATGGTGTGAAAATAAGCTTAGATTTATTTTTTCCTGCTTGTAACCCTCTGGTCCAATGTTATTTACTGAGAAGACATTCTATTCCACCTTAATCCGCATGGCAGCCTCTGTCAACTATAAAAGGACTGTGTGTACACAGATGTATTTTACACACTCTTTTCTGCTCAGTGGCTCTCTGTGTCCACTCTCATGAGGATGCTGCACTTTATGTGGCCTTATAGAACCCCTTAAAATTTGGCAGCCTGAATCCTCTAATTTCTCCTTCCTCTTTAAGATTGCCATTATTATTATTATTGGCTATTTGCTTTTCCATGTAAATTTGTAATCATTTTTCTCATTTCCACCAAAAACAATGCTTGTAATTTTGTTGTGACTCCCTTACATCTACAGGTAAGTTCTGTCCTATAGAAACATAATGCAAACCACATGCATTCTTTCAAACTTGCTAGTATCCAAATTAAAAAGCTAACAAGAAACAGATAAAATTAATTTAAGTTAACCCAATGGACCCAAAATATTATTAACCCAACAGACCCAAAATATTAACCTAATAGATCCAAAATATTATTTTATTATACAAGTAGACTCAAAATATTATCATTTCAACATGTAATCATGTGTCATCTTGGAAAACATCAGATCCCTGTCTAGGTGGGCAAAGATTTTTCTTCGTAATATCTCATTTCCACATTTCCACTTGGCACAGAAACTGCCCCCAAGGCTCAGGATACTAAGATGCAGTAGGAATGGGTAGATGTATCTGGAGGAAAGTGACTGAATGAAATTGAGACATCAGAGTCTGGGGAACTCACTAGAACTACAGGGACAGTGTGGGGGAGGGAATTGGGAGATGTTGATCAAAGGATACAAACTATCAGGTATTCAGGAGGAATGGGTCTGAAGATCTCTTGTACAGCTTTGCCACTATGGTTGACAATACTGTACTCTATACTTGAAATTTACCAGGAAAGTAGATTTTTTTTTTTAAATATGGAACACTTCACGAATTTGCGTGTCATTCTTGCGCAGGGGCCATGCTAGTTTTCTCTGTATCGTTCCAATTTTAGTATATGTGCTGCCGAGGCAAGCATGGGAGAGTAGATTTTTTTTTTTTTTTTTTTTTTTGAGCTGGAGTCTTGCTCTGTCACCCAGGCTGGAGTGCAGTGGCGCGATCTCGGCTCACCGCAAGCTCCGCCTCCTGGGTTCACGCCATTCTCCTGCCTCAGCCTCCCGAGTAGCTGGGATTACAGGCGCCCGCCACCACGCCCTGCTAATTTTTTGTATTTTTAGTAGAGACGGGGTTTCACTGTGTTAGCCAGGATGGTCTCGATCTCCTGACCTCGTGATCCGCCTGCCTCGGCCTCCCAAAGTACTGGGATTACAGGCATGAGCCACCACGCCCGGCTGGGAGAGTAGATCTTAAGGGTCCTCACCACAAAAAAAAAAAAAGAAAGAAAGAAAAAGAAACCATAGGCCGGGCGCGGTGGCTCACGCCTGTAATCCCAGCACTTTGGGAGGCCAAGACGGGCAGATCACTTGAGGTCAGGAGTTCAAGACCAGCATGGCCAACATGGTGAAACCCTGTCTCTACTAAAAATGCAAACATTAGCCAGGCGTGGTGACACAAGCCTGTAATCCCAGCTACTCAGGAGGCTGAGGCACGAGAATTGCTGGAACCTGGGAGCGGAGGTTGCAGTGAGCCAAGATGGCACCACTGCACTCTAGCCTGGGGGACAGAGTAAGACTTCCTCTCAAAAAAAAAAAAAAAAAAAACAATAACCCTGCGAGATGATGGATATAACTAGCTTGACTATGATGATCATGTCACCATGTATACATACATCAAAACATCAAGTGTAATACACCTTAAATATATACAATTTCCATTTGTCAATCATATCTCAATAAAGCTAAAAGAAACCTCTAAGTTTCAACTTTATTTTCAGAAAGCTGTGCCATGCTTACCTCAGTGCCTAAGTATACTCTAATTCATGGAAATGGCCTTTAAAACTGCAGAGAGTGGCTGGGTGCAGTGGCTCACGCCTATAATCCCAGCACTTTGGGAGGCGGAGGTGGGCAGATCACGAGGTCAGGAGTTCGAGATCAGCCTGGCCAACATGGTGAAACTCTGTCTCTACTAAAAATACAAAAAATAGCTGGGCATGGTGGCAGGTGCCTGTAAATCTGAGATACTCAGGAGGCTGAGACAGGAGAATCGTTTGAACTGGGGAGGCAGAGGTTGCAGTGAGCCGAGATCCTGCCATTGCACTCCAGCCTGGGCGACAGGGTGAGACTCCATCTCAAAAAAAAAAAAAATACTGCAGAGAGTTAAGGCCCTCACTGGACACTCTCCGGTACCTCTGAGGTCAGTGGATAGAGAAGCAGCTCCCCTTCTTCTTCCTCGAAACAAAGGCCTCCTTCCTTCTTAGGTGTTTGAGACAAATTCTCCACACAGGTGCAGCTGAGTGCTGTAAAGTCCCACTGAGAGTTGAAGGTCCCCACTGCCAGTCACAGTTCGGTCCCACTGAGGGTTGAAGGTCCCCACTGCCAGTCACAGTTTGGTCCCATTGAGGGTTGAGAGTCTCTACTGCCAGTCACAGTTTGGTCCCATTGAGGGTTGAGAGTCTCCACTGCCAGTCAGTTTGGGCTTATTAGGGTTTATGCTGTGCACGGAGAATGGAACCTACCAATCAACTCTTAGTGACCAGTTAGACAGATTCAAGGCAAATTTCCCTGCTGGGAAATCCCAAATCCCAAAATATGCAGAGACCAATAGATGCCTCAATTCTTCCGTGTCTCCGTCTAAATCCTTGGGTCACTGTGACTCCTGTAGTTATGTGGCTTGTAATTCCTTGGGCCGTAGAATGGCTATGATAGGCCCTGTGCTAAGGGGACTGGTGACAGTTGAGACAGGAACATGGAAGCTATAGTAGTCAGGGTTCTCCAGAAAAAAAAATAATCAACACTAATAATGATAGATATATAGATAATGATTGATAGACAAATAATGATAGATATATAATGATATCACAAATAATGATAGACATATAGTTGGATAATGACAGATATATAATGATTGATACACAGATAGGGTATTTATATATTGGCTTATGCAACTATGTAGACTGACAGGTCCCATGATCTGCCATCTGCAAGCTGGAGACCCAGGGGAGTCCACGTGTAGTTCCAGTCTACGTGCAAAAGTCTGAGAACCAGTAGAGTTAGTGGTATACGTAACAGTCCAAAAGCTAGCAGGCTCATGCCGGGCATGATGGCTCACGCCTGTAATCCCAACACTTTGGGAGACCAAGGCAGGCAGATCACCTGAGGTCAGAGTTCAAGACCAGCCCGGCCAACATGGTGAAACCCCATCTTTACTAAAAATACAAAAATTAGCCGGGCATAGTGGCATTCGCTTGTAATCCCAGCTACTCAGAGGCTGAGGTACGAGAATTGCTTGAACCCAAGAGGTGAAGGTTGCAGTGAGCCGAGATCATGCCACAGCACTCCAGCCTGGGTGACAGAGTGAGACTCTATCTCAAAAAAACAAACAAACAAAAAAAGCTGGCAGGCTTAACATCTAAAGAGTCAATGTTTTAGTGAGAGTTCAAGAGCCAGAAAAGACTGATGTCCAAGCAAAAGGAACTTCATCTTACATTACCAGTTCAATGTTTTGTTCTATTCAGGTCCCACCTGATTGAATGAGGCCGACTCACATTAGGGAGAGCAATCTGCTTTATAAATTACACTAATTCCATTGATAATCTCATTCAGCAACACCCCCACAGACACACACAGAATAATGTTTAACCAAATATCTCAGCACCCCATGGCTACGTTACCATTCCTGTTCCACAAAAGGAGGAAACAAAAGAACAAAACCACACCAAATGTTGTGGTAAGTTGACAAAATCTGTTCCAGCCCATTAGTAAATATTGGCCACTGAAGTTCCTGAAATTCAACAATTAGTAAGTATCTCTCTCCCAATAGAAAGCCACGTCATTTGTAAACCATAACAATAGCTTTTGTTTTTTTGAGACACAGTCTCGCTCTGTGTTGCCCAGGCTGGAGTGCAGTGATCTTGGCTCACTGCAACCTCTGCCTCCTGGGTTCAAGTGGCTCTCCTGCCTCAGCCTTCCGAGTAGCTGGAATTACAGGCACCCGCCACCACACCCAAGTAATTTTTTATATTTTTAGTAGAGACTGGGTTTCACCACATTGACCAGGCTGGTCTTAAATTCCTGAACTCAAGTGATTCACCTGCCTTGGCCTCCCAAAGTGCTGGGATTACAGGCATGAGCTACTGCACCCAGCCAACAATAGTATTTTTAATTAGGTCATCCTGCCTTTACAATCTCTGCATTTTAAATACTCAACTAAGAGTACAGCCATTATTTGTCTTTCACCCAAAGTCCCATTCAAGTGAGAACAAAGGAATGAATAAATAAGGCATAAGTAACAAAACAACAAAAAAAGAAAATTAGAATGCGGTCAATTTCATGCAATCATCAACACCAAATTTCCAGAACGTAGTATTTCCAAATTTCCCGAACGTAAATATGTATGTGGAAATTAACAAAATGTGGCAAAACAAAAGGTCACTTAAATTTGCACAAATGAAACAGTCAACATGGAAGCTGATCGGCTTTCTGAAATATGGGACAAGCTCAGGACTTCAAAATACTTCGGCGTTGGAAGGGCTAAGTTATGATGTATTAAAATGAAAATAAAGTGGGGCGCGGTGGCTCATGCCTGTAATCCCAGCACTTTGGGGGACCGAAGTGGGTGGATCACGAGGTCAGGAGATCGAGACCATCCTGGCTAACACGGTGAAACCCCGTTTCTACTGAAAATACAAAAAAAATTAGCCGGGCGTGGTGGCGGGTGCCTGTAGTCCCAGCTACTCGGGAGGCTGAGGCAGGAGAATAGCATGAACCCGGGAAGTGGAGCTTGCAGTGAGCTGAGATCACGCCACTGCACTCCAGCCTGGGCGACAGAGCAAGACTCCGTCTCAAAAAAAAAAAAAGAATAAATAAAATAAAATAAAATAGTAGAAGGTTTAATTAGGAATATTTCACTCTCCATACCTGAAGAATTCGTGATAGCCAGGAGTCTACAATCAAAATAACATAAATAATAAGATAAAAATAAAATTAATTTGAAGCCATAAAAAAAGAATGAGTTCATATGTTTTGTGGAAACATGGATGGAGCTGGAGGCCATTATCCTTAGCAAACTATACAAGAACAGAACACCAAATACAGCAGGTTCTCACTTATAAGTGGAAGCTAAATAATAGAACTCATGAACACAAAAAAGGGAAAAACAGACAATGGGGTCTCCTTTAGGGTGGAGGGTGGGAGGCGGGAAAGGAGCAGGAAAAGTAACTATTAGGTACCAAGCTTATTACCTAGGTGATGAAATAATCTGTACAACAAACCCCCATGACACAAGTTTACCTGTATAACAAACCTTCCCATGTACCCTTGAACCTAAAATAAAAGTTAAAAAAATACTCAATGAGCAACAATGTACATTATTTGAGGATAATTATATTAAAAGCCCAGACTTCACCACTACACAAAATATCCACGTAATAAAATTTCACTTGCGCTCCTTAAATTTATACAAATAAACAAAAAAGTATAATAAAATAGTAGATTCTTTCTTTAGAGATGACAAATAGTGCCAGAGAAAATGCCTCCACACTCTGGCATTGAGATCATCTCCAGGATAAGGGTATACTGCATGCCTGGTCAAGTCCAAGTAAATATACTCAGACCATGAATCTCAGAGATGAAACATAGGTTCAGAACAGACAAAGCCACAGAGCTTTTGACTAATGGCCCAGTGAAGGCAATGTCTGCCTGTATGGTATCCACCACCTTATATTCTGTCCCAAGCCCGTCTATTTGGATGTAGCATCTGGTTCAAAGATGAATTTGAACACCATTAGACACTGGCTTAATGAAAATTCACTTCTCATTCGTTTCTCATCTGAAACATAAATAGAAATACAGGTCTTAGGCAGGAGGATTTCTTGATGCCAGAAGTTAGAGACTACCCTGGCCAACATAGAAAGACCCCATCTCTATTTAAAAAAATATACATATATATGTCTTCTCTTGGGCTCCACCCAAGAGCAACCTGGAACTAAGTTATTCGGCAACGAACTGTTCCACTTTGCTGTGAGGCAATAGATGTGGAAATTCCCTGACGAGGGGCTCTGTCCTCATACTTCCTGCGGAGCTTATTGTCGTAAGAATATCTGTCATCCTGCTAATGTGCATTGAAAGGAGAGCAACGGGGCTGAGGCCGTGTCAGCACGATGGACCCCAAACAGACCACCCTCCTGTGTCTTGGTGAGTTTCAGAGTAAAAGTGGGTTAGAGGGGAAGATAGAGAAATCCCAAAATAATCAGGGTGTCTCTTAACAGTGTGACTAGGAGATTTTAGTGGCTGCCAAGGAGATTCTGATCTCCTTAGTGGAAAGGCCGTCTTTGTCAATGTATCTATAACTTTGTCTCTACCCAAGCCCAAGCTAGCTTGTGGGGCTCAAGGTTTAATATTTGTATTAAACCTATAGTGTGTTATCTGGGATTCATGATGGTCCCAAGGTTCTTATCAAGGAGAGACTTAGAGGCTGGAATCTGAAAGGTAAAAATAAAGAATGAACCTCAAAACTGTGATTGTTGTGGAAGGAAAACATATGATAGAACCCCATATAGAAATATGGTTACTAGTATTTTGTTGAAGATTTTTGCATTTATGTTCAACAAAGATATTATCCAGAAGTTTTCTGTTTTTGTTGTATCTCTGCCACATTTTGTTATCAGGATAATGTTGGCCTCATAGAATGAGTTGGGGAGGAGTCCCTCCTCCAGGATTTTTTTCAATAGTTTCAGTAGGAATAATACTAGCTCTTCTTGGCCGGGCGCAGTGGCTCACACCTGCAATCCCAGCACTTTGGGAGGCCAAGGCAGGCGGATCACAAGGTCAGGAGATCAAAACCATCCTGGCCAACATGGTGAAACCCTGTCTCTACTAAAAATACAAAAAAATTAGCCAGGCGTGGTGGCGGGCGCCTGTAGTCCCAGCTACTCGTGCGGCTGAGGCAGGAGAATGGCATGAACCTGGGAGGCAGAGCTTGCAGTGAGCCAAGATCATGCCACTGCACTCCAGCTTGGGCGACACAGCGAGACTCTGTGTCAAAAAAAAAAAAAAATGCCAGCTCTTCTTTATATATCTGGTGGGATTGAGCTGTGAATCCATCTGGTACTGGTCTTTTTCTGGTCTGTCATTACAGAGGGTGATTTGTCGTAAAGGTTGGAAATGGAAGCTTGATTTTTCATAAATCTCTCTCTTCCAGTGCTCTGTCTGGGCCAGAGGATTCAGGCACAGGAAGGTAAGTGTCCTGTAAATCTCTCCCAGCCCCTTTAGACCCTCTTGGGAGCTCTAGGATAAAGAAATTGAGGAATAGCCTGAAGCACCATTCTTATTTTAGTCCCCATTCTAGTTGTTTCTGCTGTGCTTCTCTTGCATAATTTCTATCTCACTTTGTTATCTCCAAACCCTTCAGACTCATTAATGCTCAGGCCTGGATTTATAGTTAGTCCTTGCCTGTGTTAGACTGTCCATGAAGGATCTGTAATTTACTGAATGCTCAAACTGCAAGAATGAGGAAGTCAGGAGTCATCTGCCCAATATCCTTCCTTATGCTGATTCTATTTTGTTTTAGCAACCCACTTCCTCCCGTCACTTCATTTAAAAGGATGCTGCCATAGTCTAACCCTACTGAACACTCTAGCATTCTGTAGTACTACTGCAGTACTAAGCATGAGGCAGTCTTAGTGTACTACTGAATATTCTGCCACCCCAACTACTACTGCCTTAGCCTCCTAATGGGTGTGAGCCCCACGTCCATCCATGTCTTCTCTCTTCCAGCTCCTTCTAAAGCCTGAATTATTTGTGTGTTGAACAATACTCATTCTTCCTATCCATGAGCATGGAATGTTTTTCCATTTGTTTGTGTCATCTATGATTTCTTTGACCAGTGTTTTGTAGTTCTCCTTGCAGAGATCTTTCACCTCCCTGGTTAGCTGTATTCCCAGGTATTTTATTCTTTTTGCAGTAATTGTGAATGGATTCTATTCTTGATTTGGCTCTCAGCTTAGATGTTTTTGGTGTATAGGAATGCTACTGATTTTTATATATTGATTTTGTATCCTGGAACTTTGCTAAAGTTGTTTATCAGATTAAGAAGTGTTTGGGCAGAGACTGTGGTTTTCTAGGTATAGAATCATATCACCTGCAAACAGGGATAGTTTGACTTCCTTTCTTCCTATTTGGATGCCTTTTATTTCTCTCTTGCCTGATTGCTCTAGCTAGGACCTCCAGTACTATGTTGAACAGAAGTAGTGAGAGACGGCATCCATGTCTTTTGCCAGTTTTCAAGGGGAATACTTCCAGCTTTTGCCCATTCAATATGATGTTGACTGTGAGTTTGTCATACATCATTCTTATTATTTTGAAATATGTTTCTTCAATGCCTAGTTTGTCGAGGTTTTTTAGCATAAAGGGATGTTGAATTTTATCAAAAGCTCTATTGAGAGGATTATGTGTGTGGGGAGGGTTGTTCTATTTATGTGATGAATCATATTTAAGATTTGTGTATATTGGCCGGGCACTGTGGCTCATGCCTGTAATCCCAGCACTTTGGGAAGCCAAGGCTTGTGGATCATGAGGTCAGGAGATCGACACCATCCTGGCTAACACGGTGAAACCTCGTCTATACTAAAAAATACAAAAAAATTAGCCAGGCATGGTGGCGGGCGCCTGTAGTCCCAGTTGCTCGGGAGGCTCAGGCAGGAGAATGGCATGAATCCAGGAGGCGGAGCTTGCAGTGAGCCAAGTTCACGCCACTACACTCCAGCCTGGGCAACAGAGCGAGACTCCTATATCGAATCAACCTTGCATCCCAGAAATAAAGCCTACCTGATGGTGGTGGATTAGCTTTCTGATGTGCTGCTGGATAGTTTGCTAGTATTTTGTTGAGGATTTTTGCATTTATGTTCAACAAGGATATTGTCCTGAAGTTTTCTGGTTTTGTTGTGTCTCTGCCATGTTTTTGCATCAAGATGATGCTGGTCTCATAGAATGAGCTGGGGAGGCATTCCTCCTCCTGAATATTTTTGGAACGTTTCAGTAGGTATAGTACCAGCTCTTCTTTATATATCAGATGGGATTCAGCTGTGAGTCTGTCTGGTACTGGGCTTTTTCTGGTCTGTAGGATTTTTATTACTGATTCAATTTTGGAGCTCATTATTGGTCTGTTCATGTATTCAATTTATTCTTGGTTTGATCTCAGGAGGGTGTATGTGTCCAGGAATTTCTCCATTTATTCTGGATTTTCTAGTTTGTGTGCATAGAGGTGTTCATAATATTCTCTGATGATTGTACTTCTGTGGGGTGAGTGGTAATATACCCTTTGTTGTTTCTAATTGTGTTTATCCGGATCATCTCTCTTTTCTTCTTTATTAGTCTAACTAGTCATCTGTCTTACTAATTTTTTCAAAAATTCTACTCCTCGATTTGCTGATCTTCTGAATGCTTGTTTGTGTCTCAATCTCCTTCAGCTCAGCTCTGATTTTGGTTATTTCTTGTTTCCTATGAGCTTTGGGGCTGATTTCCTCTTGGTTCTCTTAGTTCCTCTTGTTATGATGTTAGGGTGTTAATTTGAACTTTTTCTAGCTTTTTGACGTGGGAGTTTAGTGCTATAAACTTCCCCCTTAACACTGCCTTAGCTGTGTCCCAGAGATTCTGCTATATTTACCCAAAAATTCCAGAACAGACTGCTTAATTTCCATGCATTGTACAGTTTTGAGTGGTTTTCTTAGTATTTATTCCTATTTTTATTCCACTGTGCTCTGATTTCGCTTTTCTGGATTTGCTAAGGATTTTTTTTTTTTTTTTTTTTGAAATGGAGTCTTGCTCTGTCGCCCAGGCTGGAGTGCAGTGGCGCAATCTAGGCTCACTGCAAGCTCCGCCTCCCGGGTTCACACCATTCTCCTGCCTCAGCCTCCTGAGTAGCTGGGACTACAGGTGCCCGCCACCACGCCCGGCTAATTTTTTTTGTATTTTTAGTAAAGACGGGGTTTCACTGCGTTAGCCAGGATGGTCTCGATCTCCTGACCTCATGATCCGCCAGCCTTGGCTTCCCAAAGTGCTGGGATTACAGGTGTGAGCCACCGCGCCCAGCCTGCTAAGGATTGCTGTATGTCTGATTGTATGATTGACTTTAGAGTATGTGCCATGAGGCAATGAAAACAATGTAGATTCTGTTGTTTTGGGGGTGGAGAGTTCTGTAGATGTCTGTCAGGTCCATTTGATCCACTGCTGAGTTCAGGTCCTGAATATCTCTGTTTGCCTCAATGATCTAATACTGTCGGCGGGATGTTAAAGTCTCCCCCTATTATTGTGTGGTTGTCTAAGTCTCTTTGTTGGTCTCTCAGAACACGCTTTATGAATCCGGGTGCTTCCATGTTAGGTGCATATATATTTAGGATAGTTAGGTCTTCATGCTCTTTTTTTAATTTTTTTTTTCTTTTTCTTTTTGATTCAGCAGTTGGGCTATTACACACTCCTTAGCAGATTCCGACTTCCGTGGCCACTGTCCTGCTATGGTCTTCATGTTGAATTGAACCCTTTACCATGATTTAATGCCCTTCTTTGCCTTTTTTGATCTTTGTTGGTATAAAGTCTGTTTTGTCTGAAATTTTAATAGCAGCTCCTGCATTTTTTTTTTTTTTTTGGCTTTCCATTTGCTTGGTAGATTTTTCTCCATTTCTTTACTTTGAGCCTATGGATGTCATTGCATATGAGATGGGTTTCTTATAGGCAGCATAATGTTGAGTCTTGCTTTTTTTTTTTTTTTTGAGATGGAGTCTCACTCTGTCACCCAGGCTGGAGTGCAGTGGCATGATCTTGACTCACTGCAACTTCTGCCTCCCAGGTTCAAATGATTCTCCTGCCTCAGCCTCCCAAATAGCTGGGATTACAGGTGTGTACCACCACGCCCAGCTATTTTTTTTTTTATTAGAGATGGGATTTCATCACATTGGCCAGGCTAATGTCGAACTCCTGACCTCAAATGATCCACCCACCTCAGCCTCCCAAAGTGCCGGGGTTACAGGCGTGAGCCACTGCACCTGGCCTCTTGCTTCTTTATCCAACTTGCCACTCTCTGCATTTTAATTAGGACAATTAGTCCATTTACATTCAAAGTTAGCATTTACATGTGCAGATTTTTTCCTGTCATCATGTTGTTAGCTGGTTTGGTTATTATGCAGACTTGTTTGTGTGGTTGTTTTATAGTGTCACTGGTTTATGTACGTAAGTGTGTTTTCTATTGGCTGGTGATGGTCTTTTCTTTCCATATTTAGCATTCCTCTTAGGACCTCTTGTAAGGCAGGCCTGATGGTAATAAATTCCCTCAGCATTTGCTTGTCTGTAAAGGATCTTATTTCTCCTTCACTTATGAAACTTAGTTTGGCTGGGAATGAGATTCTTGGTTGGAAATTCTTTTCATAAGAACATTAAATATAGGCCCCCAATCTCTTCTGGATTGTAGAGTTTCTGCTGAAAGGTCTGCTGTTAGCTCGATGGCATTCCCTTTGTAGGTGACATGCCCCTTCTTTTTTGCTGCCTTTTCACATTTTTTTTTTTTTTTTTGAGACTGAGTCTTGCTCTGTTGCCCAGGCTGCCAGGCTGGAGTGCAATGGCGTGATCTCGGCTCACTGCAAGCTCCGCCTCCCGGATTCACGCCATTCTCCTGCCTCAGCCTCCCCAGTAGCTGGGACAACAGGTGCCCACCACCACGCCCAGCTAATTTTTTATATTTTTTTAGTAGAGATGGGGTTTCACCATGTTAGCCAGGATGGTCTCAATCTCCTGACGTCGTGATCCGCCCGCCTTGGTCTCCCAAAGTGCTGGGATTACAGGCGTGAGCCACCGTGCCCGGCCGACATTTCTTTCTTTCATTTCTACCTTGAAGAATCTGATGATTTTGTGTCTTGGGGATGCTCTTCTTGTGTAGTATTTTGCAGGGGTTCTCTTTGTTTCCTGCATTTGATTCTTGGCCTCTCTAGTGACGTTGGGGAAGTTTTCATGAACAATACACTGAAATATGTTTTCCATGTTCCTTGCTTTCTCCCCATCTCTTTCGGGGATGCCAATGGGCTATTTGGTCTCTTTTCATAATCCCATATTTCTTAGAGGTTTTGTTCATTATTTTTTATTCTTTTGTCTTCATTTTTGTCTGACTGAATTAGTTCAGAGAGCCAGTATTCATGCTCTGAGATTCTTTCCTTATTTTGCTTTATTCTGCCATTAATACTTGTGATCGCATTATGAAATCTCGTAGTGTGTTTTTCAGCTCCATCAGATCCGTTTGGTTCTTTCAAATGACCATCTCATAGATTAGCCCCTCTGTCATTTTATTGTAATCTTTAGGTTCCTTGCATTGGGTTTCAACTTTCTCCTGAATCTTGATGACCTTAATTTCTATCCATATTCTGAATTCTATTTCTGTCATTTCAGCCAGGTAAAGAGCCCTTGCTGGGAAGCTTGTGTGGTAATTTGGAGGAAGGAAGACACTGTTGCTTTTTGAGTTGATGGAGTTCTTGCTCAGTTCTTTCTCATCCATGTGGGCTAATGTTCCTTTGAGTGTGCTGCAATTTGAATTTTTTTCTTTTTTCTTTTAACCGTGATGTAATTTGAGCACAGTCAGTAGACTTCTTTTCTGGATGGTTTCAGAGGGCTGGGGCTTCGCACAGGGTCTTTATTTATAGCTAAATTCTTGTCCTTGGTTTCACAGGGAGGTATATTAGCGAGCATTTTTGGTGTTGAAGTTTGGGCTGCAATCCGGTAAATGATGCTTCAGCACAACGGCCAGTAGGTCATTCCTCATGATTGCCGCTGTGCTCCCTCTCACGCTCTGAAAGTGCGGGCTCCTCTCCCACCCAAGTGCTGGCTGCAGATCTGGGCTCGGCACTCCCAGGCTGCACATCACAGCTCTGGGGTGAGCTCAGACTTTATGTTCCCTCCGTGGCTTGGGGGCAGCAGGGGAAGGGACCTTAGCAGCGGTTGTGGCAGACGGCCTTTCACTTGTCCCTTGGAACTCCACCCCAGAGAGATGTGGAGCCACTATCAGTGCGATGAGCCAAGAGTGGGGCGACTGCACTGTGGGTCCAAGCTAGGGGCCCTGCCTAGTGATGAGCAGGGGGGACAGGTGGGTCACAGGGGTGACAGACTGGCCTCTTCTCCTTAGGGCAGTTTGCTGGAGGTGTGGTTGAAGCACTCAGAGTCTTTGCTCCTTCCCCAGTCTGAGGGCAGCAAGGCCAGTACCACCGCAGTGGCAGCGGCAGAGTGACCTTCCGTTGCCTCTGGGAGCTCCGCCACAGAGAAACGCAGACTCACAGCTGCTGGGAACGCTCCGCCAGAGGGTGGGGCTGTTGTGCCGCGGAATCAAGCTGGGGCTTGGTGAAGAGCAGGGGGTTGAGGGCTCACAGGGAGAGGAGACTGAGCTCCTCTCCGTATGGCGACTGCGGTGTGCTGGAAGCATGAATGAAGGCCGGGCGCGGTGGACTCACGCTCGGAATCCCAGCACTTTGGGAGGCCGAGGCGGGCGGATCACGAGGTCGGGAGATCGAGACCATCCTGGCTAATCTGGTGAAACCCCGTCTCTACTAAAAACACAAAAAATGAGCCGGGCGTGGTGGCGGGCGCCTGTAGTCCCAGCTACTCGGGAGGAGGATGAGGCTGAGGCAGGAGAATGGCGTGAACCCGGGAGGCGCAGCTTGCAGTGAGCCGAGATCGGGCCACTGCACTGCAGCGTGGGCGACAGAGCGAGACTCCGTCTCAAATAAATAAATAAATAAATAGAAGCATGAATGAAGGCCCCAGGCTCCTTGCTTCTTCCCCAGATCACGGGCAGCAGAGGCAGAACCCTTGCCATGGCAGTGGCAGAGGGGCTGTCAGTTGCCTCTGGGAGCCACTCCCCAGGGAAACACGAGCCACCACCAGTGAGTGTGCTGAGGGCGGGGCAGCTGCTCTGCACTCCCGAGCTGGGGGCTCTGCCTGGTAAAGTGGGGGTGGGAGCTCACGGGGAAGAGAGACTGGACTCCTCTCTGTCTGATGGCTGTGGCATAATGACCGGGCCCCCACACATGAAAAAGAATTCTGGGAACTCAAAAAGCCAGTGTGTCCCCACCATGGACCCCTTGGATTGTGTTTCAAATTTCTCCTCAATTTCGAAGAGCGTCCTGGCCATCCAGATTCTGAATTCTATAACCCTCGTTTCATTCATCTCAATGTAGCTAAGAACCAGATTTCTGGGGAACTATCGAGTTGCCAGAGTTCTTGTGTTGATTCTTTTTTTTT
>NA24385_all_tig00000002 len=91399 reads=66 class=contig suggestRepeat=no suggestBubble=no suggestCircular=no
AGATGGGGCTAAAGGCCAGGGAGGGCTGAAATGAGATATGGAGAAACCTTGGAGGAATCATGCTTAGGCTGAGGGTAGAAGATGGAGGCGCCACCCACTCCCCACCTGGGCTCCCCTGGCGGCCCCAAAATACTCAGTGCATACCTGAGACGAAGGGGAGATCATGCACCTGCTCACTGCAGCAATGCAGGCAAATTATTCAACAGCAAACCTCGTGTGCAATTCCTTTCTGTCCTTTATTTTTTATGTCCACATATCTAGTTTCTCTTTCTGTTTCTGAAGATTTCAAAGCAATGCTGGCATTTATAATTTACACATTTAATTTGTTAGGTAGCGTTATGATGTAAAATAACTGTGCTCTGATTTTCTTTGGGATTAAATTAAATATGTGCATTCATGATGGAGAATAACTTCTCATTAATAATGTCTTTTTATCCAATACATTTAAAATTAAACTTTATACAGTTAGCAGATGCTTGAAGTTGTATTCATAAAAATTGTGGACATTGTGAATTTTAAGCATTGTTTTACTACTTGAATAATTTGAAAGTCTTTGATTCCTTTCTATTTTCTAAAATTAGTTACGTATGGATGAGAAAGCTATTGGTTTGGGTATGCTAATTTTAGTTCCTATTAACTTACCACAGACACACTCCCTTTCAATCCTTTCCGAAATGATCTCTTCTGATTTATTGATAATAATTACATTAACCACAAGAAAATGGAGGACAAACTTGTTTGTTTCTAAATTATATAATACTCTTCTCACTTCAAATATATATGTATGTGTTTATATATACTCACACACTATTATATATCTTATAATATATATTATGTATTATATATTTATATATACACTATTATATATCTTATATATTATGTATTATATATTTATATATACCCACACATTATTATATCTTATAATATATATTATGTATTATATATTTATATATACCCACACATTATTATATCTTATAATATATATTATGTATTATATATTTATATATGCACTATTATATATCTTATATGTTATGTATTATATATTTATATTACCCACACATTATTATATCTTATAATATATATTATGTATTATATATTTATATATACACACACTATTATATATCTTATTATATATTATGTACTATATATTTATATATACTATTATATATCTTATAATATATAATGTATTATATATTTATATATACACACACTATTATATATCTTATATATTATGTATTATATATTTATATATACATACTATTATATATCTTATAATATATTATGTATTATATATTTATATATATACACTATTATATATCTTATTATATATTATATATTTATATATGCACACACTATTACATATCTTATTATATATTTATATGTATACACACACTATTATATATCTTATTATATATTATGTACTATATATTTATATATACTATTATATATCTTATAATATATAATGTATTATATATTTATATATACACACACTATTATATATCTTATATATTATGTATTATATATTTATATATACATACTATTATATATCTTATAATATATTATGTATTATATATTTATATATACACACTATTATATATCTTATTATATATTATATATTTATATATGTACACACTATTACATATCTTATTATATATTTATATGTATACACACACTATTATATATCTTATATATTATATATTTATATATACTCACACTATATCTTATAATACATATTATGCATACACATATGCATAATACATATTATCTATACACATATGCATAATACATATTATGTATACACATATGCATAACACATATTATGTATACACACATATTTACACCTATGCATATATGTATGTATGTATGCGAATGTACCTCTGCCACAGCAGGGAAAGGTTCTATCACACAACTACAGAGCAGTTAGGAGAAGTGTAGACACAAAGGAATGCAGCAACTGAGGGACATGTTGGCTTAAGTCTCTTCAACTCCTCACACACCTCCCCCTTTTTTGGTTGATTCTCAGGAGCAGCTGAGACCCTCAGCCCATCGCAAAACAAGACAGACTCCAAGACTGGTGTGTAAGGAGATGCTCTCGGTTATGGGGCTGGCACAGAGGGTCAGGTCCTGTGAAGGGGAGGTGGGTGCCCTGGGTGGACATCCAGGGGTCCCGGGTGATGTTGATCTGCCCTGACCTCTGAGACCTCTTGGTCCACCATCCCCAGCCTCACACCCCCAGGATTACACAGTGGAGAATCTCATCCGCGTGGCTGTGGCTGGCTTGGTCCTGGTGGTCCTCGGGATTCTGCTGCTTTAGGATTGGCACAGCTAGAGAAGTCCCCAAGATGCAGCAAGGAGGTAAATACATGAGAGAACAATGCACCCTTCAGAGTGCCAGAGCCTTGGCAATGAGTCTGATAGTCCTAGGAGGTTCTGGAAGAAAGTCTGGACCATCATTCGGGAAACCGTCTACTGAGAAAGTCGAGAAGGGGAGGCTTGGGTCAGGTTCAGGGAGATGTCTGGGTGCCTGTAGAGAACGCTTCCTCCATTAAACTTCCATTAAATGGCAGTGCTTTCAGTCCAGCTGTTGTGGACCCTCCGTGTCTGCCCCTCCCTTCCTTTCGCTCTCTGTGATGTGAAGGCACGTCCCCCATGGTGGGTTTGCATCCACACCCCTGCGATCACGTGCTCTGGTCCACTGTCCTGTAATACATTTGTCTTTGTTTCCAACTACCGCATTCTCTAAAGTGAACTATTGATTCTCCATCTTTTCAGTTCTGAGCATAGATCTGGATTAAATAACTGGAATAGGTGGGCAGATTTGTATTTGGGACTTTGAAACATGAGTCTGAGGCCAGGCACAGTGGCTCACACCTGTAATCCCAGCACTTTGGGAGGCTGAGGTGGGCGGATCACTTGAGGTCAGAAGTTCGAGACCAACCTGGCCAACATGGTGAAACCCTGTCTCTACTAAAAGATACAAAAATTAGCTGGGTGTGGCAGTGAGCACCTGTAATCCCAGCTGCTCAGGAAGCTGAGGTGGGAGAATAGCTTGAACCCGGGAGGCGGAGGTTGCAGTGAGCCAAGATCTTGCCACTGCACTCCAGCCTGGGCAACAGAGCAAGACTCTATCTCCAAAAAAAAAAAAAAAAAGGGAAATATGAGTCTGAAATGATGCCCTAGCACCCTCTCTGGACCCTGAATTCCCTTCACTCTTCATCGGATGATACCTGTGTACTTCGTCCAGAAATATCATCTCTCAGAATGAGCACACTAACGCTCGAAGGCTCAGCCTCATGGTATTCTGTTAAACTGGCTCTCTGAAAAAATTATTTTCTTAAGAAAACTCTGAACATATAAAGCCCCAGATTTATGGTATTTGCTGATTAGTGTGGTATAAATACGTCCTTTATGGCCAACTTCAGGGTGCCCATATGACGCCATTGAATGCACAGTTGGGAAGTAGTCAAAAGAATTGTCGTTCACACGAGTATGAACCAGTTGTAAAGTTTATTTAAAGGTTATAATAATTTCTGCTTCATTCTTATGGTGTAGTTTCAGTAAAATTGTAATGTCAAAAATCATAGCACAATGGAGGGAAAAGAAAAAAATAGGCCGGGTGTGGTGGCTCATGCCTGTAATCCCAACACTTTGGGAGGCCGAGGCAGGAGGATCACCTGAGGTCAGGAGTTCGAGACCAGCCTGGCCAACATGGTGAAACCCTGTCTCTACTAAAAATACAAAAATTAGCCAGACATGGTGGCGCCTGCCTGTTAATCCCAGCTACTTGGGAGGCCAAGGCACGAGAATCGCATGAACCCAGGAGGCGGAGGTTGCAGTGAGCCGAGATCACTACAGCCTGGGTGATAGAGCAAGACTCAGTCTCAATAAAAGAAAAAAGTAGCAAAATCATTTTTTGGAAAGAATATTGAACATGTAGAATTTTAGTACATTAATAGTAAGAGTACAAATTGCTTTAATCAATTAAGGAAGTGTATTGGAATTATCTAGTTAAAAAGAGGAGGCACACGGCTGTGACCCTTCTTAATTATGTACTTAATTATGTACCCTAGAGATAAATGTCTACTTATGTGTCATGATACACTCACAACTGTTATAGGAATGCTGTTCCTATTAGCCAAAGCTATAAAATACCAAAGTCCACCTACGAAAAAAATAAACATAGTGTGGTAAATAGACTCAGTGGAATATTACAAGGTAGTAAAATGCATAAATGAAAATAACAAACAGCACCATACTTCAATTTTCAAGCATAAAGTCAAGTAAATGAAGTATTATTTGAAAATGTGTGCATGGTTATTTCATTACATAAAGGTCAAAAGGAGGGTACATTTATTATTTAGGAAAACACACCTAAGATATCTTTGTAAAATCTGTAAAATCAATAGTACTGTTTCCCCTCTTTCATTCCTTATCTTGAAAATGCTTGTCTCTTTTTCTGCCATGGCTTTCTACCTTGCTTGATATATTACAATTTTGTAACCTGCTTATTTCATCATATGTCATAAGTTCACATGTATATCCCATGAATTATTGAGGGTCTTATTCATTTCAAGTGGCATTTAGGTTTTTAAAAATATCTTTTGGCGACCAGGTGCAGTGGCTCATGCCTGTAATCCCAGCACTTTGGGAAGCCAAGGCAGGTGGATCACGAGTTCAAGAGACAGAGATCATCCTGGCAAACATGGTGAAACCCCGTCTCTACTAAAAATACAAAAAAAAAAAAAATTAGCTGGGCATGGTAGAGGGTGCCTGTAGTCCCAGCTTCTCAGGAGGCTGAGGCGGGAGAATGGCGTGAACCCGAGAGACGGAGGTTGCAGTGAGCCGAGATCGTGCCACTGCACTCCAGCCTGGCAACAGAGTGAGACTCTGTCTCAAAAAAAAAAAAAAGAAAGAAAGAAAGGAAGAAAAAAAAATCTTCTGGCATTAACTATTAAGAAATTGCACTATAAAAAGAGAATATAATGCATAAGACGGCAATTTGAAAAGATTCAGATATAATTTTTTCTTATCTAGTAAATACTTAGTAATTTGTCTAATGCATGCCTTAAATACATACCACTTTATGCAGAGGTTGCCATGAGCCGAGATCGCGCCGTTGCACTCTAGCCTGGGTGGCAGAGCAAGACTCCATCTCAAAAAAAAAAAAGAAAATCTCACAGAAGGAGACCCAGAGCTTCCAGCCTCGCCCAGAGTCTTGGCTCACTCCCTGTGTGTGTGGACCCTAGGGAGCCTCTTCTGTTCCCCACAGAGGTGGAAACTTCCTCCTTAATAACCCCTTGATGGTCCCAGGCACTGGTGACCACTGAGCTTTGCTCTCTCTTTTTTCTTATGGTTCCCTGTCTACTTCCAGGGCTATCACTTTACTTTTTGTGCATTAGACCATGAATAATGTTTTAGAAACATTCTATCAAATTTCTCAGTGCTAGGAACAACTGAGGTTTTTGATTGGGTGCCTCAAATGTCTACCCTTACTGTGGAGTCCGACAACAGGATTCTAACAAGTCCCAACCCCTTCATGCCTTAACCTGGTCTGGAAATAAATTATGTTTAAGCCATCCCATACCCCAGCCACATCAAGCCCCACAACCACTCTGAGAAGTGAGATTTATAGCAAAATGCTCCAAACAAGGTAACTAAGGTTCAGACAAGGGATGTTAATGTGTCCATTTACATAAACAAAAAATGGTAGATGATCAGCTTTCCCTTTGAAATCAGAGTACTAATCTGACTCATTGTTCCCTGAATTTTAGAGGCAGGACCTCAGGAGGAGCTAAGAATCCTACCCCAGGAAAATTACCAATATCAGAAAGGAAACAATGACATCAGTACAGATCCTACAGAATTCAAAAGATTCTAAGTGGACATTATGAAGACATTATTCAGCTTAGATGAAGTGGTCACATATCACAAGAAAACAAACTGTCTAAAACAATCTCTGAAATACCTAGACATTCCCTGAATCATTGAGTTATTAAATAAAATACATTTTAAAATTAAACTCTTTTCAGGAAATAAACTTCAATGTCCCCTAGTGCACTCTCCAAAACATGTAGATAGGAATAAATACTGTTCTGAAAGACATTTCCCTGGAATTACAACCATTCAATATATTTTAAAAGGCAATCATAAAAATATAAAAAGGATATATCAGGAGAAGAAATGTAAATGGCCTAAATTCCCCACATAAAAGGCATAGAGTGGCAACGTGGATAAAAAGCCAAGAGCCAACTGCCTGCTGTCTTCAAGAGACCCATCTCACATGTAATGACACCCACAGGCTCAAAGTAAAAGGATGAAGAAATATTTACTAGGCAACCAGGAAACAAAAAAAAGGAAGGCATTCCTATTCTTATATCACATGAAACACACTTTAAATCAACAGCAATCAGGAAGGACAAAGAAGGGCATTACAAAATGATAAAGGGTTCAATTTGACAGAAGACTTAACTATTCTAAATATATATGCACCCAAATTTGGAGCACTCCGATTCATAAAACAAGTTATTCTTCACCTATGAAAAGAGTTAGACAGCCACACAATAATAGTAAGGGACTTCAGTATCCCACTAACAACGTCAGATGAATCACTAAAACAGAAAACTAACAAAGAAATTCTGGTCTTAAAGACAACACTTGACCAATTGGACCTCATAGACATCTACAGAGTACTCCACCCAACAACTGCAGAATATAGATTCTTCTTATCTGCACACACAAAAAACATATCATATTCTAAGACTGGCCACAAAGCAAGTCTCAATAAATTCAAAGAATCAAAATCATAACAAGGCACACAATAAAAATAGAAAAAAATACCAAGATGATCTCTCAAAACTACAGAAAAACATGGAAATTTAACAACTTGTTTCTGAATGAATATTAAGAGCCATCTATGACAAATCCACAGCCAACATCATATTGAATGGTCAAAAGCTGGAACTGTACCCCTTGAGAACTCTTGGGTGAACAATGAAATTAAAGCAGAAATCACAAAACATTATTTAAAATTAATAAAAATAGAAACAAACTTACCAAAACCTTTGGGATGCAGTTAAAGCAGTGATAAGAGGAAAATTTATAGCAATACATGCCTCATCAGAAGTTTAGAAAGATCTCAAATTAGTGACTTAACACTGCATCTAGAGGAACTATTAAAAAAAAGGAACAGTCCAAACCCAAGGCCAGCAAAAGATGAGAAATAACTAAAGTCAGAGAGAACTGAATAAATTGAGACCAAAAAGTCCATACAAGAGATAAATAAAACCAAGAGTTTTTCTTTGAAAAAAAATAAACAAAATTCATAGACTGTTAGCTAGATTAACAAAGAAAAAGAGAAAAGATCCAAATAAACACAAATAGAACTGACAAAACAATGTTACGAACAATCCCACAGAAATAGAAAAGATCGTCAAAGACTATTATGAACACCTCTATACAAACAAGCTAGAAAACCTAGAAGAAATGGATAAATTCCTGGTAACACAAAATTTATCATATTTCAACCAGGAAGAAGGTGAAAACCTGAACAGACCAATAACAAGTTCAGAAATTTAATCAGTAATAAAAACCCTACTAACTAAAAATAGCCCAGGACCAGACGGATTCACAGCCAAAATCCAACAGCCATACAAAGAAGAACTGATACCGATCTTACTGAAACTTTTGGAAAAAATCAAGGAGTGGGGGCTTCTTCCTAACTCATTCTATGAAGCCATCATCACCATGATACCAACATCTGTCAGAGACATAATGAAAAAAAGAAAACTACAACTAAATATCCTTAATGAACATAGACATAAAATCCTCAACAAAATGCTAGCAAATTGAATCTGTCAGTGCATCAAAAGTTAATTCACATGATCAAGTAAGCTTTATTTTTGGGATGCAAGGTTGGTTCAACCTACAAAGTCAACGAATGTGATTCACCTCATAAACATAATTAAAAACAAAAACTATATGATCATCTCAATAGATGCAAAAAAAGCTTTCTGTAAAATCCAACATCCCTTCATGATAAAAACTGTCAATAGGCATCAAAGGAACATACCTCAAAATATTAAGAGCCATCTATGACAAACCCACAGCCAACATCATATTGATGGGCAAAAGCTGGAACCATACCCCTTGAGAACCGAAACAAGACCAAGATGACCACTCCCGCCATTTTAATTCAACATGGTACTGGAAGTCCTAGCCAAAGCAATCAGGCAAGAGAAGGAAATAAAAGGCATTAAAATTGGAAAAGAAGTAGTGATACTGTCTCTCTTTGCTGATGAAATAATTTTATACATAGAAAACCCTAAAGACTCTGTCAGAAGGCTCCTGAAACTGATAAACAAATTCAATAAAGTTTCGGGATTAAAAAAATGTACACAAATTAGTAACATTTCTATGCACCACTAACATTCTAGCTGAGAACTAAATCAAGAACACAATTCCATTTACACTAGCCACAAAGAAAATAAAATACCTAGGAATCCATCTAACCAAGAAGGTGAAAATTCTCTACAAGGAGAACTACAAAACACTTCTGAAAGAAATAAGAAATGATACAAACAAATGGAAGAATATTCCATGCTCATGAATTAGGAGAACAAATAGTTAAAATCGCCATACTTCCAAAAACAAATTGCAGAGTCAATGCTATCCATTTCAAAATGCAATGTCATTTTTCACGAAATTATAAAAATTTATTCTAAAATGTATTTGGCACCAAAAAAAGAGCCTGAATACACATAGGAATCCTAAGCACAAAGAACAAAGCCCAGGCATCACATTACCCAACTTCAAACTATACTACAATGCTATAGTAACCCAAACAGCATGATACTACTACAAAAACAGACACATAGACCAATGAGACAGAATAGAGAACCCAGAAATGAGGCTACATACCTACAATCATCTTTGAAAAAATTGACAAAAACAAGCAATGTGGAAAGTACCCTTTCTTCAATAAATAGTTCTGGGATAACTGACTACTCATATGCAAAATAATAGAACTGGACCCCTAACTCTCACTATATACAAAAATTAACCCAAGATAGTTTAAAGATTTAAATGTAAAACCTCAAAATATTAAAATTCTAGAAGAAAACCTAGGAAATATCCTTCTCAAGATAGACTTTGGCAAAGAATTTATGGCTAACTCCCCAAAACCAATTGTGACAAAGACAGAAATTGGGACCTAACTCAACTGAAGAGCTTCTGCACAGCAAACGAAAGTATCAACAGAGTAAACAGATAACCTACAGACTGGGAGAAAATATTTGCAAACTATGCATCTGACAAAGTTCTAATATCCAGAATCTATAAGGAATGTAAACAAATCAACAAGCAGAAAACCAAAAAACCTCAATTAAGTATGACATGAACAGACACTTCTCAAAAGAAGATGTACACATGGCCAAAAAACATATGAACAAATGCTTATTATCAGTAATCATCAGAGAAATGCAAATTAAAACCACAGTGAGATACCATCTCACAACAATCAGAGAAGCAGAAGCAATTACTAAAAAGTTTTTTGTTTTTTTTAATAACAGATGCTGACAAGATTGTGGAGAAAAGGGAACACTTATACACTCTTGGTGGGAATGTTAACTAGTTCAGCCAATGTGATAAGCAGTTTGGAGACTTCTCAAATAACTTAAAATAGAACTACTATTCAATCAAGCAATCCCACTACTGGGTATATACCAAAAGGAAGGTAATTAACTATGTCAAAAAGACACATGCACTAGTATATTCATTGCTGTGCAATTCAGAATAGCAAAGATTTGCAGTCAACCTAAGTGCTCACCAACAGTGGATTAGTTAAAGAAAATGTGCTACATATACACATGGAACATTACATGGCCATAAAAAATAATGAAATCATGTCCTTTGCAGCAACATGAATGTAGCAGGAGGTCAATCTCCTAAGTGAACTAACCCAGGAACAGAAAACCAAATACCACATGTTATCACTTATAACTGAGAACCAAACATTGAATACACATGAACATAAAGATGGAAACAACAGATACCGAGGACTACAGATGGGGGGAGGAGTAGGGAGGTATAGGCTGAAGAAACACCTGTTGGATTCTATGCTCATTGCCTGGGTGATGGCATTGTTGGAACCACAAACCTCAGAGTCACACAATATGCCTATGTAACAAACCTGCATGCATACCTTTAATCTACAGTAAAGGTTGAAGTTATTTAAAAATAGGAAGAAGAATTACCCTATACCTAAAGCTAAGATTTTTCCCTTTGAATATTCGTTTCTTCATCACTGTAGATAAGCAGGGAAAGAAAAATTATTATACTATACTAGCCTTTTATGTGACCATGAGGATTTGGGGTAGGTAGGTGGACAGCTTAGATAATTCACCAGGATATTGATACAGGCTCCATGGCTGGAAATAACCAAGGATGAGTGCTGTGTTTTGAGTGGTCTCCCCCAGAAACGTTTGTTGAAATCCTAACCCCTGGTATGTATGAATGTGAATTCATATTATATAAAAAGGAATAAATAGCCTGAGCACAGTGGCTCACACCTGTAATCCCAGCACTTTGGGAGGCCAAAGCAGGTGGATCATTTGAGGTCAGGAGTTCTGGCCAATATGGCAAAACTTCATCTCTACAAAAAAAAAATACAAAAAAAAAAATTGGCTGGGTATGGTGGCGCATGCCTGTAGTCCCAGCTACTCAGGAGGCTGAGGCAGGAATTGCTGAAACCTGGAAGGCAGAGGTTGCAGTGAGCCAAGATCATGCCACTGCACTCCAGCCTGGGTGAGACGGCAAGATATTCTGTCAAAAATAAATAAATAAAAAACAGAAGAAGAAATACAAGAATGACAGCAAACTTTGTATTCAAAACTATGAAAGTAAGAAACAGGTGGACCAACATTTTTAAAGTGCTACAAGAAAATATTTCAAACTAGAATCTTTCAACCTGAAAAGGAAAACATTTTCCTGCAATAAAGGTGCCATTAAAAATGTCTCACAATTTATTACATGAAGCATTGTTCTACAATAAATGTTAAGCTCTTGAAGCAAAGATTAATGATACCATTTAGTAACTTGAAATTCAAAAAAGTGGAAGTATCCCAAGAGGCAAATACGTGTGCAATTATTAAATGTTTCATATCAACACCCAACCTTATGCTGTCTACATAAGCTGCACTTCAAATACTAATCCACAAGATGTAAATATTGAAAGAATGACATTACCTTGTCATGATAATGCCCAGTGCAAAATATGCTTCTAGTCAGTTGTATACATAGAATAGGTAAATGTTTGTAATAAAAAGTATTCCTCAATAGAAGTTTCTTAACTCAAAGAATGAAATATTTCACCATGCACATACAAAGAAGAGATATATGGAGATATGAAGAGGAGTACTTCATAATGACAAAGAGGCAAATTCATAAATAAGACATAATCATCCTAAATGCCTACACACTTAAAGCTGGAACCTCAAAACACATTAAATTAAAGGCATAATTCAAAACATAATCAATCACATCCAAATTGCAGCTAGAGATAGCAACATTCACCTCACTTCCAGAACAAGTACACAGAAAATTATTAAGCATATGAAAGACTTGAAAAACATTTGTGTAGGCGGCGGGTGCATAAGGTTGGGTGTTGATATGAAACATTTAATAATTTCAATAATCCTAGCACTTTGGGAGGCCAAAATGGGAGGATCACTTGAGGCCAGGAGTTTGAGACCAGCCTGGGCACCATAGTGAGACCCCGTCTCTATTTTTTTTAAATAAAGAAAAACATTTGAATGATTTTTTTCTTAACTGACATTTAGAAAACATCCACCTCAAATCTTCCTAATCCACAAACTTGTCTAGCACCCCTGGAACATTCACCAAAATAAATTTTTAAATGCTGAATCATAGGTAATATGATAGATGAAACAGTTGAATTAAATTATAAATGTACAACAAGGAAATGCTGGGGAAATTATCAAATATTTTAAAATTAATAAACACACATAGCAATAAACAATGAGTGGAAGAAAAACATTTCAAAGAAAGGTGGAAAATATTTTGTATCAATTAAAAATGAAAACACATCTCGGCAAATGACTGGGGATACAGATAGAACAGCGTTAAGGGACAATAAGCCTCAAATGTCTGTGTTAGAAAAGAAGGAAGAGCTGAGTAAATAGGTAACTTTCACTTGCAGAAATACTACACATCAGCAAATTAATTCCAAAGTAACGTCGAGGAAAAACATAAAATGGCAAGCAAATATATACGTGCATATGTACATACATTCATAAATGACAAACAGGACAGAAAAATCAGTGACATCAATTTTGTTCCTTAGAAGAAACAGGAAAATTGACCCCAAAAAACTTTCCAGGCCACATTTGGTCATGATGGAAATATTTTGGCACTTCCTGGTTAAGCTCAACACCAACTTGCACCCAAAACCAATAATTTCATTTCTAGGTAAATATGTCTAATTAATTCAGCATATGTATGCAAGGGATCACACAGAAACACGATTATCAAGGCCCGAGTTATAAAAGAGAAAATCCGGAAACAACACAAATGTCCATGATAAAAAGAATGGATAATTACATGTTGATAAAGTTATGCATGGACTATTAAACTGCAATCCAAAAGAATAAAATAGAGCTATAAAATTCAATATGTATATGGTGTCATAGAAACACAAATGTGAGAAAAAGAAAGAAAAATACAAAATTTATATTTTTTAAAATTTGAAACAACTATATATGTGAGTGCTTAGGGTGTGTGTGTGTGTGTGTGTGTGTGTGTATAACCATATGTATATAAATGCACACATACGCACACATATAGAATGTCCCGGCCAGGCATGGTGGCTCACACCTGTAATCTCAGCACTTTGGGAGGCTGAAGTAGACAGATCACTTGAGGTTAGGAGTTCAAGACCAGCCTGGCCAACATGGAGAAACCTCCTCTCTACTAAAAGTACAAAAATTAGGTGGGCGTGGTGGTGGGTGCCTGTAAATCCAGCTACTTAGGAGGCTGAGGCACGAGAATTGCGTGAACCTGGGAGGTGGAGGCTGCAATGAGCCGAGGTCTCACCACTGCATTCCAAACTGGGTGACGAAGTGAGATTGCATCTCAAAAAAAAAAAAAGTTCTAAAAGTTGTGACTTGGGTGTGGCAGATTGTGACATACTGCCAGCTGCTAGAAATGCTGGGGCAGGAGGATTGCTTGAACTCTGAAGTCAAAGAACAGCCTGGGGAAAATAGCACATGAAGAAGAGTTTGAATCTCAGATAAAAACAACAAAAATACATCAAAAGTCTTTAATGTAAGCCAAGCATTCAGTCATCTCCTGTATGAGAGATTGGATCTGAGACGTGTTTTGAGTTGGTTATAGTGAAGGATGCAAGGTGTCAATTCTAGTTGGAACAATTTCCAGGAAGCCATGTTCTGCTCTTGACCAAACAGCCACTGGGCCTCATGCAAGGTAGAAATAGCCTGCATACGTCATCCTCCCATGATGTGGTCAGCATGTAAACTGCATGAGCCCCTCACAACATCCTGTGTGCTGCTGAACTGAGCTGGGGCGCAGCCGCCTGTCTGCACCGGCAGCACCATGTCGCTCATGGTCGTCAGCATGGCGTGTGTTGGTGAGTCCTGGAAGGGAATCGAGGGAGGGAGCGGTGGGGTGGAGATCTGGGCCTGGAGTGGAGATATGGGCCTGGAGTGGAGATATGGGCCTGGAGTGGAGATATAGGCCTGGAGTGGAGATATGGGCCTGGGGTGGAGATATGGGCCTGGAGTGGAGATATGGGCCTGGAACTGTAGATATGGGCCTGAAGTAGAGATATGGGCCTGGAGTAGAGATATGGGCCTGGAACTGTAGATATGGGCCTGGAGTGGAGATATTGGCTTGGAGTGCAGATATGGACCTGGAATTGAGATACGGGCCTGGAGGTGGAGATATGGGCCTAGAGTGGAGATATGGGCCTGGAGGTGGAGATATGGGCCTGGAACTGTAGATATGGGCCTGGAGTAGAGATATGGGCCTGGAGTGGAGATGTTGGCTTGGAGTGCAGATATGGGCCTGGAATGGAGACACGGGCCTGGAGGTGGAGATACAGGCCTGGAGGTGGAGATATGGGCCTGGAGTGTAGATATGGGCCTGGAGTAGAGATATAGGACAGAGGTGGAGATATAGGCCTGGAGTGGAGATATGGGCCTGGAGTAGAGATATAGGACGGAAGTGGAGATATGGGCCTGGAGTGGAGATATGGGCCTGGAGGTGATGTACAGATGGATCATCCATCATGATCTTTCTTTCCAGGGTTCTTCTTGCTGGAGGGGCCCTGGCCACATGTGGGTGAGTCCTTCCCCCAAACCTTAGGTTGTCATCTCCCCACATAAGATGATGTTCCTGAAACGGGAGGCAGGCGACACAGGGGGTTGACTGATGGGCTGACCATGGGAAGCCATGTGGGAATCTCTCATGAACTAGGAAAAGGAAGCCAGGGGAAGCTTCGCCACAGTTCTGTCCTAGCCCTCCCCGGCCTTTCTTTCCCTTGGCTGAGTCTGTGGGGACCCAGGGGGAGACTGAAGTGCTCAAAGGAGTGGTGTGCAGGGAGGAAGTGGTGTCACCGGCAGAGGAAGGGAGAGAAGCAGTGCAAGGAACAACAGGCCTCTGAGGACAAGAGCATAACTCACACCCTCCAGCGTTTCCATGACGGTAGGGGCTGCAATGTGGCTGCTGTCATTCTACCTAAGAGGTGGGGGAACCACAGTCATGACCCTGACATTCCAGATCTTCTAATAGGGGCTCAGTTGTTTATTATGGTTCATGCATTAGCTGATCATGCCCTCCATCCTGTGTCTACCTTGTGTTCTTTTATGTAAGTAATTTTGCAGTGTTAAAATCTAGTAAGAGTCGCTTCTTCAGCACCTGCTCAAAGTTCTCAGCTGACACTTGCTGTAGGGAGACGCCATGTCTATGCGGGATGGGTCCTTCCTGTAGCCCTGGGCACCCAGGTGTGGTAGGAGCCTTAGAAACGTGGAAATGGGAGAATCTTCTGAGCACAGGGAGGGAGGGGCGGCTCCACATCCTCCTCTCTAAGGTAGTGCCTCCTTCTCCCCCAGGTGGTCAGGACAAGCCCTTCCTCTCTGCCTGGCCCGGCACTGTGGTGTCTGAAGGACAACATGTGACTCTTCAGTGTCGCTCTCGTCTTGGGTTTAACGAATTCAGTCTGTCCAAAGAAGACGGGATGCCTGTCCCTGAGCTCTACAACAGAATATTCCGGAACAGCTTTCTCATGGGCCCTGTGACCCCAGCACATGCAGGGACCTACAGATGTTGCAGTTCACACCCACACTCCCCCACTGGGTGGTCGGCACCCAGCAACCCTGTGGTGATCATGGTCACAGGTCAGAGGCTTTCTGTCTGGGCTTCTCACTGTCCCACCTCCTGAATCCCAGAGCTTCTGGTGGGGGTGTCCATCAGGGTCCAATCATCCAGGCCCAGACTGTATTTGGGGTAAAGGGGGATTCAGTACAGAGAAATAGTTGCTGTGGTGGGAAGAATAATTGTCCCCAGTGATGGCTACATGGTAATCCATGAACCCTGTGACTATTTATGTCATAGGGCAGGGGACTGAAGGGGAAGATGGAGCTCAGGTTGTTGATGGGTTGACCTTGCGATGGGGAGACAGCCTGGACTGTCCTGCTGTGCTCAGAGTAATCACAAGGGTCCTCATGAGAGGAGGAGGAAGAGGAAAGTGGGGTTAGAGCAACGTCGTGGGAGGGAGACTCCATCAGCCACAGCGGGCTTTGAAGATGGGGGAAGGCCATGAGCCACAAAGGCAGTTGGCCTCTAAGGGCTGGAGAAGTCAAGGGAACTGATTCTTCCCTGAGTCTCCAGAGGAAACACAGCCCTGTAGATGCCTTGATTTTAGCCCAGAGAGAACTGGGTCCGATTTCTGTTCTCCAGAAGTGGAAGGGGTCATTGTATTCTCTCCTGCCCCATGTTTGTGACAATTTTCTCCAGCAGCAACAGGAAACCAACACAGGAACCCAGGTGAAGCACAAGTTAAGAAACCAAACAAGGAGAAGGTTGGCTACACTGATTTTAGCATGGGTGGGATACTGATGCTACCACCAGGCTCGATCCACATAGGGAGGGGTTGATGCTCCTGGAACCAGCACCAGGGGCCACCCTATGGAAGCTGGGGCCATGGAGAAGGCACAGACATGACAGGAGAGGCTCCCAATCCCCATCAGGAACAGGGACACTGATGCCTGCCTTACTGATGAGTTCGTACCTCCTGCCAGCCTTTCCAATCTGTCCAAAAGAGATTGATTCAGGCTGCTAAGAGCCTGGACATGCAGCCTGTCGTGGTTCCTCTTCCACCCCCACATAAACACCAGGAAAGAGATTAGTGGGAAACAGATACAACAGCATAAGAGGTGACACTGAGCACAGTGGGAAGGGAATCAGGGCTACTAGAGACAGAGAGACAGGGAAGAGGGAGGGAGACAGATGGAGGGACCTGCAACAGGGGTTATGGGCACAAAAGAACACAGAGACACAGAGAGGAAGGAGAGAGATAGACACCATGGAGGGGAAGCCTCACTTATTTCAGGTCCCATGAATGGGATGAGAAAGGGAGACGCCTTCTGAACTCACAACCTCTCTTCTTAGGAGTCCACAGAAAACCTTCCCTCCTGGCCCACCCAGGTCCCCTGGTGAAATCGGGAGAGACGGTCATCCTGCAATGTTGGTCAGATGTCAGGTTTGAGCGCTTCCTTCTGCACAGAGAGGGGATCACTGAGGACCCCTTGCGCCTCATTGGACAGCTCCACGATGCGGGTTCCCAGGTCAACTATTCCATGGGTCCCATGACACCTGCCCTTGCAGGGACCTACAGATGCTTTGGTTCTGTCACTCACTTACCCTATGAGTTGTCGGCTCCCAGTGACCCTCTGGACATCGTGGTCGTAGGTGAGAGAATACAGACCTGCCTCTCACCCTTGCTGGGAGATGGAGTGAATGATCTAGGACTGGAAGCCCCAGGTGGTCATGAGGAAGATGAGTGTGGGGTTCCTATGGAGAGAAAGTGACTTGGTGAGGTCTGTACCAACAAAGGCAGAGAAACAGGAGACACAAGTACAGACCTCATGTCATAACATAGAAGCCAGACACAGGGGCCATACAAGGTGTTAGAAAAAGAGATAAAGAGGTAAAGAAGACACAGAGAGACAGATATATCCCAGAGAGAGGTGTCCTTCTATGCTGACTTTGTTCAGAGACCAGGCACAGGTTAGAAGGTTCCATTCTGTTTTACCTCTACAAAGTGTTCTCTCCCAGGAGAACCCAAAGAGACACATCTATCTGGCCTGAGTTGGGCCGTGTGGCCCCAGGCTGGTGGCACCTACAGATGCTGTGTTTATTCTTAAACCTCTGCCTTCCGTGCAGTGGAGCTGTCGTCGTCGCAGGACACCATGGCCCCAGGTGAGGGAGCAGAACACCAACCCCTGTATGTTGTGAGTTCCTGGAGTCCCCATACTGGATTCTGAGGCTCATATTCAAATAGCACCACATGTTATAGGATTACTGAGAACAAAAGCCCACAGAGAGACACGGAGTGAAATCAGGGAAATCAAAAAGCAAAGACATGAACACACACACAGAATGAGCCAGAAGAAGGGAATTGAGAGACTCACAGACACATAAAGAGATAGAAAAAGAGGGCAGAGAAGTGGAGCGTATGATGGAAGGAAGCAGAGAAAAGCCCTAAAATCAGAGCCCTGAGGGAGGGGCACAAAGACAGGGAAAGATAAAGATGTGGGGATGGATTGCAGAGACTCCAAAAGGGAACTAGAGAGACTGAGAGGCAGAGAAAGACAAGGAGATGGAGAGAGACAGATGATAGATGGATAGATAGATATAGATAGATGAAAGATAAAAGGTAGATGATAGATAATAGAGAGACAGGTGATAGACAAATAGATGATGAATGACTGATAGATGATATAGATAGACAAGTAGAAAGACAGACAGATGATATATAAATAGATATAGAGAGATAGAAAGATAAACACATGATGATAGATGGATAGATGCATACATACATACATTGATTGATAGATGATAGATAACAGAGAGATAGGTCATAGATACACAGATGATGATAGATGATAGATACATACATAGATAAATGATAGATCGATCAATAGATAGTAGATAGAAATATGCAGAAAGTTATGAGCAAGACAGAAAGTGAGAGACTCAGAATTAAAGAAAGAGGAAGATCAAGTCAACCAGTCCAAGGAGGGTCAGAGAGAATAAAATGGTACAAAAAAAGAAAACATAGCTAGGGATGGAGAAGTGAGGTCAGAGACCTAGAGAGACAGAGAAGGTGGAAGGAGGAAATAGACATGAAGAGAGATGGGGGTGGAGGGTGAGAGAGAGAAAGAGAGCATTAAGTCATAGAGCAGGGGAGTGAGTTCTCAGCTCAGGTGTGAGGAGAGCTGTGACAACGAAGAACCTCCCTGAGGAAACCACCTCTTCTCCTTCCAGGTCTATATGGGAAACCTTCTCTCTCAGCCCAGCCGGGCCCCACGGTTCAGGCAGGAGAGAATGTGACCTTGTCCTGCAGCTCCCGGAGCTTGTTTGACATTTACCATCTATCCAGGGAGGCAGAGGCCGGTGAACTTAGGCTCACTGCGGTGCTGAGGGTCAATGGAACATTCCAGGCCAACTTCCCTCTGGGCCCTGTGACCCACGGAGGGAACTACAGATGCTTCGGCTCTTTCCGTGCCCTGCCCCACGCGTGGTCAGACCCGAGTGACCCACTGCCCGTTTCTGTCACAGGTGAGAAAACACCATGCCTGTCCCATGTCTTGTGATCCTAGAGCCATAGCTGAGGAGCTTCCTGCTGATGATGGAGAGAAGCATGGACAGATGCCGAGACAGAACACACAGCATGGGTGTAAGGGCGGGGTCAGGGGGCAGGATGGCAGACAGGGCACCTCCAAACCCTCCTGTATGGCCTGCAAGGAGGCCCTTGATCAGGGTTCCAGGCACCCAGGCAGATGGAGAAAGAGGTCAGAACAGACCCAGAGGAGGGAGACTGGGCTCTGCCTGGGGAGATCAGAGGTTCTCTCAGCCCCTCAACCTTACCCACTTCCCAGAAGCCCATCCTGGCCTGTCACCCACAGAGAGATGTCATCACCAGCAACGCCTACACCCTTTTCTTTTTGTTTGAAGAAATATTTATTGAGGTGAAATATACCTATGTAATTTACCACCTTTACCATTTTTAAGTGTGAAGTCTACTGTTCATAAATACATTTATAGGCTGGGCACGGTGGCTCACTGTTGTAATCCCAACACTTTGAGAGGCCAAGGCAGGTGGATCATTTGAGATCAGGGGCTCAAGACCACCCTGGCCAACATGGGGAAAATCCATCTGTACTAAAAATACAAAATAATAATAATAATGATAATAATTAGCCGAGCATGGTGGCACATGCCTGTAGTCCCAGCTACTTGGGAGGGTTGGGCAGGAGTTGCACTTAATTGCAGGAGGCGGAGGTTGCAGTGAGCTGAGATCATGCCACTGCACTGCAGCCTGGGCAACAGAGAGAGACACTCTCTCAAAATTAATTAATTAATTAATTAGTATTCTTTTTTTTTTACCCTCCACCCTTCCCTTCCTGGCCTCTGGTAGCCACCATTCTACTCTCTACCTTTGTGAGATCCACCTTTTAGCTCCTGCATATGAGTGAGAAATGGAAATACTTGTAATGACCTCCAGTTCCATTCATGTGGCTGTAAATGACAGGATGTTACTCTTTCTATGGATGAGTTGTCCCTATTGTGTGTGTGTACCACATTCTCTCCATCCATTCACCCACTGATGGGCAGGTAGGTTGATCCACATCTTGGCTACTGTGAACACTGCTGGAACAGTCATGGGAGTGCAGATGTCACTTCGATACGCTGATGTCCTTTCCTTTGGGTTTACACCCAGTCATGGAATTGCTAGATCCTCTGGAAGTGTCTTTTTACATTTTGTTTTATGGTTTTTGTTTTTGTTTTTGTTTTTTTTAGACAGTTTCACTCTTGTTGCCCAGGCTGGAGTGCAGTGGTGCCATCTGGGCTCACTGCAACCTCCACCTCCAGGATTCAAGAGATTCCCCAGCCTCAGCCTCCCAAGTAGCTGGGTTACTGGCTCCCACCACCACACTCGGCTAATTTTTATATTTTTAGTAGAGACAGAGTTTCGCTATATTGGCCAGGCTGCTCTTCAACTCCTGACCTCAAGTGACCTACCCACCTCGGCCTCCCAATGTGCTGGGATTACAGGCATGAACCACTGTGCCCGACCTCATTTTATTTTTTGAGGAACTTCCATACTCTTCTCCTCTGTAATGGCTGTACTAATTTGCATTCGTATCAGCAGTGTACCAGATGCAACCCTGGTTGACTCAGCAGAGCAAGAGACGTGCAGTAAGAGAGAATTTAGCTTATTTATGCACACGACACTTCCACTCACTCACTCGTTCAGCCAATGCCCCATGCTCTGGCTGTGCAGTGTGGAATCTTTTCCTATTGTTGCCATAACAAATTTCCACAAGCTTCGTGGATGAAAACATGTTTTTCTTAATTATCTCACAGTGCTGTAACTCAGAAGTATGAACTGCATTTCACTGGGCTGATATCAAAGGGACAGTAAGGCTGGATTTCTTTTTAAGGTTCCAAGCAAGAATCTGCTCCTTAACGTTTCCCAGCTCCTAGAGGCTCCCACGTTCCTGGGCCCCTGGTCCCCTTCCTCCTTCCTCCTTCCTCAAAGCCCACAAAGGCTGGTCACGTCTCACATGGCATCATTCAGACTCTTCTTCTTTACCCATACCTTTTTCTCTGAATCCTGCTCTGCCTTCTTCCTCATCTTTTAAGGACTTTGGGATTCTATTGGGGTCACCAAGATAATCCATCTCAATCTCCCTAAAATCATCCAGCGTACCCTCTTTTTAAGTTCAGCTGATTAGCAACCGTAATGCCATCTGCAATCTTCATTCCTCCTTTCCTGTAAAATAACATATTCACAAGCTATGGAGGCTAAGACAGGGACATTTTGGGGGTGGGGCAGCATTCTCCTGCCTTCCACAAATGGTAAACAGGATGCATTTGGCCTCTGCTCTTGGGACGCTGATATTGCAGATGGGTAAATGCGAGGGCAGAGAATGAATGCACAAGGGTACCAATAAATGAATGATCCATTGGGAAGCATCTGTGCACCAAATCTGGGGTTTTTTGTGTGTGTGTGTGTTTTTTGTTTTCTTTTTTTTTTTTGAGTAGAGTCTCTCTCTGTTCCACAGGCTGGAGTGCAGTAGCACAATCTCAGCTCATTGCAACCTCTGCCTCCTGGGTTCATGCAATTCTCCTGCCTCAGCCTACCGAGTAGCTGGGATTACAGCTGTGCGCCACCACACTCGGCTAATTTTTTTGGTATATTTTTTAGTAGAAATGAGGTTTCACCATGTTGTGCAGGCTGTCTCAAACTCCCAATCTCAAGTGATCCCACCGCCTTAGCGTCCCTAAGTGCAAAGATTACAGGCGAGAGCTACTGCGCCCAGCCAGGATTTAAAATAAGTAATAGATAATGCTGAGTATATAATTTCAGGTGACAGAGAAGGTCTCACTGATCAGATAATATTTGTGACCTTAATGGAAAAAATGGATTCAACCCTTGGAAGATTGGCGGAAGGATTTTCCACACTGAGCTCTCAGCCGTGAAGGCACAAAGGTGGAAACATTCTTAGTTCAAGGAAGAGGCTCTGCCTCAAATGCTGGGAATGAGATGGGGAGAATGACAAGACAACTGTAGAGAGATGGAGAGCACACTGGGTACACAGGAAACTAAGGAGGAACAAGGAGCATGTTTTTGATACTCACAGCCCTTGGATTCAACTCAGAGCTAACTAGGAATCCCTACCTGATTAACAGTGACCGACATGAAAATAAGGGAGGCCCAGGTGCGTAACTGGAATCTAGGAGACCGTGGAAAAGGCAATTCCCGCCCCACTGGTGAAACGTAGGGTTGATTTACACACTAAATGAATGAAAGATGGATATAAGCTATGCTTGTGAGGTAGAATCATTTGCAGGGAGGGCTTGCTGGGTTTGATTTTTCCTAGTAGTTTAATCCTTGTTTCATTAATTTCTTTCTGAGATGTGTTTTTTTTCTACATCTAAATCAATACCTGGCAGAGGAGCGATAGACACATGAGGGGTGGTGCAAATGAAGGGACCTAGTATAATATAATATACAAGACTGTGGATGGGGGCTCACACCTGTAACCCAACACTTTGGGAGGCCAAGGCGGGTAGATCACTTAAGGGTAGGAGTTTGAGACCAGCCTGGCCAACATGGTGAAACCCCGTCTGTACTAAAAATACAAAAATTAGCCTGGTGCATTGGCACCTGCCTGTAATCCCAGCGACTGGGGAGGCTGAAGCAGAAGAATGGCTTCAACCCTGGAGGCAGAGGTTGAACTGAGATCGCATCACTGCACTCCAGCCTGACACAGGGGGACTCTGTCTCAAAAAATAAAAATAAAACATACATAATTATAATATGACACACAGAAATTACAAAGGCAACTGGATACCAACCATCATTTTTCTATTTCTCTGTGTTTAATTCTTTGACCCTTTATCTTATCCATTAAACAATCAGGTTAAACCTCTTCCTTATTTGGCTTTCTGTGAGCTTGGGATCATATGGAAAATGTGAAAGCCTCCTGAACCCACCAGCACAGGTCCTGGAATAGAGAACGTGCTCTGTTCATGGCATAAAACTTGCCCCTTCACCCAAATCCCCCAATTCATCTCTACTTCCAATCACCTATGGAGATACAGATAGATCATGGGGAGGTAAACACTAATACTCTTTGGAGTGAGCTCAGATCTTGGACTCAGAGACCAGTGCCAGCACTAGCCCCTGGTCACATTTCGTACTAACTCACAGAAGGACAGGCTGTATTGAAACAATAAACGACGGAGAGGGCGGTCCTTCCCCGTGCTTCTCGGGTGGAATAGCAGCCTAATATATGTCTCAGCAGATCACAAAAAGTAGCATGTTGTTCCTGGGCTACATCATTATTTCATGGCTGTTTGATTTAAGTCAGTTCTACTTCACTTTTTTTATCTTGATTTCATTTTTTCTTTCTTTTCTTGGAGAATGTAATTTTTTTGAGTCAAGAGGGTTGTGGTGGTAGAAACTGTAAAGCACATTCGCTGTGTATCAATCCCAATCCAGTCTTCCCAGAGAAGATTCTAAACACCTCCTGGAATGCACCTGGGCCTATACCAATTCCTATCACTCACCGTCACTCCAGGGAGACAGAACACACAGAGAACACATTACACAGGCAGGTTCATTACTAACAGATAAGCAGCGAGTGACAACAGAAACCTACATTTCAATGTGAGCCAGTCCCTCAAGGCTCAGAAAAGCTGCTCGAGACATGTGGAGTCACCCCATATGCAGTGTATCTGGGGGAAATCAAAAAGCAGCCCAGCCTGGGTTTTGTACCCTGGAGCCACAGGAAGCACTCAGCTAAAGCACTGCATGACGTCCTCCTCCAGGAAGAACAGGAAGACAGCCCAGGCTGTTCTGGGATGTTCCTCCTGATCTCAGGACGTTGCTGTCTTAGTCCATTTTTGTTGCTCTAAAGGAACACTTGAGCCTGGGTAACTTCTAAAGACAAGAAATGTGTTTGCCTCACAGTTCTGCAGGCTGTACTGGAAGCATGGCACCAGCATCTATTTCTTGTGACGGCCTCAGGCTGCTCCCACTCTGGCAGAAGGGAAGGAGGGTCTGTCTGTGCAGAGACCACAGAGATCACACGGCAAGAGAGGGACCAAGGGGGAGGGGGAGCGATGGAGCTTCCAAGCTCTTTTAACAACCAGTTCTCCAGGAACTAATAGAGGGGGAACTTGCTAACCCCGTCTCCTTGGAACAGCATTGATCTGTTCATGATGGATCCACCTCCATGACCCAAACAACTCCCAAGAGGCCCAACCTCCCACTCTGGGGGTTACATTTCAATGTGAGGTTTGAAGGGGTCAAACATCTAAACTAAAGCAGTTGTATCCTCAGCACGTTCTATGGTTACTACAACTGAGAAAGCAGGAGGAAGCTAGGTCTCCCGCCATCTGGGTGCTTGTCCTAAAGAGACGTTGTATGTGGTTACCTGTCAATCAAGAAATGTGAGACAATTCATATAGAGGAACTGCTATGATTAGCTTCTTATTGGTGTCTTGTCTTCCTCCAGGTAACTCCAGAAACCTGCACGTTCTGATTGGGACCTCAGTGGTCATCATCCCCTTTGCTATCCTCCTCTTCTTTCTCCTTCATCGCTGGTGTGCCAACAAAAAGAGTAAGTCTCACGAAGCAGAAGCCAGAGAGCTCAGGGCCATGTGGGGAAGCAGGATGGGAGCACTCAGGTGTGTGTTCCTCACAGACTGGATGGTCCCTGGCCCAAGGCAGGAGCCACAGAGGCAGGACTTTCTAGAGAGAGCACCAGACTCCCTGCCTCTGCCTTCAGCTCACAGACCATTGCCTGATTCTGAACCGTATCCTCACATCCCCTGCAGCCACTCACATCCAGGAGAAGGTTCCATGACAGGCAGAAAGTGGGACACAGAATCAATAGGATGGGAACTCAGAGCTATACATGGGATGGATCCTTGAGCTCAGAGAGATAGAATGTCTGAGTCTGCTGTTGGCAACTGAGGGACCTCAGGCACCTATGGCCTCCCCCTGTATGTTGGTATCTGCTTATGAAATGAGGACCCAGAAGTGCCCTCCGAGCTGTTTTGACGACTTCCGTCTTCTACAGATGCTGTTGTAATGGACCAAGAGCCTGCAGGGAACAGAACAGTGAACAGGGAGGTAGGTGCTCCTCCGCCCAGCCTCGTGGCTAGTCTTATTCCCAAAGAGTCCTGGAAAATGTGAGCACCCTCCCTCACTCAGCATTTCCCTCCCTCCAGGACTCTGATGAACAAGACCCTCAGGAGGTGACATACGCACAGTTGAATCACTGCGTTTTCACACAGAGAAAAATCACTCGCCCTTCTCAGAGGCCCAAGACACCCCCAACAGATACCAGCGTGTAACACGGAACTTCCAAATGCTGAGCGCAGATCCAAAGTTGTCTTCTGTCCACTAGCACCACAGTCAGGCCTTGATGGGATCTTCTAGGGAGACAATAGCCCTGTCTCAAAACCGGGTTGCCAGCTCCCATGTACCAGCAGCTGGACTCTGAAGGCGTGAGTCTGCATCTTAGGGCATCGCTCTTCCTCACACCACGAATCTGAACATGCCTCTCTCTTGCTTACAAATGTCTAAGGTCCCCACTGCCTGCTGGAGAGAAAACACACTTGCTTAGCCCACAATTCTCCATTTCACTTGACCCCTGCCCACCTCTCCAACCTAACTGGCTTACTTCCTAGTCTACTTGAGGCTGCGATCACACTGAGGAACTCACAATTCCAAACATATAAGAGGCTCCCTCTTAACACGGCACTTAGATACGTGCTATTCCACCTTTCCTCAGAGTATCTTTCAGCCTTCTGTCAGCAGTAAAACTTATAAATTTTTTTTATAATTTCAATGTAGTTTTCTATTCTTCAAGTAAACATGTCTGCCCTCATGGTTTCTTCAATGGGACTCTTTTCTTGCCTAAGGCTTCCGGTGTTATCATTACCACGTCCACATAACCCCATCTGTTCTCCGCTGGGTTCTCAGCCCTGGACTCTGAGCTTCTGGAAGCATGGTGGAGCCTGAATTGTCTCTGAGACTCCAATTTCCATCCAAAGATGCAGCACATAGGAGGTTCCAAGGATGGTGAATCAGATGAACAAGTGATATTCTTACTCTCTGCAGATCTGGAAAGCTGGCAGAGTCATTCCACGATGAAACATTTGTAGAGTCATAGGCCTTGTTAGTCTCATCTCCACAGGGACACGTATCAACACATCATCTTTCATACTACTATAAATAGACAGTCACTCCTCCATATCTCTGGGGTTTACACATGTTTATTGAATCAGCAATAAATCAAAAATATTTTGAGAAAAAAAATCCCCGAAGTTTCAAAAAGCAAAAAACTATGTTGAATCGACACAAATTGAGTGGCGTGTAGGCTGTGTCAGGAATTATAAGTAATCAAGAGATGATTTCATGTATACAGGAGGATGTGCATGGGTTCTATGCAATTGCTATGCTATTTTTTTTTTTTTTTGAGACAGTCTCACTCTCTCACCCAGGCTGGAGTGCAGTGGCGTGATCTCAACTCACTGCAACCTCCGCCTTCCAGGTTCAAGCGATTCTCTTCCCTCAGCCTCCCCAGTAGCCTCCCCTAGGATTACAGGCACGTGCCACCATGCACAGATAAATTTTTTTGTGTGTATATTTTTAGTAGAGATGGGGTTTCAGAATGTTGGACCAGCTGGTCTTGAACTCCTGACCTTGTGATCTACCCAGCTCAGCCTCCCAAAGTGCTGGGATTACAGGCGTGAGCCACGGTGCCCAGCTTCACTATGCCATTTCATGCAAGGGGCTTGAGCATCTGCAGATTTTGGTATCTGAATGGGGATCCTGGAACCAATCACCCAGGTATAGTGAAGGACCATGGTATATAATTTTTATTTGTCAATCTTAAAAATAAAGCATAAAAAATTTACAACAACAAGATAAAAAATAAGAAGTGTTTTTATAGTGTGAGGATAAGTTTAGATTTATTTTTTCCTACGTGTAACCCTATGGTCCTGTGTTATTTGTTGAGAAAATATTCTATTCCACCTTAAACTACATGGCAGCCTTTGTCAACTATAAAGGGACTGTGTATCCACAGATGTATTTTAGACACAGTTTTCTGTCCAGTGGTTCTCTGTATCCCCTCTCATGAGGATGCTGCATTTTATATAAACTTATAGAACCCCTTAAAATTTGGTAACCTGAGTCCTCTGATTTGTTATTATAGGTTATTTAGTTTGCTTTTTTTTTTTTTCTTGAGACAGACTCTTCCTCTGTCACCCAAGCTGGAGTTCAGTGGCTTGAGCTCAGCTCACTGCAACCTCCGTCTCCCAGGTTCAAGCTATTCTGATGCCTCTGGTTTAGTAGTAGAAACTCAAGCAGGAAAATTAGAATGGCTTCTTGTCACAATTACTCTGATAATGTTAATAATACCTGTTAGACATTTTGCACATTACATATGAAGAAGAGTTTGAATCTCAGATAAAAACAAAAATACATCAAAAATCTTTAATGTAAGCACAGAATTCAATCATCTCGTGTATGAGAGGTTGGATCTGAGACGTCTTTTGAGTCTGGTCGTAGTGAAGGACGCAAGGTGTCAATTCTAGTGAGAACAATTTCCAGGAAGCCATGTTCCGCTCTTGAGCGAGCACCCACTGGGCCTCATGCAAGGTAGAAAGAGCCTGCGTACGTCACCCTCCCATGATGTGGTCAACATGTAAACTGCATGGGCAGGGCGCCAAATAACATCCTGTGCGCTGCTGAGCTGAGCTGGGGCGCGGCCGCCTGTCTGCACAGACAGCACCATGTCGCTCATGGTCGTCAGCATGGTGTGTGTTGGTGAGTCCTGGAAGGGCATCGAGGGAGGGAGTGCGGGGATGGAGATCGGGGCCCAGAGTTGGAGATATAGGCCTGGAAGTGGAGTTATGGGCCTAGAGATGGAGTGATGGGCCTAGAAGTGGAGATCTGGGCCTGGAGTGGAGATCTGGGCCTGGAGTGGAGATATGGGCCTGGAGGTTGAGATATGGGCCTGCAGTAGAGATATGGGCTTGTAGTGGAGACATGGGCCTGGAGATGGAGATATGGGCCTGGAGATGGAGATATGGGCCTGCAGTAGAGATAGGGGCCTGGAGTGGAGATATGGGCCTGGAGTGGAGATATGGGCCTGGAGTGGAGATATGGGCCTGGAGGTGGAGATATGGGCCTGGAGGTGGAGATATGGGCCTGGAGTGGAGATATGGGTCTGGAGGTGGAGATACGGGCCTGCAGTAGAGATATGGGCCTGGAGTGGAGATATGGGCCAGGAGTGGAGTTATGGGCCTAGAGGTGGATATCTGGGCCTGGAGTGGAGATATGGGCCTAGGAAGGAGATATGGGCCTGGGTGTGGAGATATGGGACTGGAGAGGTGATATGGGCCTGGAGTGGAGATATGGGCTTAGGGTGGAGATCTGGGCCTGGGGCGGAGATATGGGACTGGATTGGAGATAGGGGCCTAGGGTGGAGATCTGAGCCTGGATTGGCGATATGGGCCTAGGGTGGAAATATCAGCCTGGAGTGGAGATATGGGCTTGGGGTGGGGATATGGGCCTGGAAACTGGGTCTCTGCACAGCCGACAGCCCTGTTCTTGGGTGCAGGTAGGCACTGAGGGTGAGTTTAACTTCAGCCCAGGAAGGGCCTGGCTGCCAAGACTCACAGCCCAGTGGGGGCAGCAAGGGAGGCCTGGTTTGCCTGCAGATGGATGGTCCATCATGATCTTTCTTTCCAGGGTTCTTCTTGCTGCAGGGGGCCTGGCCACATGAGGGTGAGTCCTTCTCCAAACCTTCGGGTGTCATCTCCCCACATAAGAGGATTTTCCTGAAACAGGAGGGAAGTCCTGTCGGGGAGTCTCTCATAAACTAGGAAGAGAGGACCCTGGGGTGCTCAGCCCACATTTCTGACCTCGCCTCCCTGGCCTCTCAACCCCTTGGCAGAGTCAAGTTCTGTGGGGACCAGGGTTAGACTGGGGTGCTCAAAGCTGGGGTGTGTGGTTGGGAAGTGGTAGGAACAGCAGATCCTCTGAGGACAAAGGTGTTACTCACACACTTCAGCGTTTCCATGATGGTAGGGGCTGCAGTGTGGCTGCTGTCATTCTACCAGAAGAGGTGGGAAACCACAGCCATGGCCCTGACATTCCAAATCCTCTGATGGGGGCTCAGTTGTTTATTTTCGTTCAGGCATCCGCTGATATCCATTCACAAAGGACATGCCCTCCACCTCATGTCTACCCTGTGTTGTTTTATGTGAGTAATCTTACAGTATTAAAATCTAGTAGGAGTCTCTTTACTCAGCACTTGCTCAAAGTTCTCAGCTGAGGCTTTTGTTGTAGGGAGACACCATGTCTTTGCGGGATGGGTCCTTCCTTCAGCCCTGGGCACCAAGGTGTGATAGTAGCCATAGAAACGTGGAAAGCGAGGAGAATCTTCTGAGCACAGGGAGGGAAGGGCAGTTCCACATCCTCCTCTCTAAGGCGGCGCCTCCTTCTCCCCAAGGTGGTCAGGACAAGCCCTTGCTGTCTGCCTGGCCCAGCCTTGTGGTGCCTCTAGGACATGTCATTCTTCGGTGTCACTCTTATCTTGGGTTTAACAACTTCAGTCTGTAAAAGGAAGGTGGGGTGCCTGTCCCTGAGCTCTACAACAGAATATTCTGGAACAGCCTTTTCATGGGCCCTGTGACCCCCGCACACACAGGGACATACAGATGTCGGGGTTCACACACACACTCCCCCAGTGGGTGGTCAGCACCCAGCAACCCCCTGGTGATCGTGGTCATAGGTCAGAGGGCTCCTGTCTTGGATTCTCCTTGTCCCACCTCCTGAATCCCAGAGCTTCTGTTGGGCATGTCCTTGAGGGTCCCATCACGCAGGCCCTGACTGTATTTGTGGTAAAGGGGGATTGAATACAGGGAAATGGGTGCTGTGGTGGGAAGAATAATTGTCCCCAGTGATGACTACATTCTAATCCCTGGAGTCTGTGACTATTTATGTTATAGGGGAAGGGACTGAAGGGGAAGATGGAGCTCATGGGGAGACAGCCTGGACTGTCCCACTGGGCTCAGTGTAATCACAAGGGTGCACATGAAAGGAGGAGGAAGAGGGGAGTGGGGATTAGAGCAGTCCAGTGGAAGTCTTCACCAGCTTTGAAGGTGGAGGAAGGCCAAGATCCATGAATGCAGGTGGCCTATAGAGGCTGGAAAAGTCAAGGAACTGATTCTCCAGAGTCTCCAGAGGGAACAAAGCCCTGCAGATGCCTTGATTTTAGCCCAGGAAAAATAGGGTCCAATTTCTGTCTCCAGTACTGGAAGGTGTCAGTGTGGTCTCTCCTGCTGCCATGCTTCTGATAATTTTCTACAGCAGCAACAGGAAACCAACACTGGAACCCAGGTCAAGGACAAGTTAAGAAACAACCCAAGGAAAGCCAGGCATGGTGGCAGGTGCATGTAATCCTAGCGACTCAGGAGGCTGAGGGCAGGAGAATCACTTGAACCCAGGAGACAGAGGTTGCAGTGAGCCTAGACCACACCACTTCACTCCAGCCTGGGTGAAGGAGTGAGACTCTGTCTCCATAATTAATTAATTAATTAAAGAAACCAAACAAGGAGAAGGTTGGCTACCCTGAGATCAGCAAGGGTGGGATGATGATGCCACCACCAGGCTCCATCCACATAGGGAGGGGTTGATACTCCTCCAACCAGCACCAGGAGCCAGCCTATGGAAGCTGGCACCATGGAGAAGGCACAGGCATGGCAAGAGTGGCTCCCAGTCCCCACCAGGAACAGGGTGTGTGGACACTGGTGCCTGCCTTATTCATCAGTTCATACCTTCTGCCAAGGATTGCAATTCATCCAAAAGAGATTGAACCAGGCTGATAAGAGCCTGGATGTGCAGCCTATCCTGGTTCCTCTTTCACCCCCACATAAACAGCAGGAAATACATTAGTGTGAAATAGATACAACACCCCAAGAGATGAGGCTCAGCCCAGTGGGAAGGGAATCAGAGGCTACTAGAGACAGAGGGACAGAGAAGAGGGAGGGAGACAGATGGAAGGACCTGCACCAGGAGTTAAGGGCACAGAAAAGAACATGAAGACACAGAGAGGAAGGAGAGAGACAGACACCAGCAAGGGGAAGCCTCACTCATTCTAGGTGCCATGGATGGGATGATAAAGAGAGACACCTTCTAAACTCACAACCTCTCTTCCTAGGAGTCCACAGAAAACCTTCCCTCCTGGCCCACCCAGGTCCCCTGGTGAAATCAGAAGAGACAGTCATCCTGCAATGTTGGTCAGATGTCAGGTTTCAGCACTTCCTTCTGCACAGAGAAGGGAAGTTTAAGGACACTTTGCACCTCATTGGAGAGCACCATGATGGGGTCTCCAAGGCCAACTTCTCCATCGGTCCCATGATGCAAGACCTTGCAGGGACCTACAGATGCTACGGTTCTGTTACTCACTCCCCCTATCAGTTGTCAGCTCCCAGTGACCCTCTGGACATCGTCATCACAGGTGAGAGTGTCCGGACATTCTCATTGTCATTGGGATGCAGAGTGAATGATCCACGACTTGGAACCCCCAGGTAGTTGTAAGGAAGATGAGCTTGGTATTCTTATGGAGAGAGACTGACTTGCTGAGGTTTGTACCAACAGAGACAGAGAAACAGGAGACACAAGTACAGACCAGGTGTCATAACAGAGGACAGACACAGGGGCCATACAGGGAGTTAGAAAAGACAGAAAGAGTTAAAAGAGACAGACAGACAGACATGTCCCAGAGAGAGGTGTCCCTCCATGCTGACTTTGCTCACAGACCTGGCACAGGTTAGAAGTTTCATTTCTGTTTTACCTCCACAAAGTGTTCTCTACCAGGAGAACCCAAGGACACCCATATTTATGACCTGAGTTGGGCCCTGTGGCCTCAGGCCTTGTGGCACCTACAGGCCATGTTTATTCTGACACCTCTGCCTTCCATGTAATGGAGAGTAATCGTCCCAGGATATCATGGCCCCAGAACACCAACCCCTGTATGCTGTGTGAACTTGTGGTCTCCAGACTGGATTCTGTGGCTCACATTCCAAATAACCCCACATATGAAAGGATCACTGAGAGGCACAGAGAAAAATCAGGAACACCAAAAAGCAAAGACATAAACACACAGAGAATGAGCCAGAGGAAGGAGATTGAGAGACTCACAGACACATAAAGAGAGAGAAAAGAGGGCAGAGGAGTGGTGAGAATGATGGCAGGGAGCAGAGAAAAGCACTAAAATTAGAGTCCTGAGAGAGAGGCACAAGGACATAGAAACATGGAGATGTGGGGATGAATTGCAGAGATTCCAAAGAGAACTAGAGAGACCGAGAGGCAGAGCAAGACAGATGATAGATGGATAGATATAGATAGATGATAAATAGGTAGATGATAGATAATAGGTTAAAGATACATAGATGATGATTGATTGATTCATTAATAGATAATACATAGAGATTATGATGATGAAGACAGATAATACGTACAGATAGAGAGGCAGACAGAAATCATAGAGAGAGAGATGATACATACATATAAATAACAGATGATTGATGGATAGATAGACAAGTGATAGATACATAGATGATATATAGATATAGATGACAGGTAGAGAATTTGTAGATAGGCACCGAATAGATAAATAGATAGATCGACAGATAATAGATAGAAATATGCAGAAAGTTATGAACAGGACACAACGTGAGAAACTTAGAATTTAAAAAAGTAACATCAAGTCAACCAATCCAAGGAGAGTCAGAGAGAATAAAAGAATCCAAAAAGGGAAAACATATCTAGAGGTGGGGAAGCGAGGTCAGAGACCTAGAGAGACAGAGAAGGTGGAAGAAGGAAATAGACATGAAGAGAGATGGGGTGGAGGGTGAGAGAGAGAGAGAGAGAGAGCATTAGGTCATAGAGCAGGGGAGTGAGTTCTCAGCTCAGGTGAAGGGAGCTGTGACAAGGAAGATCCTCCGTAAGGAAAATGCCTCTTCTCCTCCAGGTCTATATGAGAAACCTTCTCTCTCAGCCCAGCCGGGCCCCACGGTTCTGGCAGGAGAGAGCGTGACCTTGTCCTGCAGCTCCCGGAGCTCCTATGACATGTACCATCTATCCAGGGAGGGGGAGGCCCATGAACGTAGGTTCTCTGCAGGGCCCAAGGTCAACGGAACATTCCAGGCCGACTTTCCTCTGGGCCCTGCCACCCACGGAGGAACCTACAGATGCTTCGGCTCTTTCCGTGACTCTCCATACGAGTGGTCAAACTCGAGTGACCCACTGCTTGTTTCTGTCACAGGTGAGGAAACCCCATATCTGTCTCATGTCCTATGATCCTAGAGCCTTAGCTGAGGAGCTTCCTGCTGATGATGGAGAGAAGCATGGACAGATGCAGAGAGAAGACGAAGCTTGGGTGTGAGGGAGGGATCAGGGCACAGGATGGCAGACAGGGCACCTCCAAACCCTCCTACACGGCCTGCATGAAGGCCCGCGGCCAGGGCTCCAGGCACACAGGCAGATGGAGAAAACGGTCAGGAGAGACCCAGAGGAGAGAGACTGGGCTCAGTTTGGGAAGATCAGAGGTTCCCTCAGCCCCTCAACATTACCCATTTCCCAGAAGCCCATCCTGGCCTCTCACCCACACAGGGATGTCATCACCAGCAACCCCTACACCCTTTACTTTTGTTTGAAGAAATATTTATTGAGGATAAATATACCTATATAGCTTACCACCTTTAACATTTTTTTTTTTTTTGAGGCAGAGTCTAGCTCTGTCCCCTATGCTGGAGTGCAGTGGCACAATCTCAGCTCACTGCAACTTCCGCCTCCTGGGTTCAAGTGATTCTCCTGCTTCAGCCACCTGAGTAGCTGGTGCTACAGGCGCGCACCACCACGCCAGGCTACTTTTTGTATTTTTAGTAGAGAGGGGGTTTCACCATGTTGGTCGAGCTGGTCTCCAACTCCTGACCACGTGATCCACCCGCATCTGCCTCCCAAAGTGCTGGGATTACAGGCATGAGCCACCACGCCCAGCCACATTTACCATTTTTAAGTGTAAAGTCTAGTGGTCATAAATACATTTATATATATATATATATATATATATATACACACACACACACATATATAAACATATATATATATATATATATATATATATATATATTTTTTTTTTTTTTTTTTTTTTACCCTCCACCCTTTTATTCCTGGCCTCTGGAAGCCACCATTCTACTCTCTACCTTCATGAGATCCACCTTTTAGCTCTGTATATGGGTGAGAAATGGGAATCTTTGTAATGACTTCCAGTTCCATCCATGTGGCTGCAAATATCAGGATGTTATTCTTTCTATGGATGAGTAGTCTCCACTGTGCGTATGTACTACATTCTCTCTATCCATTCATCCACTGATGGGCAGGTAGGTTGACTCCACATCTTGGCTACTGTGAACAGTGCTGCACCAATCATACGAGTGCAGATATCACTTCGATATATTGATTTACTTTCCTTTGGATATAAACCCAGTAGTGAAATTGCTGGATACTATGAAAGTTCTCTTTTTAGTTATTCGTTTGTTGTTTTGTTTTTGTTTTTGAGACAGTTTCCCTCTGTGCCCAGGCTGGAGTACAAGTGAAGTCATCTTGGCTCATTGCAACCTCCGCCTCCTGGGTTCAAATGATTTTCCTGCCTCAGCCTCCCTAGTAGCTGGGATTACAGGTGCACGCCACCATGCCTGGCTACTTTTTGTTTTTTTTAGTATAGATGGGGTTTCCCCATGTTGGCTGGGCTGCTCTCAAACTCATGACCTCAACTGAGGTGCCCGCCTCGGTCTCCCAAAGTGCCGGGATTACAGGCATGATCCACCTCACCCAACCTCTTTTTAGTTCTTTAAAGGACTTCCACACTTTTCTCCGTAAAGGCTGTACTAATTTACACTCCTACCAACAGGGTATTAGGGTTCTCCTTTCTCTACCACTTTGGCAGGATTTCCTTTGCCTGTCTTGCAGCTAAAAGCCATTTTATTTTATTTCATTTTATTTTGAGATGGAGTTTCGCTCTTGTCACCCAGGCTGGAGTGCAGTGGTGCGATCTCGGCTCACCACAACCTCCACCTCCCAGGTTCAAGCGATTCTCCTGCCTCAGCCTCCCGAGTAGCTGGAATTACAGGCACACGCCACCACGCCCAACTAAATTTTGTATTTTTAGTAGAGACAGTGTTTCTTCATGTGGGTCAGACTGGTCTCAAACTCCCGACCTTATGAGGTTCACCCACCTCAGGCTCTCAAAGGTCTAGGATGACAGACGTGAGCCACCACGCCCGGCCTAAAATCCATTTTAATGGGGTGAGATGAAAACTCACTTTGATTTTAATTTGTGTTTCTCTGATGATGAGTGAAACTGAGCACTTTTTAGTATGTGGGGAAATTTCATGTGTTTTGCTCCTTTTTCAATTAAATCGTTTGTTTTATTGAGTTGTTTGAGCTTCTTATATTTCTAGTTATTAATCCCATCTCAGATGCATAGTTTGCACATATTTGCTCCCAATCTGTGGGTTGTCTCTTCACTTTGTTGGTTTATTTTTAGCGGTGCAGAAGTTGCTTAGTTTGAGGTAATCCCAATGGTCTATTTTTGCTTCGATTACTTGTGTTTTGAAGGTTTAAAACAAAATGTCTTCCTTCAGACAAATGTCCTGGAGCATTTCCCCAATATTTTCTTCTACGTGTTTCATAGGTTCAGGCCTTAGACTCACATCTTTAATCCATTTTCATTTGAGTTTTGTGTATAGTGACAGGTAGAGGTGCAGTTTCATTCCTCTGCATGTAGATGTCCAGGTTTCCCTGCACTGTTTATTGAAAAGACTGTCCTTTCCTGATTGTGAGTTCTTGGCACCTTTGTCAAAGTCCATTGGATGGGCTGGGCATGGTGGCTGACACCTGCAATTTCAGCACTTTGGGAGCCCAAGGCGGGTGGATCACCTGAGGCCAGGAGTTCAAGATTAGTCTGGCCGACGTGATGAAACATTGTCTCCACTAAAAATATAAAAATTAGCTGAGCATGGTGGTCAGCACCTGTAATACCACTACTCAGGAGTTTGAGGCCAGAGAATTGATTGAACCCAGGAGGCTGTGGTGGCAGTGAACCGAGATTGCACCTCTGCACTCCAGCCTGGGTGACAGAGCGAGACTCCATCTCAAAAGAAAAAAGAAAAAAACATTGGAGGTAAATGCATGGATTATATCTGTGTTCTTCATTCTGCTCCATTGTTCTACGTGCCTTTCTTTATGCCAATGTGATGCTGTTTTGCTTACTACAGCTCTGTAACATATTTTGAGATCAGGTAGTGTGATGCTCCTGTTTTCTCTTTATACCTTGAAGTCTCAAGACAGTGGGCGTCACATACAAAAATTACGGAAAAAAGGATCCCAGGACTCCCAGGGCCCAATATTAGATAACAGAGTGTTGGCCATGAACCAACCTCAAAGATTTCCATTGAGTAGAGGACAGACACCCTCATTTCCTCACCTCTCTCCTGTCTCGTGTTCTAGGAAACCCTTCAAATAGTTGGCCTTCACCCACTGAACCAAGCTCCGAAACCGGTGAGTACAGAACCCTCTTATATCCGCTTTTGGAAACCTGGGGAGGTAGAAACCTTCGATGCAGGCATTGACTCAGCATCTCGCAGCTCTGACATTGTACGCCTGTCTTCTACCATCTCCGAACTCCAGATACTCCAACAGCGAAAGGGATCTGGGCCCAACCTAGGGCTCAGTGAAATCTCTTAATCTCTCATTTTATGGAGCTGAGACCTCCTACAAGCTAGAAGAATGATTGCCAATCTGACATCCTTCTCAGGAAAAATGCAATGTTTGTTCTGCCTGCATTCCTAACTGGAGGATAAATTCCTGGGGGCTTGAGAGAGGGAAGGGAAGGGAACATCTGATGAGGGCGAGGTGTTTTAGAGAAGTTCCACTTGCCAAGGAATGAATTACTGTTGGTCATGAAGCAACCCTGGCTGACTCAGCAGAGCAACAGCCTTGCCGTAACAGAGAACGGAGCTCATGCACGCACACTTCGACTCACTGACTCATTCAGCCACGGCCCCATGCTCAGGCTGTGCAGTGCGGAACCTTTTCCTATTGTTGCCATAACAAATTTCCACAAGATTCGTGGGTGAAAACAAAACGGTTTTTTAATTATCTTACAGTGCTGTAGCTCAAAGTAGGAAGTGCATCTTACTGGGCTAAAATCAAGGTGACAGCAAGGCTGCCTTCCCTCTGAGGATTCCAGGCAAGAATCTGCTTCTCACTTATCCCAGCTTCTAAAGGCTCCCAGTTCCTTGGCTCCTGTTCCCCTTCCTCCTTCCTCAAAGCCCACAAAGACTGGTCACATCTCACATGGCATCACTCAGTGCCTTCTTCCTTACCACACCTCTTTCTCTGAATGCTGCTCTCCCTTCTTCCTTATCTTTTGAAAACTTGGGGATTCTATTGGGTTCACCAAGATGAAAATCCCTCATAATCTCCTGGAAATCATCCAGGATACCCTTGTTTTAAGTTCAGCTGATTAGCAACCGCAATTCCATCTACAATCTTCATTCCTCCTTTCCATGTAAAATAACATATTCACAAGCTATGGAGGCTAGGACAGGGACATTTTGGGGTGGGACAGCATTCTCCTGCCTTCCACAAACGGTGAACAAGATGCATTTGGCTTCTGCCCTTGGGACACTGATATTGCAGATGGTTAAATGGGAGGGCAGAAAATGAATGCACAAGTGGATCTATAAATGAATGATCCATTGGGAAGCATCTGTGCATGAAATCTATTTTTTGTTTGTTCTTTTGTTTATTGAGACAGAGTCGCCCTCTGTCTTCCAGGCTACAGTGCAGTGTCACGATCTTGGCTCACTGCAACCTGCGTCTCCTGGATTCAAGTGATTCTCCTGCCTCCGCCTCTCGAGTAGCTGGGATTACAGGCAACTGCCACCGTGCCCGGCTAATTCTTTTTGTATATTTTTTGTAGAGAGGATGTTTCACCACGTTGGCCAAGCTTGTCTGAAACTCCCAACCTCAAGTGATCCGACCGTCTCAGCATGCCAAAGTAATGGGACTACAGGCGTGAGCCACTGTGCCCAGCCAGAATTCAAAATCAATAATAGATAATGCTGAGTGTATGATTTCAGGTGACAAAGAAGGTCTCACTATTCAGATATTTGTGACATTAATGAAAAACACGGATTGAACCCCTGAAAGATTGGCGGAAGGATTTTGCACACACAGCTGTCAGCCGTGAAGGCACAAAGGTGAAAACAATCTGATGTGGAAGGAAGAGGCTCTGCCTCAAATGCTGGGAATGATGTGGGGAGAATGACAAGACGACTGTAGAGAGACGGAGAGCACACTGGGTACACAGGAAACTAAGGAGCAACAAGGAGTGTGTGTTTGACACTCACAGCCATTGGATTCACCTCGGGGTAACCAGGAATCCCTACATGATTAATATGACTGACATGAAAATAAGGGAGGCTCAGTTGCATAACTGGAATCTAGGAGACCGTGGAAAAGGCAATTGCCACCCCACTGGTGAAATGTGGTGCTGATTTAGACACTAAATGAATGAAGTAGATGGATATAAGATATGTTTGTGAGGTAGAATCATTGACTGGAAACGCTTACTGGGTTTGATTTTCCTACTTGTTTAATCCTCGCTTAATTAATTTCTTTCTGAGATTTATTCATCCTACACATAAATCAATACCTGGCAAAGGAGTGACAGATATATGAGTGGTGGTGGAAATGAAGAGACTTATTATAGCATAATATACAAGTCTGTGAACAGTGGCTCACGCCTGTAACCTAGCACTGCAGGAGGCCAAGGTGGGTGGATTCCATGAAGTCAGGAGTTCCAGACCAGCCTGGCCAACGTGGTGAAACCCTATCTCTACTAAAAATACAAAAATTAGCCGAGCACGATGGTGCATCCCTGTAATCCCAGCTCCTATTCTGGAGGATGAAGCAGGAGAATGACTTCAACCCAGTAGGTGGAGGTTGCAGTGAGTGGAGATTGCATCACTGCACTCCAGCCTGGGGGACACAAGGAGACTCTATCTCAAAAAATAAAAATAAGAAATACATAAATATAATAAAACACACACGAATGACAAAGGCACCTGAATTCCAATCATCGTTTTTCTATTTCTCTATAATTACTTCTTTGATCCTTTATCTTATCCATTAGGCAATGAGCTTAAAACCTCTTCCCTATTTGGCTTTCTGTGAGAATGAGATCACATAGAAAATGTGAAAGCCCTCAGAATCCTCCAGCACAGATCGTGGAATAGAGAAAGTGCTCTGTTCATCGCAACAAAAAACTTGCCCACTCACCCAAATCCCCCACCTCACCCCTACTTCCAATCACCTGTGGAGATTCAGATAGGCTATGGGGAGGTAAACATTGATACTCCTTGGAGTGAGTCCAGATCTTGGAATCAGAGATCAGTGCCAGCACTAGCTCCTGCTCCCCTTTCCTACTAATTCACAGGAGGACAGGTGGTATTGAAGCAATAGATGGCCGAGGGGGTGGTCCTTCCCCCAGCCTCTCGGGTAGAACAGCAGCCTAACATGTGTCTCCCGAGATCACAAAGAGTAGCACGTTTCACACGGGCTTCAACACTATTTCCTGGCCATTTGACATAAGAGAATTCTACTTAGCTTTTTTTATCTTGATTTCACTTTTGTTTCCTTTTCTTGGAGAATGCAAGTTGTTTGATTCAAGAATGCTGTGGATGTAGAAATCCTAAAGCACATTCGCTGTGTATCAATCCCAGTGCAGTCTTCCCAGAGAAGACTCTAAATACCTCCTGGACTGCACCTGGGCTTATGCCAATTCCTATCACTCACCGTCACTCCAGGGAGACAGAACACACAGAGAATACATTACACAGGCAGGTTCATTACTAACAGATAAGCAGCGAGTGACAACAGAAACCTACATTTCAATGTGAGCCAGTCCCTCAAGGCTCAGAAAAGCTACTCGGGACATATGGAGTCACCCCATTTGCAGTGTAGCTGGGGGAAGCCAGAGAGCAGCCCAGCCTGGGTTTTGTACTGTGGAGCCACAGGAAGCACTCAGCTAAAGCACTGCATGACGTCCTCCTCCAGGAAGAACAGGAAGACAGCCCAGGCTGTTCTGAGACGTTCCTCCTGATCTCAGGACGTTGCTGTCTTAGTCCATTTTTGTTGCTCTAAAGGAACACTTGAGCCTGGGTAACTTCTAGAGAAAAGAGATTGGTTTGCCTCACAGTTCTGCAGGCTGTACTGGAAGCGTGGCACCAGCATCTATTTCTCGTGACGGCCTCAGGCTGCTCCCACTCTGGCAGAAGGGAAGGAGGGTCTGTCTGTGCAGAGACCACAGAGATCACACGGCAAGAGAGGGAGCAAGGGGGAGGGGGAGCGATGGAGCTTCCAAGCTCTTTTGAACAACCAGCTCTCCAGGAACTAATAGAAGGGGAACTTGCTAACCCCGTCTCCTTGGGACAGCATTGGTCTGTTCATGATGGATCCACCTCCATGACCCAAACACCTCTCAAGAGGCCCAACCTCCCACAGTGGGGGTGAAATTTCAATGTGAGGTTTGAAGGGGTCAAACATCTCAACTAAAGTAGTTGTATCCTCAACACGTTCTATGGTTACTATGAGAGCTATAACTGAGAAAGCAGGAGAAAGCTGGGTCTCCCTCCATCTGGGTGCTTGTCCTAAAGGGGTGTTGTATGTGGTTACCTGTCAATCAAGAAATGTGAGACAATTCATAAAGAGGAACTGCTATGATTAGCTTCTTATTGGTGTCTCCTCTTCTTCCAGGTAACCCCAGACACCTGCATGTTCTGATTGGGACCTCAGTGGTCATCATCCTCTTCATCCTCCTCCTCTTCTTTCTCCTTCATCGCTGGTGCTGCAACAAAAAAAGTAAGTCTCACGAAGCAGAGGCCAGAGAGCTCAGGGCCATGTGGGGAAGCAGGATGGGAGCACTCAGGTGTGTGTTCCTCACAGACAGGATGGTCCCTGGCCCAAGGCAGCAGCCACAGAGGGAGGACTTTCTAGAGAGAGCACCAGACTCCCTGTCCCTGCCTTCAGCTCACAGACCATTGCCTGATTCTGAACTGTATCCTCATGTCCCCTGCAGCCACTCACATCCAGGAGAAGGTTCCATGACAGGCAGAAAGTGGGAGACAGAATCAATGGGATGGGAACTCAGAGCTATTCATGGGATGGGTCCTTGAGCTCAGAGAGATAGAATGTCTGAGTCTGCTGTTGGCAACTGAGGGACCTCAGGCTCCTATGGTCTCCCCCTGTATGTTGGTATCTGCTTATGAAATGAGGGCCCAGAAGTGCCCTCTGAGCTGTTTTGTTGACTTCCGTCTTCTACAGATGCTGTTGTAATGGACCAAGAGCCTGCAGGGAACAGAACAGTGAACAGGGAGGTAGGTGCTCCTCGGCCCAGCCTCGTGGCTAGTGTTATTCCCAAAGAGTCCTGGAAAATGTGAGCACCCTCCCTCACTCAGCATTTCCCTCTCTCCAGGACTCTGATGAACAAGACCCTCAGGAGGTGACATATGCACAGTTGAATCACTGCGTTTTCACACAGAGAAAAATCACTCGCCCTTCTCAGAGGCCCAAGACACCCCCAACAGATATCATCGTGTACACGGAACTTCCAAATGCTGAGCCCTGATCCAAAGTTGTCTCCTGCCCATGAGCACCACAGTCAGGCCTTGAGGGGATCTTCTAGGGAGACAACAGCCCTGTCTCAAAACTGGGTTGCCAGCTCCAATGTACCAGCAGCTGGAATCTGAAGGCGTGAGTCTGCATCTTAGGGCATCGCTCTTCCTCACACCACAAATCTGAACGTGCCTCTCCCTTGCTTACAAATGTCTAAGGTCCCCACTGCCTGCTGGAGAGAAAACACACTCCTTTGCTTAGCCCACAATTCTCCATTTCACTTGACCCCTGCCCACCTCTCCAACCTAACTGGCTTACTTCCTAGTCTACTTGAGGCTGCAATCACACTGAGGAACTCACAATTCCAAACATACAAGAGGCTCCCTCTTAACACGGCACTTAGACACGTGCTGTTCCACCTTCCCTCATGCTGTTCCACCTCCCCTCAGACTAGCTTTCAGCCTTCTGTCAGCAGTAAAACTTATATATTTTTTAAAATAATTTCAATGTAGTTTTCCCTCCTTCAAATAAACATGTCTGCCCTCATGGTTTAGGTAATGGGACTCTTTTCTTGCCTAAGGCTTCCGGTGTTATCAGTACCATGTCCATATAATCCCATCTGTTCTCCACCGGGTTCTCACCTCTGGACTCTGAGCTTCTGGAAGCAGTGTGGAGCCTCATTTGTCTCTGGGACTCCAATTTCCATCCAAAGATGCAGCACATAGGAGGTTCCAAGGATCGGGAATCACATGAACAAGTGACATTGTTACTCTCTGCAGACCTGGAAAGCTGGCAGAGTCATTCCACGATGAAACATTTGTAGAGTCATAGGCCTTGTTAGTCTCATCTCCATGGGGACACATATCAACACATCATCTTTCATACTATAAATATACGGTCACTCCTCCGTATCTGTGGGGTTTACAGGTCTTTATTGAACAAAGTATAAATCAAAAATATTCAGAGAAAATATCCACAGAGTTCCAAAACTCATAACTATGTTGAATGGACACAAATGAAGCTGTGTGTAGGCTGTATCAGGAATTATAAGTAATCAAGAGATGATTTCATGTATACAGGAGGATGTGCATATGTTATTTGCAAGCGCTGTGCCATTTCATATAAGAGGCTTGAGCATCTACAGATTTTGGTATCTGAGTGGAGATCTCGAAACCAATCACCCACGAATAGTGAAGGATGACCGTATATGACTTTTATTTCTCAAATTTAAATATAAATCAAAAAATGTACAACTAGATAAAAACTAAGAAGTGTTTTTATAGTGTGAGTTAGATTTATTTTTTACTAGGTGTAACCCATTGGTTTAATATTATTTATTGAGAAGACATTCTATGCCACCTTAAACCACACGGCAGCCTTTGTCAACTCTAAAGGGACTGTGTGTACATGGATGTATTTTAGACAGTTTCTGCTAAGGGGCTGTCTGTGTCCACACACTTGATGATGCTACACTTTATGTAGCCTTATAGAACCCTTTAAATTTAGTAGCCAGAGCCCTCTAATTTGTTATTATAGGCTATTTGCTTTTTTTTTTCTTGAGGCGGAGTCTTGCTCTGTCGCCCAGGCTGGACTGCAGTGACACAATCTCAGCTCACTGCAACCTCCGCCTCCCAGGTTCAAGCGATTCTCGTGCCTCAGCCTCTTGAGTAGCTGGCGTTACAGGTGCCTGCCACCAGGCATGGCTAATTTTTGGATTTTTAGCAGAGACACGGTTTCACTATGTTGGCCAGGCTGCTCTCAATCCCCTCATCTCAGTTGATCCGCCCACCTCGGCTTCCCGACGTGCTGGGGAAACTTGATTTTCTATAGCATTATGTTACTGGATATTTCTGTAAAATTTAAAATGAGGGAGGCAGAGAGACAGAGAGAGATCAAACTCCAGAGTTGGGACTCTGGAATCTTGGGTCATGAGACAAATTTTAGATTAAACTACAAAACTCCAGAATTTACAGGTGTGGTTTTTGCTGATAAAGTACAATTCTAAGATTGTAAATAATTGCATAATCCTTCCCTGGGAATTTAAATCATTTTAACTGGTTCTGCTGTAATACTAGAAATACAAGCATGAAAAATTCTAATGGTTTATTAGTCACAATGACTCTGAAAACCTTAATAATACCTATTAAATATTTTGCATATTACACATGAAGAAGAGTTTGAATCTCAGATAAAAACAATAAAAATACATGAAAAGTCTTTCACGTTAGCACAGATTTTAGGCATCTCGTGTTCAGGAGGTTGGATCTGAGACGTGTTTTGAGTTGGTCATAGTGAAGGACGCTAGGTGTAAATTCTAGTGAGAACAATTTCCAGGAAGCCGTGTTCCGCTCTTGAGCGAGCACCCACTGGGCCTCATGCAAGGTAGAATGAGCCTGCGTACGTCACCCTCCCATGATGTGGTCAACATGTAAACTGCATGGGCAGGGCGCCAAATAACATCCTGTGCGCTGCTGAGCTGAGCTGGGGCACGGCCGCCTGTCTGCACCGGCAGCACCATGTCGCTCACGGTCGTCAGCATGGCGTGTGTTGGTGAGTCCTGGAAGGGAATAGAGGAAGGGAGTGTGGGGTTGGAGATCTGGGCCCAGAGGTGGAGATATAGGCCTGGAGGTGGAGTTGTGGGCCTGGAGTGGAGATCTGGGCCTGGAGTGGATATATGGGCCTAGAGATGGAGTGATGGGCCTAGAAGTGGAGATCTGGGCCTGGAGTGCCGATAGGAACCTGGAGGGGAGATAGGAGCCTGGAGTGGAGATATGGGCCTGGAGGTGGAGTTATAGGCCTATAGTAGAGATATGGGCCTGGAGTGGAGATTTGGGCCAGGAGTGGAGATATGGGCCTAGAGGTGGATATCTGGGCCTAGAGTGGAAATATGGGCCTAGGATGGAGATATGGGCCTGGTTGTGGAGATATGGGACTGGAGAGGAGATATGGGCCTAGAGTGGAGATATGGGCTTGGGGTGGAGATCTGGGCCTGGGGTGGAGATATGGGCCTGGAGGTGGAGTTACGGGCCTTCAGTAGAGATATGGGCCTGGGGTGGAGATATGGGCTTGGGGTGGAGATCTGGGCCTGGAGTGGAGATATGGGCCTGGAGGTGGAGTTACTGGCCTTCAGTAGAGATATGGGCCTGGTGTGGAGATATGGGCCTGGATTGGAGATATGGGCCTAGGTTGGAGATCTGAGCCTGGAGTGGAGATATGGGCCTGGATTGGAGATATGGGCTTACAGTGGAGATCTTGGCCTGGATTGGCGATATGGGCCTGGATTGGCGATATGGGCCTATGATGGAAATATCGGCCTGGAGTGGAGATATGGGCCTGGAGTGGAGATACAGGCCTAGGGTGGAAATATTGGCCTGGAGTGGAGATATGGGCTTGTGGTGGGGATATGGGCTTGTGGTGGGGATCTGGGCTTGGAGGCTGGGTCTCTGCACAGCCGACAGCCCTGTTCTTGGGTGCAGGTAGGCACTGAGGGTGAGTTTAACTTCAGTCCAGGAAGGGCCTGCCTACCAAGACTCACAGCCCAGTGAGGGCAGCAAGGGAGGGCTGGTTTGCCTGCAGATGGATCGTCCATCATGATCTTTCTTTCCAGGGTTCTTCTTGCTGCAGGGGGCCTGGCCACATGAGGGTGAGTCCTTCTCCAAACCTTAGGGTGTCATCTCCCCACATAAGAGGATTTTCCTGAAACAGGAGGGAAGTCCTGTCAGGGAGCCTCTCATAAACTAGGAAGAGGGGACCCTGGGGTGCTCGGCCCACAGTTCCGACCTCGCCTCCCTGGCCTTTCATTCCCTTGGCAGAGTCAAGTTCTGTGGGGACCAGGGTTAGACTGGGGTGCTCAAAGCTGGGGTGCGTGGTGGGGAAGTGGTAGGAACAGCAGATCCTCTGAGGACAAAGGTGTTACTCACACTTCAGCGTTTCCATGACGGTAGGGGCTGCAGTGTGGCTGCTGTCACTCCACCAGAAGAGGTGGGAAACCACAGCCATGGCCCTGACATTCCAAATCCTCTGATGGGGGCTCAGTTGCTTATTTTCATTCAGGCATCTGCTGATATTCCATTCTCAAAGACATGCCCTCCACCCCATGTCTACCCTGTGTTGTTTTATGTGAGTAATCTTACAGTATTAAAATCTAGTAGGAGTCTCTTACTCAGCACTTGCTCAAAGTTCTCAGCTGACACTTTTGTTGTAGGGAGACACCTTGTGTTTGCGGGATGGGTCCTTCCTTTAGCCCTGGGCACCAAGGTGTGATAGCAGCCATAGAAACTTGGAAAGCGAGGAGAATCTTCAGAGCACAGGGAGGGAGGGGTGGCTCCACATCCTCCTCTCTAAGGCGGTGCCTCCTTCTCCCCAAGGTGGTCAGGACAAGCCCTTGCTGTCTGCCTGGCCCAGCTCTGTGGTGCCTCCAGGACATGTGATTCTTCGGTGTCATTCTTATCTTGGGTTTAACAACTTCAGTCTGTAAAAGGAAGATGGGGTGCCTGGCACTGAGCTCTACAACAGAATATTCTGGAAGAGCCTTTTCATGGGCCCTGTGACCCCAGCACACACAGGGACGTACAGATGTCGGGGTTCACACCCACACTACCCCAGTGGGTGGTCGGCACCCAGCAACACCCTGGTGATCATGGCCACAGGTCAGAGGGCTCCTGTCTTGGATTCTCCTTTCCCACCTCCTGAATCCCAGAGCTTCTGGTGGGCGTGTCCTTGAGGGTCCCATCACCCAGGCCCTGACTATATTTGGGGTAAAGGGGGATTGAATACAGGGAAATGGGTGCTGTGGTGGGAAGAATAATTGTCCCCAGTGATGACTACATTCTAATCCCTGGAGTCTGTGACTATTTATGTTATAGGGGAAGGAACTGAAGGGGAAGATGGAGCTCAGGTTGTTGATGAGTTGACCTTGAGATGGGGAGACAGCCTGGACTGTCCCGCTGGGCTCAGTGTAATCACAAGGGTCCACATGAAAGGAGGAGGAAGAGGGGAGTGGGGATTAGAGCAGCGCAATGGGAGACTCCACCAGCTTTGAAGGTGGAGGAAGGCCAGGAGCCATGAATGCAGGTGGCCTGTAGAGGTTGGAAAAGTCAAGGAAATGATTCTCCAGAGTCTCCAGAGGGAACGAAGCCCTGCAGATGCCTTGATTTTAGCCCAGGAAAAACAGGGTCCTATTTCTGTCTCCAGTAGTGAAATGGGTCAGTGTGCTCTCTCCTGCTGCCATGCTTCTGATAATTTTCTACAGCAGCAACAGGAAACCAACACTGGAACCCAGGTCAAGGACAAGGTAAGAAACAACACAAGGATAGCCGGGTGTGGTGGCAGGCGCATGTAATCCTAGCGACTTGGGAGGCTGAGGGCAGGAGAATCACTTGAACCCAGGAGACAGAGGTTGCAGTGACCCTAGACCACACCACTTCACTCCAGCTGGGGTGAAGGAGTGAGACTCTGTCTCCATAATTAATTAATTAATTAAAGGAACCAAACAAGGGGAAGGTTGGCTACACCGAGATGAGCAAGTGTGGGATGATGATGCCACCACCAGGCTCCATCCACATAGGGAGGGGTTGATACTCCTCAAACCAGCACCAGGAGCCAGCCTATGGAAGCTGGCACCATGGAGAAGGCACAGGCATGGCAAGAGTGGCTCCCAGTCCCGACCAGGAACAGGGTGTGTGGACACTGGTGCCTGCCTTATTCATCAGTTCATACCTACTGCCAAGGATTCCAATTCATCCAAAAGAGATTGAACCAGGCTGATAAGAGGCTGGATGTGCAGCCTATCCTGGTTCCTCTTTCACCCCCACATAAACAGCAGGAAAGACATTAGTGTGAAATAGATACAACACCCCAAGAGATGAGGCTAAGCCCAGTGGGAAGGGAATCAGAGGCGACTAGAGACAGAGGGACAGAGAAGAGGGAGGGAGACAGATGGAAGGACCTGCACCAGGAGTTATGGGCACAGAAAAGAACATGAAGACACAGAGAGGAAGGAGAGAGACAGACACCAGCAAGGGGAAGCCTCACTCATTCTAGGTGCCATGGATGGGATGATAAAGAGAGACACCTTCTAAACTCACAACCTCTCTTCCTAGGAGTCCACAGAAAACCTTCCCTCCTGGCCCACCCAGGTCCCCTGGTGAAATCAGAAGAGACAGTCATCCTGCAATGTTGGTCAGATGTCAGGTTTCAGCACTTCCTTCTGCACAGAGAAGGGAAGTTTAACGACACTTTGCACCTCACTGGAGAGCACCATGATGGGGTTTCCAAGGCCAACTTCTCCATCGGTCCCATGATGGAAGACCTGGCAGGGACCTACAGATGCTACGGTTCTGTTACTCACTCCCCCATCAGTTGTCAGCTCCCAGTGACCCTCTGGACATCGTCATCACAGGTGAGAGTGTCCGGACATTCTTCTCATTGTCATTGGGATGCAGAGTGAATGATCCACGACTTGGAACCCCCAGGTAGTTGTAAGGAAGATGAGCTTGGTATTCTTATGGAGAGAGACTGACTTGGTGAGGTCTGTACCAACAGAGACAGAGAAACAGGAGACACAAGTACAGACCAGGTGTCATAACAGAGGACAGACACAGGGGCCATACCGGGAGTTAGAAAAGACAGAAGGAGTTAAAGGAGACAGACAGACAGACATGTCCCAGAGAGAGGTGTCCCTCCATGCTGACTTTGCTCAGAGACCTGGCACAGGTTAGAAGTTTCATTTCTGTTTTACCTCCACAAAGTGTTCTCTACCAGGAGAACCCAAGGACACCCATATTTCTGACCTGAGTTGGGCCCTGTGGCCTCAGGCCTTGTGGCACCTACAGATGCCGTGTTTATTCTGACACCTCTGCCTTCCATGTAATGGAGAGTAACCGTCCCAGGATATCATGGCCCCAGAACACCAACTCCTGTATGCTGTGTGAACTTGTGGTCTCCAGACTGGATTCTGAGGCTCACATTCCAAATAACCCCACATATGAAAGGATCACTGAGAGGCACAGAGAGAAATCAGGGACACCAAAAAGCAAAGACATAAACACACAGAGAATGAGCCAGAGGAAGGAGATTGAGAGACTCACAGACACATAAAGAGAGAGAAAAGAGGGCAGAGGAGTGGTGAGAATGATGGAAGGGAGCAGAGAAAAGCACTAAAATTAGACTCCTGAGGGAGAGGCACAAGGACATAGAAAGATGGAGATGTGGGGATGAATTGCAGAGATTCCAAAGAGAACTAGAGAGACCGAGAGGCAGAGCAAGACAGATGATAGATGGATAGATATAGATAGATGATAAATAGGTAGATGATAGATAATAGGTTAAAGATACATAGATGATGATTGATTGATTCATTAATAGATGAGACATAGAGATGATGATGATGAAGACAGATAGATAATACATAGAGATAGAGAGGCAGACAGAAGTCATAGAGAGAGAGATGATACATAGATATAGATAACAGATGATTGATGGATAGATAGACAAGTGATAGATACATAGATGATATATAGATATAGATGACAGGTAGAGAATTTGTAGATAGGCACCGAATAGATAAATAGATAGATCGATAGATAATAGATAGAAATATGCAGAAAGTTATGAACAGGACACAAAGTGAGAAACTTAGAATTTAAAAAAGTAACATCAAGTCAACCAATCCAAGGAGAGTCAGAGAGAATAAAACAATCCAAAAAGGGAAAACATATCTAGAGGTGTGGAAGCGAGGTCAGAGACCTAGAGAGACAGAGAAGGTGGAAGGAGGAAATAGACATGAAGAGAGATGGGGTGGAGGGTGAGAGAGAGAGAGAGAGAGAGCATTAGGTCATAGAGCAGGGGAGTGAGTTCTCAGCTCAGGTGAAGGGAGCTGTGACAAGGAAGATCCTCCGTAAGGAAAATGCCTCTTCTCCTTCCAGGTCTATATGAGAAACCTTCTCTCTCAGCCCAGCCGGGCCCCACGGTTCTGGCAGGAGAGAGCGTGACCTTGTCCTGCAGCTCCCGGAGCTCCTATGACATGTACCATCTATCCAGGGAGGGGGAGGCCCATGAACGTAGGTTCTCTGCAGGGCCCAAGGTCAACGGAACATTCCAGGCTGACTTTCCTCTGGGCCCTGCCACCCACGGAGGAACCTACAGATGCTTCGGCTCTTTCCGTGACTCTCCCTACGAGTGGTCAAACTCGAGTGACCCACTGCTTGTTTCTGTCACAGGTGAGGAAAGCCCATGGCTGTCCCATGTCCTATGATCCTAGAGCCTTAGCTGAGGAGCTTCCTGCTGAGGATGGAGAGAAGGATGAACAGATGCAGAGAGAAGACGAAGCTTGGGTGTGAGGGAGGGATCAGGGCACAGGATGGCAGACAGGGCACCTCCAAACCCTCCTACATGGCCTGCATGAAGGCCTGCGGCCAGGACTCCAGGCACCCAGGCAGATGGAGAAAGCGGTCAGGAGAGACCCAGAGGAGGGAGACTGGGCTCAGTTTGGGAAGATCAGAGGTTCCCTCAGCCCCTCAACATTACCCATTTCCCAGAAGCCCATCCTGGCCTCCCACCCACACAGGGATGTCATCACCTGCAACCCCTACACCCTTTACTTTTGTTTGAGAAATATTTATTGAGGATAAATATACCTATATAGCTTACCACCTTTAACATTTTTTTTTTGAGGCGGAGTCTAGCTCTGTCCCCTATGCTGGAGTGCATTGGCACAATCTCAGCTCACTGCAACTTCCGCCTCCTGGGTTCAAGCGATTCTCTTGCCTCAGCCACCTGAGTAGCTGGTGCTACAGGCGCGCACCACCATGCCAGGCTACTTTTTGTATTTTTAGTAGAGAGGGGGTTTCACCATGTTGGTCAAGCTGGTCTCGAACTCCTGACCACGTGATCCACCCGCATCAGCCTCCCAAAGTGCTGGGATTACAGGCATGAGCCACCACGCCCAGCCACATTTACCATTTTTAAGTGTAAAGTCTAGTGGTCATAAATACATTAATATATATATATATACACATATTTTTTTTTACCCTCCACCCTTTTCTTCCTGGCCTCTGGTAGCCACCATTCTACTCTCTACCTTCATGAGATCCACCTTTTAGCTCCTGTATATGGGTAAGAAATGGGAATCTTTGTAATGACCTCCAGTTCCATCCATGTGGCTGCAAATATCAGGATGTTTTTCTTTCTATGGAAGAGTAGTCTCCACTATGCAAATGTACCACATTCTCTCTATCCATTCACCCACTGATGGGCAGGTAGGTTGACTCCTCATCTTGGCTACTGTGAAGAGTGCTGCACCAATCATACGAGTGCAGATATCACTTCGATATATTGATTTACTTTCCTTTGGATATAAACCCAGTAGTGAAATTGCTGGATACTATGAAAGTTCTCTTTTTAGTTTTTCGTTTGTTGTTTTGTTTTTGTTTTTGAGACAGTTTCCCTCTGTGCCCAGGCTGGAGTACAAGTGATGTCATCTTGGCTCATTGCAACCTCTGCCTCCTGGGTTCAAATGATTTTCCTGCCTCAGCCTCCCTAGTATCAGGGATTATAGGCGCACGCCACCATGCCTGGCTACTTTTTGTTTTTTTTAGTATAGATGCGGTTTCCCCATGTTGGCTGGGCTGCTCTCAAACTCATGACCTCAACTGAGGTGCCCGCCTCGGTCTCCCAAAGTGCCGGGATTACAGGCATGATCCACCTCACCCAACCTCTTTTTAGTTCTTTAAAGGACTTCCACACTTTTCTCCGTAATGGCTGTACTAATTTACACTCCTACCAACAGGATACCAGGATTCTCCTTTCTCTAACACCTTGCCAGCATTTCTTTTGCCTGTCTTGCAGCTAAAAGCCATTTTATTTTATTTCATTTTATTTTGAGATGGAGTTTCGCTCTTGTCACCCAGGCTGAGTGCAGTGGTGCGATCTCGGCTCACCACAACCTCCACCTCCCAGGTTCAAGCGATTCTCCTGCCTCAGCCTCCCGAGTAGCTGGAATTACAGGCACACGCCACCACGCCCGACTAATTTTTGTATTTTTAGTAGAGACAGTGTTTCTCCATGTGGGTCAGACTGGTCTCAAACTCCCGACCTTATGAGATTCACCCACCTCAGGCTCTCAAAGTTCTAGGATGACAGACGTGAGCCACCACGCCCGGCCTAAAAGCCATTTTAATGGGGTGAGATGAAAACTCACTTTGATTTTAATTTGTGTTTCTCTGATGATGAGTGATACTGAGCACTTTTTCGTATGTGGGGAAATTTCATGTCTTTTGCTCCTGTTTCAATTAAATCATTTGTTTTATTGAGTTGTTTGAGCTTCTTATATTTCTAGTTATTAATCCCATCTCAGATGCATAGTTTGCACATATTTGCTCCCAATCTGTGGGTTGTCTCTTCACTTTGTTGGTTTATTTTTAGCGGTGCAGAAGTTGCTTAGTTTGAGGTAATCCCAATGGTCTATTTTTGCTTCGATTACTTGTGTTTTGAAGGTTTAAAACAAAATGTCTTCCTTCAGACAAACGTCCTGGAGCATTTCCCCAATATTTTCTTCTACGTGTTTCATAGGTTCAGGCCTTAGACTCACATCTTTAATCCATTTTCATTTGATTTTTGTGTATAGTGACAGGCAGAGGTGCAGTTTCATTCCTCTGCATGTCGATGTCCAGGTTTCCCTGCACTGTTTATTGAAAAGACTGTCCTTTCCTGATTGTGAGTTCTTGGCACCTTTGTCAAAGTCCATTGGATGGGCTGGGCATGGTGGCTGACACCTGCAATTTCAGCACTTTGGGAGCCCGAGGTGGGTGGATCACCTGAGGCCAAGAGTTCAAGATTAGTCTGGCCAACGTGATGAAACATCGTCTCCACTAAAAATATAAAAATTAGCTGAGCATGGTGGTCAGCACCTGTAATACCACTACTCAGGAGTTTGAGGCAAGAGAAGTGATTGAACCCAGGAGGCTGTGGTGGCAGTGAACCGAGATTGCACCTCTGCACTCCAGCCTGGGTGACAGAGCAAGACTCCATCTCAAAAGAAAAACAAAAAATACATTGGAGGTAAATGCATGGATTATATCTGTGTTATTCATTCTGCTCCGTTGTTCTATGTGCCTTTCTTCATGCCAACGTCATGCTGTCTTGCTTACTACAGCTCTGTAACATATTTTGAGATCAGGTAGTGTGATGCTCCTGTTTTCTCTTTATACCTTGAAGTCTCAAGACAGTAGCCGTCACATACAAAAATTACGGAAAAAAGGATCCCAGGACTCCCAGGGCCCAATATTAGATAACAGAGTGTTGGCCATGAACCAACCTCAAAGATTTCCACTGAGTAGAGGACAGACACCCTCATTTCCTCACCTCTCTCCTGTCTCATGTTCTAGGAAACCCTTCAAATAGTTGGCCTTCACCCACTGAACCAAGCTCCAAAACCGGTGAGTACAGAACCCTCTTATATCCGCTTTTGGAAACCTGGGGAGGTGGAAACCTTGGATTCAGGCGTTGACTCAGCATCTCACAGCTCTGACATTGTACGCCTGTCTTCTACCATCTCCAAACTCCAGATACTCCAACAGCGAAAGGGATCTGGACCCAAAACAGGGCTCTGTGAAATCTCTTAATCTCTCATTTTATGGAGCTGAGATCTCCTACAAGCTAGAAAAATGATTGGCAATCTGACATCCTTCTCAGGAAAAATGCAATGTTTGTTCTGCCTGCATTCCTAACTGGAGGATAAATTCCTGGGGGCTTGAGAGAGGGAAGGGTAGGGAACATTTGATGAGGGCGAGGTGTTTTAGAGAAGTTCCACTTGCCCAGGAATGAATTACTGTTGGTCATGAAGCAACCCTGGCTGACTCAGCAGAGCAAGAGCTTTGCCTTAACAGAGAACGGAGCTCATGCACGCACACTTCGACTCACTGACTCATTCAGCCACGGCCCCATGCTCAGGCCGTGGAAAAGGCAATTCCCAGCACTGCAGGAGGCCAAGGCGGGTGGATCACTTGAAGTCAGGAGTTCCAGACCAGCCTGGCCAAAATGGTGAAACCCTGTCTCTATGAAAAATACAAAAATTAGCCGAGCATGGTGGTGCATCCCTGTAATCCCAGCTCCTACTCTTGAGGATGAAGCAGGAGAACGACTTCAACCCAGGAGGTGGAGGTTGCAGTGAGTGGAGATTGCATCACTGCACTCCAGCCTGGGTGACACAAGGAGACTCCGTCTCAAAAAATAAAAATAAGAAATGCATAAATATAATAAAACACACACGAATGACAAAGGCACCTGAATTCCAATCATCATTTTTGTATTTCTCTATAATTACTTCTTTGATCCTTTGTCTTATCCATTAGGCAATGAGCCTAAAACCTCTTCCGTATTTGGCTTTCTGTGAGCATGAGACCATATAGAAAATGTGAAAGCCTGCTGAATCCTCCAGCACAGATCGTGGAATAGAGAAAGTGCTCTGTTCATCACAAAAAAAACTTGCCCTCTCACTCAAATCCCCCACTTCACCCCTACTTCCAATCACCTGTGGAGATTCAGATAGACCATGGGGAGGTAAACATTAATACTCCTTGGAGTGAGTCCAGATCTTGGAATGAGAGATCAGCACCAGCACTAGCTCCTGCTCCCCTTTCCTACTAATTCACAGGAGGACAGGTGGTATTGAAGCAATAGATGGTGGAGGGGGTGGTCCTTCCCCCAGCCTCTCAGGTAGAACAGCAGCCTAACATGTGTCTCCCGAGATCACAAAGAGTAGGACGTTTCACAGGGGCTTCAACACGATTTCCTGGCTGTTGGACATAAGATAACTCTATTTCGCTTTTTTATCTTGATTTCACTTTTGTTTCCTTTCCTTGGAGAACGCAAGTTGTTTGACTCAAGAATGCTGTGGATGTAGAAATCCTAAAGCACATTCGCTGTGTGTCAATCCCAGTGCAGTCTTCCCAGAAAAGACCCTAAACACCTCCTAGACTGCACCTGGGCCTACGCCAATTCCTATCACTCACCGTCACTCCAGGGAGACAGAACACACAGAGAATACGTTACATAGGCAGGTTCATTACTAACAGATAAGCAGCGAGTGAAAACAGAAGCCTACATTTCAATGTGAGCCAGTCCCTCAAGGCTCAGAAAAGCTGCTCGGGACATATGGAGTCACCCCATTTGCAGTGTAGCTGGGGGAAGCCAGAAAGCAGCCCAGCCTGGGTTTTGTACCCTGGAGCCACAGGAAGCACTCAGCTAAAGCACTGCATGACGTCCTCCTCCAGGAAGAACAGGAAGACAGCCCAGGCTGCTCTGGGACGTTCCTCCTGATCTCAGGACGTTGCTGTCTTAGTCCATTTTTGTTGCTCTAAAGGAACACTTGAGCCTGGGCAACTTCTAAAGAAAAGAGATTGGTTTGCCTCACCGTTCTGCAGGCTGTACTGGAAGCATGGCACCAGCATCTATTTCTCGTGATGGCCTCAGGCTGCTCCCACTCTGGCAGAAGGGAAGGAGGGTCTGTCTGTGCAGAGACCACAGAGATCACACGGCAAGAGAGGGAGCAAGGGGGAGGGGGAGCGATGGAGCTTCCAAGTTCTTTTGAACAACCAGCTCTCCAGGAACTAATAGAGGGGGAACTAGCTAACCCCGTCTCCTTGGGACAGCATTGATCTGTTCATGATGGATCCACCTCCATGACCCAAACACCTCTCAAGAGGCCCAACCTCCCACAATGGGGGTGAAATTTCAATGTGAGGTTTGAAGGGGTCAAACATCTCAACTAAAGTAGTTGTGTCCTCAGCACATTCTATGGTTACTTTGAGAGCTATAACTGAGAAAGCAGGAGAAAGCTGGGTCTCCCGCCATCTGGGTGCTTGTCCTAAAGAGGTGTTTTACGTGGTTACCTGTCAATCAAGAAATGCGAGACAATTCATAAAGAGGAACTGCTATGATTAGCTTCTTATTGGTGTCTCATCTTCTTCCAGGTAACCCAAGACACCTGCACGTTCTGATTGGGACCTCAGTGGTCATCATCCTCTTCATCCTCCTCCTCTTCTTTCTCCTTCATCGCTGGTGCTCCAACAAGAAAAGTAAGTCTCACGAAGGAGAGGCCAGAGAGCTCAGGGCCATGTGGGGAAGCAGGATGGGAGCACTCAGGTGTGTGTTCCTCACAGGTAGGATGGTCCCTGGCCCAAGGCAGCAGCCACAGAGGCAGGACTTTCTAGAGAGGGCACCAGACTCCCTGTCCCTGCTTTCAGCTCACAGACCGTTGCCTGATTCTGAACTGTATCCTCATGTCCCCTGCAGCCACTCACATCCAGGAGAAGGTTCCATGACAGGCAGAAAGTGGGAGACAGAATCAATGGGATGGGAACTCAGAGCTATTCATGGGATGGGTCCTTGAGCTCAGAGAGATAGAATGTCTGAGTCTGCTGTTGGCAACTGAGGGACCTCAGGCACCTATGGCCTCCCCCTGTTTGTTGGTATCTGCTTATGAAATGAGGACCCAGAAGTGCCCTCCGAGCTCTTTTGTTGACTTCCGTCTCCTACACATGCTGCTGTAATGGACCAAGAGCCTGCAGGGAACAGAACAGCGAATAGCGAGGTAGGTGCTCCTCGGCCCAGCCTCGTGGCTAGTGTTATTCCCAAACAGTCCTGGAAAACGTGAGCACCCTCCCTCACTCAGGATTTCCCTCTCTCCAGGACTCTGATGAACAAGACCCTCAGGAGGTGACATACGTACAGTTGGATCACTGCGTTTTCACACAGAGAAAAATCACTCGCCCTTCTCAGAGGCCCAAGACACCCCCAACAGATACCAGAGTGTACACGGAACTTCCAAATGCTGAGTCCAGATCCAAAGTTGTCTCCTGCCCATGAGCACCACAGTCAGGCCTTGAGGGGATCTTCTAGGGAGACAACAGCCCTGTCTCAAAACCGGGTTGCCAGCTCCCATGTACCAGCAGCTGGAATCTGAAGGCGTGAGTCTGCATCTTAGGGCATCGCTCTTCCTCACACCACAAATCTGAATGTGCCTCTCTCTTGCTTACAAATGTCTAAGGTCCCCACTGCCTGCTGGAGAGAAAACACACTCCTTTGCTTAGCCCACAATTCTCCATTTCACTTGACCCCTGCCCACCTCTCCAACCTTACTGGCTTACTTCCTAGTCTACTTGAGGCTGCAATCACACTGAGGAACTCACAGTTCCAAACATACAAGAGGCTCCCTCTTAACACGGCACTTAGACACGTCCTGTTCCACCTTCCCTCATGCTGTTCCACCTCCCCTCAGAGTATCTTTCAGCCTTCTGTCAGCAGTAAAACTTATATATTTTTTAAAATAATTTCAATGTAGTTTTCCCTCCTTCAAATAAACATGTCTGCCCTCATGGTTTCGGTAATGGGACTCTTTTCTTGCCTAAGACTTCCATTATCATTACCATGTCCACATAACCCCATCTGTTCTCCACTGGGTTCTCACCCCCGGACTCTGAGTTTCTGGAAGCAGGGTGGAGCCTCATTTGTCTCTGGGACTCCTATTTCCATCCAAAGATGTAGCACATAGGAGGTTCCAAGGATCGTGAATCACATGAACAAGTGATATTCTTACTCTCTGCAGACCTGGAAATCTGGCAGAGTCATTCCAAGATGAAACATTTGTAGAATCATAGGCCTTGTTAGTCTCATCTACACAGGGACACATATCAACACATCATCTTTCACACTATAAATATACAGTCACTCCTCCATATCTGTGGGGTTTACAGTTCTTTATTGAACCGAGTATAAATCAAAAATATTCAGAGAAAGTATCCACAGAGTTACAAAAAGCAGAACTGTGTTGAATGGACACAAATGAAGCTGTGTGTAGGCTGCATCAGGAATTATAAGTAATCTAGAGATGATTTCATGTATACAGGAGGATGTGCATAGGTTATTTGCAAACTCTGTGCCATTTCATATAAGAGGCTTGAGCATCTACAGATTTTGGTATCTGAGTGGAGATCTCGAAACCAATCACCCACGAATAGTGAAGGATGACCGTATATGACTTTTATTTCTCAAATTTAAATATAAATCATAAAAAATGTACAACTAGATAAAAACTAAGAAGTGTTTTTATAGTGTGAGTTAGATTTATTTTTTCCTAGGTATAACCCATTGGTTTAATATTATTTATTGAGAAGACATTCTATGCCACCTTAAACCACACGGCAGCCTTTGTCAACTCTAAAGGGACTGTGTGTACACGGATGTACTTTAGACACTGTTTCTGCTAAGGGGCTCTCTGTGTCCACACTCTTGATGATGCTGCACTTTATGTAGCCTTATAGAACCCTTTAAATTTAGTAGCCAGAGCTCTCTAATTTGTTATTATAGGCTATTTGCTTTTTTTTCTTGAGGCGGAGTCTTGCTCTGTCGCCCAGGCTGGACTGCAGTGACACAATCTCAGCTCACTGCAACTTCTGCCTCCCAGGTTCAAGCGATTCTCATGCCTCAGCCTCTTGAGTAGCTGGCGTTACAGGTGCCTGCCACCAGGCACGGCTAATTTTTGGATTTTTAGCAGAGACACGGTTTCACTATATTGGCCAGGCTGCTCTCAAACTCCTTATCTCAGTTGATCCGCCCACCTCGGCTTCCCAACGTGCTGGGGAAACTTGATTTTCTATAGCATTATGTTACTGGATATTTCTGTAAAATTTAAAATGAGGGAGGGAGAGAGACAGACGGAAAACAAACTCCAGAGTTGGGACTCTGGAATCTTGGGTCATGAGACAAATTTTAGATTAAACTACAAAACTCCAGAATTTACAGGTGGGGTTTTTACTGATAAAGTACAATTCTAAGATTGTAAATAATTGCATAATCCTTCCCTGGGAATTTAAATCATTTTAACTGGTTCTGCTGTAATACTAGAAATACAAGCATGAAAAATTCTAATGGTTTATTAGTGACAATGACTCTGAAAACATTAATAATACCTATTAGATATTTTGCATATTACACAGGAAGAAGAGTTTGAATCTCAGATAAAAACAATAGAAATACATGAAAAGTCTTTCATGTTAGCACAGATTTTAGGCATCTCGTGTTCGGGAGGTTGGATCTCAGACGTGTTTTGAGTTGGTCATAGTGAAGGACACTAGGTGTCAAATTCTAGCGAGAACAATTTCCAGGAAGCCGTGTTCCGCTCTTGAGCGAGCACCCACTGGGCCTCATGCAAGGTAGAAAGAGCCTGCGTACGTCACCCTCCCATGATGTGGTCAACATGTAAACTGCATGGGCAGGGCGCCAAATAACATCCTGTGCGCTGCTGAGCTGAGCTCGGTCGCGGCTGCCTGTCTGCTCCGGCAGCACCATGTCGCTCTTGGTCGTCAGCATGGCGTGTGTTGGTGAGTCCTGGAAAGCAATAGAGGGAGGGAGTGAGGGGATGGAGATCTGGGCCCAGAGGTGGAGATATAGGCCTGGAGGTGGAGTTATGGGCCTGGAGTGGAGATCTGGGCCTGGAGTGGATATATGGGCCTAGAGATGGAGTGATGGGCCTAGAAGTGGAGATCTGGGCCCAGAGGTCGAGATATAGGCCTGGAGGTGGAGTGATGGGACTGTAGTGGAGATCTGGGCCTGGAGTGGAGATAGGAACCTGGAGGGGAGATAGGAACCTGGAGGGGAGATATGGGCCTGGAGGTGGAGATATGGGCCTGGAGTGGAGTCATGGGCCTGGAGGTGGAGTTATGGGCCTGCAGTAGAGATATGGGCCTGAAGTGGAGACATGGGCCTGGAGTGGAGATATGGGCCAGGAGTGGAGATATGGGCCTAGAGGTCGATATCTGGGCCTGGAGTGGAGATATGGGCCAGGAGTGGAGATATGGGCCTAGAGGTCGATATCTGGGCCTGGAGAGGAGATATGTGCCTAGGATGGAGATACGGGCCTGGGTGTGGAGATATGGGACTGGAGAGGATATATGGGCCTGGAGTGGAGATATGGGACTGGAGAGGAGATATGGACCTGGAGTGGAGATAAGGGCCTGGATTGGAGATATGGGCCCAGGGTGGAGATCTGAGCCTGGATTGGAGATATGGGCCTGGATTGGCGATATGGGCTTAGGGTGGAAATATCGGCCTGGAGTGGAGATATGGGCCTGGAGTGGAGATATGGGCTTGAGGTGGGGATATGGACCTGGAGGCTGGGTCTCTGCACAGCCGACAGCCCTGTTCTTGGGTGCAGGTAGGCACTGAGGGTGAGTTTACCTTCAGCCCAGGAAGGGCCTGGCTACCAAGACTCACAGCCCAGTGGGGGCAGCAAGGGTGCCCTGGTTTGCCTGCAGATGGGTCATCCATCATGATCTTTCTTTCCAGGGTTCTTCTTGCTGCAGGGGGCCTGGCCACATGAGGGTGAGTCCTTCTCCCAACCTTCGGGTGTCATCTCCCCACATAAGAGGATTTTCCTGAAATGGGAGGGAAGTCCTGTCAGGGAGTCTCTCATAAACTAGGAAGAAGGGACCCTGGGGTGCTGGGCCCACATTTCTGACCTTGCCTCCCTGGCCTTTCATTCCCTTGGCAGAGTCAAGTTCTGTGGGGACCAGGGTTAGACTACGGTGCTCAAAGCTGGGGTGTGTGGTGGGGAAGTGGTAGGAACAGCAGATCCTCTGAGGACAAAGGTGTTACTCACACACTTCAGCGTTTCCATGACGGTAGGGGCTGCAGTGTGGCTGCTGTCATTCTACCAGAAGAGGTGGGAAAACCACAGCCATGGCCCTGACATTCCAATCCTCTGATGGGGACTCAGTTGTTTATTTTCGTTCAGGCATCGGCTGATATTCCATTCTCAAAGGACATGCCCTCCACCCCATGTCTACCCTGTGTTGTTTTATGTGAGTAATCTTACAGTATTAAAATCTAGTAGGAGTCTCTTACTCAGCACTTGCTCAAAGTTCTCAGCTGACACTTTTGTTGTAGGGAGACACCTTGTGTTTGCGGGATGGGTCCTTCCTTTAGCCCTGGGCACCAAGGTGTGATAGCAGCCATAGAAACTTGGAAAGCGAGGAGAATCTTCAGAGCACAGGGAGGGAGGGGCGGCTCCACATCCTCCTCTCTAAGGCGGTGCCTCCTTCTCCCCACGGTGGTCAGGACAAGCCCTTGCTGTCTGCCTGGCCAAGCCCTGTGGTGCCTCCAGGACATGTGATTCTTCAGTGTCATTCTTATCTTGGGTTTAACAACTTCAGTCTGTAAAAGGAAGATGGGGTGCCTGTCCCTGAGCTCTACAACATAATATTCTGGAACAGCCTTTTCATGGGCCCTGTGACCCCAGCACACGCAGGGACCTATACATGTCGGGGTTCACAACCACACTACCCCAGTGGGTGGTCGGCACCCAGCAACCCCCTGGAGATCACGGTCACAGGTCAGAGGGCTCCTGTCTGGGATTCTCCTTGTCCCACCTCCTGAATCCCAGAGCTCCTGGTGGGCGTGTCCTTGCGGGTCCCATCATGCAAGTCCTGACTGTATTTGGGGTAAAGGGGGATTGAATACAGGGAAATGGGTGCTGTGGTGGGAAGAATAATTGTCCCCAGTGATGACTACATTCTAATCCCTGGAGTCTGTGACTATTTATGATATAGGGGAAGGGACTGAAGGAGAAGATGGAGCTCAGGTTGTTGATGAGTTGACCTTGAGATGGGGAGACAGCCTGGACTGTCCTGATGGGCTCAGTGTAGTCACAGGGGTCCACATGAAAGGAGGAGGAAGAGGGGAGTGGGGATTACAGCAGCATAATGGGAGTCTCCATCAGCTTTGAAGGTGGAGGAAGTCCAGGAGCCATGAATGCAGGTGGCCTATAGAGGCTGGAAAAGTCAAGGAACTGATTCTCCTGAGTCTCCAGAGGGAACGAAGCCCTGCAGGTGCCTTGATTTTACCCACGACAAACAGGGTCCGATTTCTGTCTCCAGAATTGGAAGGGGTTAGTGTGCTCTCTCCTGGTGCCATGCTTCTGATAATTTTCTACAGCAGCAACAGGAAACCAACACTGGAACCCAGGTCAAGGACAAGTTAAGAAACAACACAAGGATAGCCAGGCATGGTGGCAGGTGCATGTAATCCTAGCGACTTGGGAGGCTGAGGGCAGGAGAATCACTTGAACCCAGGAGACAGAGGTTGCAGTGAGCCTAGACCACACCACTTCACTCCAGCCTGGGCAAAGGAGTGAGACTCTGTCGCCAAAATTAATTAATTAATTAAAGAAACCAAACAAGGAGAAGGTTGGCTACACTGAGATCAGCAAGGCTCAGATGATGATGCCACCACCAGGCTCCATCCACATAGGGAGGGGTTGATACTCCTCCAACCAGCACCAGGAGCCAGCCTATGGAAGCTGGCACTGGCATGGCAAGAGTGGCTCCCAGTCCCTACCAGGAACAGGGTGTGTGGCCACTGGTGCCTGCCTTACTGATCAGTTCATACCTCCTGCCAAGGATTCCAATTCGTCCAAAAGAGATTGAACCAGGCTGCTAAGAGCCTGGATGTGCAGCCTATCCTGGTTCCTCTTCCACCCCCACATAGACAGCAGGAAAGACATTAGTTCGAAATAGATACAACAGCCCAAGAGATGAGGCTGAGCCCAGCGGCAAGGGAATCAGAGGCTACTAGAGACAGAGGGACAGAGAAGAGTGAGGGAGACAGATGGAAGGACCTGCACCAGGAGTTATGGGCACAGAAAAGAACATGAAGACACAGAGAGGAAGGAGAGAGATAAGACACCAGGAAGGGGAAGCCTGACTCAATCCAGGTGCCATGGATGGGATGATAAAGAGAGACACCTTCTAAACTCACAACCTCTCTTCCTAGGAGTCCACAGAAAACCTTCCCTCCTGGCCCACCCAGGTCGCCTGGTGAAATCAGAAGAGACAGTCATCCTGCAGTGTTGGTCAGATGTCATGTTTGAACACTTCCTTCTGCACAGAGAGGGGATGTTTAACGACACTTTGCGCCTCATTGGAGAACACCATGATGGGGTCTCCAAGGCCAACTTCTCCATCAGTCGCATGACGCAAGACCTGGCAGGGACCTACAGATGCTACGGTTCTGTTACTCACTCCCCCTATCAGGTGTCAGCTCCCAGTGACCCTCTGGACATCGTGATCATAGGTGAGAGTGTCCAGACTTTCTTCTCATTGTCATTGGGATGCAGAGTGAATGATCCAGGAATTGGAGACCCAGGTGGCTGTAAGGAAGATGAGCTTGGTATTCTTATGGAGAGAGACTGACTTGGTGAGGTCTGTGCCAACAGAGACAGAGAAACAGGAGACACAAGTAGAGACCAGGTGTCATAACAGAGAACAGACACAGGGGCCATACCGGGAGTTAGAAAAGACAGAAAGAGTTAAAGGAGACACACAGACAGACATGTCCCAGAGAGAGGTGTCCCTCCATGCTGACTTTGCTCAGAGACCTGGCACAGGTTAGAAGTTTCATTTCTGTTTTACCTCCACAAAGTGTTCTCTACCAGGAGAACCCAAGGACACCCATATTTCTGACCTGAGTTGGGCCCTGTGGCCTCAGGCCTTGTGGCACCTACAGATGCCATGTTTATTCTGACACCTCTGCCTTCCATGTAATGGAGAGTAATCGTCCCAGGATATCATGGCCCCACAACACCAACCCCTGTATGCTGTGTGAACTTGTAGTCTCCAGACTGGATTCTGAGGCTCATATTCCAAATAAGCCCACTTATGAGAGGATCAGTGAGAGGCACAGAGAGAAATCAGGGACACCAAAAAGCAAAGACATAAACACACAGAGAATGAGCCAGAGGAAGGAGATTGAGAGACTCACAGACACATAAAGAGAGAGAAAAGAGGGCAGAGGAGTGGTGAGAATGATGGAAGGGAGCAGAGAAAAGCACTAAAATTAGACTCCTGAGGGAGAGGCACAAGGACATTGAAAGATGGAGATGTGGGGATGAATTGCAGAGATTCCAAAGAGAACTAGAGAGACCGAGAGGCAGAGCAAGACAGATGATAGATGGATAGATATAGATAGATGATAAATAGGTAGATGATAGATAATAGGTTATAGATACATAGATGATGATTGATTGATTCATTAATAGATGAGACATAGAGATGATGATGATGAAGACAGATAGATAGATAATACATAGAGATACAGAGGCAGACATAGAGAAATCATAGAGAGAGAGAGATGATACATAGATATAGATAATAGATGATTGATGGATAGATAGACAATTGATGGATAAATAGATGATATATAGATATAGATGACAGGTAGAGAATTTGTAGATAGGCACCGAATAGATAAATAGATAGATCGATAGATAATAGATAGAAATATGCAGAAAGTTATGAACAGGACACAAAGTGAGAAACTCAGAATTAAAAAAAGTAACATCAAGTCAACCAATCCAAGGAGAGTCAGAGAGAATAAAACAATCCAAAAAGAGAAAACATATCTAGAGGTGGGGAAGTGAGGTCAGAGACCTAGAGAGACAGAGAAGGTGGAAGGAGGAAATAGACATGAAGAGCGATGGGGTAGAGGGTGAGAGAGAGAGAGAGAGAGCATTAGGTCATAGAACAGGGGAGTGAGTTCTCAGCTCAGGTGAAGGGAGCTGTGACAAAGAAGATCCTCCCTGAGGAAACTGCCTCTTCTCCTTCCAGGTCTATATGAGAAACCTTCTCTCTCAGCCCAGCTGGGCCCCACGGTTCTGGCAGGAGAGAATGTGACCTTGTCCTGCAGCTCCCGGAGCTCCTATGACATGTACCATCTATCCAGGGAAGGGGAGGCCCATGAACGTAGGCTCCCTGCAGGGCCCAAGGTCAACGGAACATTCCAGGCTGACTTTCCTCTGGGCCCTGCCACCCACGGAGGGACCTACAGATGCTTCGGCTCTTTCCATGACTCTCCATACGAGTGGTCAAAGTCAAGTGACCCACTGCTTGTTTCTGTCACAGGTGAGGAAAGCCCATGGCTGTCCCATGTCCTATGATCCTAGAGCCTTAGCTGAGGAGCTTCCTGCTGAGGATGGAGAGAAGCATGGACAGATGCAGAGAGAAGACGCAGCCTCGGTGTGAGGGAGGGATCAGGGCACAGGATGGCCGACAGGGCACCTCCAAACCCTCCTACATGGCCTGCATGGAGGCCCACGGCCAGGGCTCCAGGCACCCAGGCAGATGGAGAAAGCGGTCAGGAGAGACCCAGAGGAGGGAGACTGGGCTCAGTTTGGGGAGATCAGAGGTTCCCTCAGCCCCTCAACCTTACCCATTTCCCAGAAGCCCATCCTGGCCTCTCACCCACACAGAGATGTCATCACCAGCAACCCCTACACCCTTTACTTTTCTTTGAAGAAATATTTATTGAGGATAAATATACCTATATAGCTTACCACTTTTAACATTTTTTTTTGAGGTGGAGTCTAGCTCTGTCCCCTATGATGGAGTGCAGTGGCACAATCTCAGCTCACTGCAACCTCCGCCTCCTGGGTTCAAGCGATTCTCCTGCCTCAGCCACCTGAGTAGCTAGTGCTACAGGCACGCACCACCACGCCAGGCTACTTTTTGTATTTTTAGTAGAGAGGTGGTTTCACCATGTTGGTCGAGCTGGTCTCGAACTCCTGACCACGTGATCCACCCGCATCAGCCTCCCAAAGTGCTGGGATTACAGGCATGGGCCACCAGGCCCAGCCACATTTACCATTTTTAAGTGTAAAGTCTAGTGGTCATAAATACATTTTTATATATATATATATATACATTTTTTTTACCCTCCACCCTTTTCTTCCTGTCCTCCAGTAGCCACCATTCTACTCTCTACCTTCATGAGATCCACCTTTTAGCTCCTGTATATGGGTGAGAAATGGGAATCTTTTTAATGACCTCCAGTTCCATCCATGTGGCTGCAAATGACAGGATGTTATTCTTTCTATGGATGAGTAGTCTCCACTGTGCGTATGTACTACATTCTCTCTATCCATTCACCCACTGATGGGCAGGTAGGTTGACTCCTCATCTTGGCTACTGTGAACAGTGCTGCACCAATCATACGAGTGCAGATATCACTTCGATATGTTGATTTACTTTCCTTTGGATATAAACCCAGTAGTGAAATTGCTGGATACTATGAAAGTTCTCTTTTTTTTTTTTTTTCTTTTTTGAGAAAGAGTTTCCCTCCTTAGCCCAAGCTGGAGTCAAAGTGGTGCAACCTTGGCTCATTGCAACCTCCGCCTCCTGGGTTCAAATGATTTTCCTGCCTCAGCCTCCCTAGTAGCTGGGATTACAGGTGCACACCACCATGCCTGGCTACTTTTTGGTTTTTTTAGTATAGATGCGGTTTCCCCATGTTGGCTGGGCTGCTCTCAAACTCATGACCTCAACTGAGGTGCCCGCCTCAGTCTCCCAAAGTGCCGGGATTACAGGCATGATCCACCTCACCCAACCTCTTTTTAGTTCTTTAAAGGACTTCCATACTTTTCTCCGTAATGGCTGTACTAATTTACACTCCTCCCAACAGGGTACCAGGGTTCTCCTTTCTCTACCACCTTGCCAGCATTTCTTTTGCCTGTCTTGCAGCTAAAAGCCATTTTATTTTATTTCATTTTATTTTGAGATGGAGTTTTGCTCTTCTCACCCAGGCTGGAGTGCAGTGGCGCTATCTCGGCTCACCACAACCTCCACCTCCCAGGTTCAAGCGATTCTCCTGCCTCAGCCTCCCGAGTAGCTGGAATTACAGGCACACGCCACCACGCCCTACTAATTTTTGTATTTTTAGTAGAGACAGCGTTTCTCTATGTGGGTCAGACTGGTCTCAAACTCCCAACCTTATGAGATTCACCCACCTCAGGTTCTCAAAGTTCTAGGATGACACAAGTGAGCCACCTCACCCGGCCTAAAAGCCATTTTAATGGGGTGAGATGAAAACTCACTTTGATTTTAATTTGCGTTTCTCTGATGATGAGTGATACTGAGCACTTTTTCGTATGTGGGGAAATTTCATGTCTTTTGCTCCTTTTTCAATTAAATCATTTGTTTTATTGAGTTGTTTGAGCTTCTTATATTTCTAGTTATTAATCCCATCTCAGATGCATAGTTTGCACATATTTGCTCCCAATCTGTGGGTTGTCTCTTCACTTTGTTGGTTTATTTTTAGCAGTGCTGAAGTTGCTTAGTTTGAGGTAATCCCAATGGTCTATTTTTGCTTCGATTACTTGTGTTTTGAAGGTTTAAAACAAAATGTCTTCCTTCAGACAAACGTCCTGGAGCATTTCCCCAATATTTTGTTCTACGTGTTTCATAGGTTCAGGCCTTAGACTCACATCTTTAATCCATTTTCATTTGATTTTTGTGTATGGTGACAGGTAGAGTTGCAGTTTCATTCCTCTGCATGTAGATGTCCAGGTTTCCCTGCACTGTTTATTGAAAAGACTGTCCTTTCCTGATTGTGAGTTCTTGGCATCTTTGTCAAAGTCCATTGGATGGGCTGGGCTTGGTGGCTAACACCTGCAATTTCAGCACTTTGGGAGCCCGAGGTGGGTGGATCACCTGAGGCCAGGAGTTCAAGATTAGTCTGGCCAACGTGATGAAACATCGTCTCCACTAAAAATATAAAAATTAGCTGAGCATGGTGGTCAGCACCTGTAATACCACTACTCAGGAATTTGAGGCAAGAGAATGATTGAACCCAGGAGGCTGAGGTTGCAGTGAACCGAGATTGCACCTCTGCACTCCAGCCTGAGTGACAGAGCAAGACTCCATCTCAAAAGAAAAAATAAAAAACCATTGGATGTAAATGCATGGAATATATCTGTGTTATTCATTCTGCTCCGTTGTTCTATGTGCCTTTCTTTATGCCAATGTCATGCTATTTTGCTTACTACAGCTCTGTAACATATTTTGAGATCAGGTAGTGTGATGCTCCTGTTTTCTCTTTATATCTTGAAGTCTCAAGACAGTGGGTGTCATATAAAAAAATTATGGAAAAAAGGATCCCAGGACTCCCAGGGCTCAATATTAGATAAGAGAGTGTTGGCCATGAACCATCCTCAAAGATTTCCACTGAGTGGAGGACAGACACCCTCATTTCCTCACCTCTCTCCTGTCTCATGTTCTAGGAAACCCTTCAAATAGTTGGCCTTCACCCACTGAACCAAGCTCCAAAACCGGTGAGTACAGAACCCTCTTATATCCGCTTTTGGAACCCTGGGGAGGTGGGAACCTTGGATTCAGGCGTTGACTCAGCATCTCACAGCTCTGACATTGTACACTTGTCTTCCACCATCTCCGAACTCCAGATACTCCTACAGCGAAAGGGATCTGGGCCCAACACAGGGCTCAGTGAAATCTCTTCATCTCTCATTTTATGGAGCTGAGACCTCCTACAAGCTAGAAGAATGATTGCCAATCTGACATCCTTCTCAGGAAAAATGCAATGTTTGTTCTACCTGCATTCCTAACTGGAGGATAAATTCCTGGAGACTTGAGAGAGGGAAGGGAAGGGAACATCTGATGAGGGCAAGGTGTTTTAGAGAAGTTCCACTTGCCAAGGAATGAGCTCCTGTAGGTCATGAAGCAACCCTGGCTGACTCCGCAGAGAAAGAGCCTTGCCGTAACAGAGAACAGAGCTCATGCACGCACACTTCGACTCACTGACTCATTCAGCCACGGCCCCATGCTCAGGCTGTGCAGTGTGGAACCTTTTCCTATTGTTGCCATAACAAATTTCCACAAGATTCGTGGGTGAAAACAAAACGGTTTTTTAATTATCTTACAGTGCTGTAGCTCAAAGTAGGAAGTGCATCTTACTGGGCTAAAATCAAGGTGACAGCAAGGCTGCCTTCCCTCTGAGGATTCCAGGCACGAATCTGCTTCTCACTTGTCCCAGCTTCTAAAGGCTCCCAGTTCCTTGGCTCCTGGTCCCCTTCCTCCTTCCTCAAAGCCCACAAAGACTGGTCACATCTCACATGGCATCACTCAGTGCCTTCTTCCTTACCACACCTCTTTCTCTGAGTGCTGCTCTCCCTTCTTCCTCATCTTTTGAAAACTTGGGGATTCTATTGGGTTCACCAAGATGAAAATCCCTCATAATCTCCTGGAAATCATCCAGGATACCCTTGTTTTAAGTTCAGCTGATTAGCAACCATAATTCCATCTGCAATCTTCATTCCTCCTTTCCATGTAAAATAACATATTCACAAGCTATGGAGGCTAGGACAGGGACATTTTGGGGTGGGACAGCATTCTCCTGCCTTCCACAAACAGTGAACAAGATGCATTTGGCCTCTGCCCTTGGGACACTGATATTGCAGATGGTTAAATGGGAGGGCAGAAAATGAACGCACAAGTGGATCTATAAATGAATGGTCCATTGGGAAGCATCTGTGCATGAAATCTATTTTTTGTTTGTTCTTTTGTTTATTGAGACAGAGTCGCCCTCTGTCTTCCAGGCTACAGTGCAGTGTCACGATCTTGGCTCACTGCAACCTGCGTCTCCTGGATTCAAGTGATTCTCCTGCCTCCGCCTCTCGAGTAGCTGGGATTACAGGCAACTGCCACCGTGCCCGGCTAATTCTTTTTGTATATTTTTTGTAGAGAGGATGTTTCACCACGTTGGCCAAGCTTGTCTGAAACTCCCAACCTCAAGTGATCCGACCGTCTCAGCATGCCAAAGTAATGGGACTACAGGCGTGAGCCACTGTGCCCAGCCAGAATTCAAAATCAATAATAGATAATGCTGAGTGTATGATTTCAGGTGACAAAGAAGGTCTCACTATTCAGATATTTGTGACATTAATGAAAAACACGGAATGAACCCCTGAAAGATTGGCGGAAGGATTTTGCACACACAGCTGTCAGCCATGAAGGCACAAAGGTGAAAACAATCTGATGTGGAAGGAAGAGGCTCTGACTCAAATGCTGGGAATGAGGTGGGGAGAATGACAAGACGACTGTAGAGAGACGGAGAGCACACTGGGTACACAGGAAACTAAGGAGCAACAAGGAGTGTGTGTTTGACACTCACAGCCATTGGATTCACCTCGGGGTAACCAGGAATCCCTACATGATTAATATGACTGACATGAAAATAAGGGAGGCCCAGGTGCATAACTGGAATCTAGGAGACCGTGGAAAAGGCAATTGCCGCCCCACTGGTGAAATGTGGTGCTGATTTAGACACTAAATGAATGAAGTAGATGGATATAAGATATGTTTGTGAGGTAGAATCATTGACTGGAAAGGCTTACTGGGTTTGATTTTCCTACTTGTTTAATCCTCGCTTAATTAATTTCTTTCTGAGATTTATTCATCCTACACATAAATCAATACCTGGCAAAGGAGTGACAGATATATGAGTGGTGGTGGAAATGAAGAGACTTATTATAGCATAATATACAAGTCTGTGAACAGTGGCTCACGCCTGTAACCTAGCACTGCAGGAGGCCAAGGTGGGTGGATTCCATGAAGTCAGGAGTTCCAGACCAGCCTGGCCAACGTGGTGAAACCCTATCTCTACTAAAAATACAAAAATTAGCCGAGCACGATGGTGCATCCCTGTAATCCCAGCTCCTATTCTGGAGGATGAAGCAGGAGAATGACTTCAACCCAGTAGGTGGAGGTTGCAGTGAGTGGAGATTGCATCACTGCACTCCAGCCTGGGGGACACAAGGAGACTCTATCTCAAAAAATAAAAATAAGAAATACATAAATATAATAAAACACACACGAATGACAAAGGCACCTGAATTCCAATCATCGTTTTTCTATTTCTCTATAATTACTTCTTTGATCCTTTATCTTATCCATTAGGCAATGAGCCTAAAACCTCTTCCCTATTTGGCTTTCTGTGAGCATGAGATCATATAGAAAATGTGAAAGCCCGCTGAATCCTCCAGCACAGATCCTGGAATAGAGAAAGTGCTCTGGTCATCACAAAAAAAACTTGCCCACTCACCCAAATCCCCCACCTCACCCCTACTTCCAATCACCTGTGGAGATTCAGATAGACCATGGGGAGGTAAACATTAACACTCCTTGGAGTGAGTCCAGATCTTGGAATCAGAGATCAGCGACAGCACTAGCTCCTGCTCCCCTTTCCTACTAATTCACAGGAGGACAGGTGGTTTTGAAGCAATAGATGGCCGAGGGGGTGGTCCTTCCCCCAGCCTCTCGGGTAGAACAGCAGCCTAATATGTGTCTCCCGAGATCACAAAGAGCAGCAGGTTTCACACGGGCTTCAACACTATTTCCTGGCCGTTTGACATAAGAGAATTCTATTTCGCTTTTTTTATCTTGATTTCACTTTTGTTTTCTTTCCTTGGAGAATGCAAGTTGTTTGATTCAAGAATGCTGTGGATGTAGAAACCCTAAAGCACATTCGCTGTGAATCAATCCCAGTCCAGTCTTCCCAGAGAAGACTCTAAACACCTCCTGGACTGCACCTGGGCCTATGCCAATTCCTATCACTCACCGTCACTCCAGGGAGACAGAACACACAGAGAATACGTTACATAGGCAGGTTCATTACTAACAGATAAGCAGCGAGTGACAACAGAAACCTATATTTCAATGTGACCCAGTCCCTCAAGGCTCAGAAAAGCTCCTCGGGACATATGGAGTCACCCCATTTGCAGTGTAGCTGCGGGAAGCCAGAAAGCAGCCCAGCCTGGGTTTTGTACCCTGGAGCCACAGGAAGCACTCAGCTAAAGCACTGCATGACGTCCTCCAGGAAGAACAGGAAGACAGCCCAGGGTGTTCTGAGACGTTCCTCCTGATCTCAGGAAGTTGCTGTCTTAGGCCATTTTTGTTGCTCTAAAGGAACACTTGAGCCTCGGTAACTTCTAAAGAAAAGAGATTGGTTTGCCTCACCGTTCTGCAGGCTGTACTGGAAGCATGGCACCAGCATCTATTTCTCGTGACGGCCTCAGGCTGCTCCCACTCTGGCAGAAGGGAAGGAGGGTCTGTCTGTGCAGAGACCACAGAGATCACACGGCAAGAGAGGGAGCAAGGGGGAGGGGGAGTGATGGAGCTTCCAAGCTCTTTTTAACAACCAGCTCTCCGGGAACTAATAGAGGGGGAACTTGCTAACCCCGTCTCCTTGGGACAGCATTGATGTGTTCATGATGGATCCACCTCCATGACCCAAACACCTCTCAAGAGGCCCAACCTCCCACAGTGGGGGTGAAATTTCAATGTGAGGTTTGAAGGGGTCAAACATCTCAACTAAAGTAGTCGTATCCTCAGCACGTTCTATGGTTACTATGAGAGCTATAACAGAAAAAGCAGGAGAAAGCTGGGTCTCCTGCCATCTGGGTGCTTGTCCTAAAGAGGTGTTTTATGTGGTTACCTGTCAATCAAGAAATGCGAGACAATTCATAAAGAGGAACTGCTAAGATTAGCTTCTTATTGGTGTCTCATCTTCTTCCAGGTAACCCCCGACACCTGCACATTCTGATTGGGACCTCAGTGGTCATCATCCTCTTCATCCTCCTCTTCTTTCTCCTTCATCGCTGGTGCTCCAACAAAAAAAGTAAGTCTCACGAAGCAGAGGCCAGAGAGCTCAGGGCCATGTGGGGAAGCAGGATGGGAGCACTCAGGTGTGTGTTCCTCACAAACAGGATGGTCCCTGGCCCAAGGCAGCAGCCACAGAGGCAGGACTTTCTAGAGAGGGCACCAGACTCCCTGTCCCTGCCTTCAACTCACAGACCGTTGCCTGATTCTGAACTGTATCCCCATGTCCCCTGCAGCCACTCACATCCAGGAGAAGGTTCCATGACAGGCAGAAAGTGGGAGACAGAATCAATGGGATGGGAACTCAGAGCTATTCATGGGATGGGTCCTTGAGCTCAGAGAGATAGAATGTCTGAGTCTGCTGTTGGCAACTGAGGGACCTCAGCCACCTATGGTCTCCCCCTGTATGTTGGTATCTGCTTATGAAATGAGGACCCAGAAGTGCCCTCCGAGCTGTTTTGTTGACTTCCATCTTCTACAGATGCTGCGGTAATGGACCAAGAGTCTGCAGGAAACAGAACAGCGAATAGCGAGGTAGGTACTCCTCGGCCCGGGCTCGTGGCTACTGTTATTCCCAAAGAGTCCTGGAAAATGTGAGCACCCTCCCTCACTCAGCATTTCCCTCTCTCCAGGACTCTGATGAACAAGACCCTCAGGAGGTGACATACACACAGTTGAATCACTGCGTTTTCACACAGAGAAAAATCACTCGCCCTTCTCAGAGGCCCAAGACACCCCCAACAGATATCATCGTGTACACGGAACTTCCAAATGCTGAGTCCAGATCCAAAGTTGTCTCCTGCCCATGAGCACCACAGTCAGGCCTTGAGGGCGTCTTCTAGGGAGACAACAGCCCTGTCTCAAAACCGGGTTGCCAGCTCCCATGTACCAGCAGCTGGAATCTGAAGGCGTGAGTCTGCATCTTAGGGCATCGATCTTCCTCACACCACAAATCTGAATGTGCCTCTCTCTTGCTTACAAATGTCTAAGGTCCCCACTGCCTGCTGGAGAAAAAACACACTCCTTTGCTTAACCCACAGTTCTCCATTTCACTTGACCCCTGCCCACCTCTCCAACCTAACTGGCTTACTTCCTAGTCTACTTGAGGCTGCAATCACACTGAGGAACTCACAATTCCAAACATACAAGAGGCTCCCTCTTAACGCAGCACTTAGACACGTGTTGTTCCACCTTCCCTCATGCTGTTCCACCTCCCCTCAGACTAGCTTTCAGTCTTCTGTCAGCAGTAAAACTTATATATTTTTTAAAATAACTTCAATGTAGTTTTCCATCCTTCAAATAAACATGTCTGCCCCCATGGTTTCGGTAATGGGACTCTTTTCTTGCCTAAGGCTTCCGGTGTTATCAGTACCATGTCCATATAATCCCATCTGTTCCCCACTGAGTTCTCATCCCCGGACTCTGAGTTTCTGGAAGCAGGGTGGAGCCTCATTTGTCTCTGGGACTCCAATTTCCATCCAAAGATGTAGCACATAGGAGGTTCCAAGGATCACGAATCATATGAACAAGTGATACTCTTACTCTCTGCAGACCTGGAAAGCTGGCAGAGTCATTCCACAATGAAACATTTGTAGAATCATAGGCCTTGTTAGTCTCATCTCCATGGGGACACATATCAACACATCATCTTTCATAATATAAATATACGGTCACTCCTCCATATCTGCGGGGTTTACAGGTGTTTATTGAACCAAGTATAAATCAAAAATATTGAGAGAAAGTATCCACAGAGTTTCAAAAAGCATAACTATGTTGAATGGACACAAATGAAGCTGTGTGTAGGCTGTATCAGGAATTATAAGTAATCTAGAGATGATTTCATGTATACAGGAGGATGTGCATAGGTTATTTGCAAACGCTGTGCCATTTCATATAAGAGGCTTGAGCATCTACAGATTTTGGTATCTGAGTGGAGATCTCAAAACCAATCACCCACGAATAGTGAAGGATGACCGTATATGACTTTTATTTCTCAAATTTAAATATAAATCATAAAAAATGTACAACTAGATAAAAACTAAGAAGTGTTTTTATAGTGTGAGTTAGATTTATTTTTTCCTAGGTGTAACCAATTGGTTTAATATTATTTATTGAGAAGACATTCTATGCCACCTTAAACCACACGGCAGCCTTTGTCAACTCTAAAGGGACTGTGTGTACATGGATGTATTTTAGACACTGTTTCTGCTAAGGGGCTCTCTGTGTCCACACTCTTGATGATGCTGCACTTTATGTAGCCTTATAGAACCCTTTAAATTTAGTAGCCAGAGCCCTCTAATTTGTTATTATAGGCTGTTTGCTTTTTTTTTCTTGAGGCGGAGTCTTGCTCTGTCGCCCAGGCTGGACTGCAGTGGCACAATCTCAGCTCACTGCAACCTCCGCCTCCCAGGTTCAAGCGATTCTCGTGCCTCAGCCTCTTGAGTAGCTGGCGTTACAGGTGCCTGCCACCAGGCACGGCTAATTTTTGGATTTTTAACAGAGACACGGTTTCACTATATTGGCCAGGCTGCTCTCAAACTCCTTATCTCAGTTGATCCGCCCACCTCGGCTTCCCAACGTGCTGGGGAAAACTTGATTTTCTATAGCATTATGTTACTGGATATTTCTGTAAAATTTAAAACGAGGGAGGGAGAGAGACAGACAGAGAGCAAACTCCAGAGTTGGGACTCTGGAATCTTGGGTCATGAGACAAATTTTAGATTAAACTACAAAACTCCAGAATTTACAGGTGTGGTTTTTGCTGATAAAGTACAATTCTAAGATTGTAAATAATTGCATAATCCTTCCCTGGGAATTTAAATCATTTTAGCTGGTTCTGCTGTAATACTAGAAATACAAGCATGAAAAATTCTAATGGTTTATTAGTCACAATGACTCCGAAAACATTAATAATACCTATTAGATACTTTGCATATTACACAGGAAGAAGAGTTTGAATCTCAGATAAAAACAAAAAAAATACATGAAAAGTCTTTCATGTTAGCACAGATTTTAGGCATCTCGTGTTCGGATAAAAATACATGAAAAGTCTTTCACGTTAGCACAGATTTTAGGCATCTTGTGTTCGGGAGGTTGGATCTGAGACGTGTTGTGAGTTGGTCATAGTGAAGGACGTGAGGTGCCAATTCTAGTGAGAACAATTTCCAGGAAGCCGTGTTCCGCTCTTGAGCAAGCATCCACTGGGCCTCATGCAAGGTAGAAAGAGCCTGCGTACGTCACCCTCCCATGATGTAGTCAACATGTAAGCTGCATGGGCAGGGCGCCAAATAACATCCTGTGCGCTGCTGAGCTGAGCTGGGGCGCGGCCGCCTGTCTGCACCGGCAGCACCATGTCGCTCATGGTCGTCAGCATGGCGTGTGTTGGTGAGTCCTGGAAAGGAATAGAGGGAGGGAGTGCCACATCCTCCTCTCTAAGGTGGCGCCTCCTTCTCCCCCAGGTGGTCAGGACAAGCCCTTCCTCTCTGCCTGGCCCAGCCCTGTGGTGTCTGAAGGAGAACATGTGGCTCTTCAGTGTCGCTCTCGTCTTGGGTTTAACGAATTCAGTCTGTCCAAAGAAGACGGGATGCCTGTCCCTGAGCTCTACAACAGAGTATTCCGAAACACCGTTTTCATAGGCCCTGTGACCCCAGCACATGCAGGGACCTACAGATGTCGGGGTTCACACCCACACTTCCTCACTGGGTGGTCAGCACCCAGCAACCCCCTGGTGATCATGGTCACAGGTCAGAGGGCTCCTGTCTGGGATTCTCCTTGTCCCACCTCCTGAGTCCCAGAGCTTCTGGTGGGAGTGTCCACCAGCGTCCCATCATCCAGACCCTAACTGTATTTGGGGTAAAAGGGGATTGAATACAGGGAAATGGGTGCTGTGGTGGAAAGAATAATTGTCCCCAATGATGACTGCATTCTAATCCCTGCAGTCTGTGACTATTTATGTTATAGGGGAAGGCACTGAAGGGGAAGATGGAGCTCAGGTTGTTGAGTTGACCTTGAGATGGGGAGACAGCCTGGACTGTCCTGCTGGGCTCAGTGTAATCACAAGGGTGCACATGAGAGGAGAAGGAAGAGGGGAGTGGCGATTAGAGCAGTGCAATGGAAGTCTCCATCAGCTTTGAAGGTGGAGGAAGGCCATGAGCCATGAATGCAGGTGGCCTATAGAGGCTGGAAAAGTCAAGGAACTGATTCTCCTGGGTCTCCAGAGGGAACGCAGCCCTGCAGATGCCTTGATTTTAGCCCTCAAAAAACAGGGTCCGATTTCTGTCTCCAGAAACGGAAGGGGTCAGTGTGCTCTCTCCTGCTGCCATGCTTCTGATAATTTTCCACAGCACCAACAGGAAACCAACACTGGAACCCAGGTCAAGGACAAGATAAGAAAGGACACAAGGATAGCCGGGCGTGGTGGCAGGTGCATGTAATCCTAGCAACTCAGGAGGCTGAGGGCAGGAGAATCACTTGAACCCAGGAGACAGAGGTTGCAGTGAGCCTAGACCACACCACTTCACTCCAGCCTGGGTGAAGGAGTGAGACTCTGACTCCAAAATTAATTAATTAATTAAAGAAACCAAACAAAGAGAAGGTTGGCTACACCGAGATCAGCAAGGGTGGGATGATGATGCCACCACCAGGCTCCATCCACATAGGGAGGGGTTGATACTCCTCAAACCAGCACCAGAAGCCAGCCTATGGAAGCTGGCACCATGGAGAAGGCACAGGCATGGCAAGAGTGGCTCCCAGTCCCCACCAGGAACAGGGTGTGTGGACACTGGTGCCTGCCTTACTGATCAGTTCATACCTTCTGCCAAGGATTCCAATTCGTCCAAAAGAGATTGAACCAGTCTGCTAAGAGCCTGGACGTGCAGCCTATCCTGGTTCCTCTTCCACCCCCACATAGAAGCAGGAAAGACATTAGTTCGAAATAGATACAACAGCCCAAGAGATGAGGCTGAGCCCAGCGGCAAGGGAATCAGGAGCTACTAGAGACAGAGGGACAGAGAAGAGGGAGGGAGACAGATGGAAGGACCTGTACCAGGAGTTATGGGCACAGAAAAGAACATGAAGACACAGAGAGGAAGGAGAGAGATAAGACACCAGCGAGGGGAAGCCTCACTCATTCTAGGTGCCATGGATGGGATGATAAAGAGAGATGCCTTCTAAAGTCACAACCTCTCTTCCTAGGAGTCCACAGAAAACCTTCCCTCCTGGCCCACCCAGGTCCCCTGGTGAAATCAGAAGAGACAGTCATCCTGCAATGTTGGTCAGATGTCATGTTTGAGCACTTCCTTCTGCACAGAGAGGGGAAGTTTAATGACACTTTGCGCCTCACTGGAGAGCTCCATGATGGGGTCTCCAAGGCCAACTTCTCCATCGGTCGCATGACGCAAGACCTTGCAGGGACCTACAGATGCTACGGTTCTGTTCCTCATTCCCCCTATCAGTTGTCAGCTCCCAGTGACCCTCTGGACATCGTGATTACAGGTGAGAGTGTCTGGACATTATTCTCATTGTCACTGGGACACAGAGTGAATGATCCACGACTTGGAGGCCCAGGTGGTTATAAGGAAGATGAGCTTGGTATTCTTATGGAGAGAGACTAACTTGGTGAGGTCTGTACCAACAGAGACAGAGAAACAGGAGACACAAGTACAGACCAGGTGTCATAACAGAGGACAGACACAGGGGCCATACAGGGAGTTAGAAAAGACAGAAAGAGTTAAAGGAGACACAGACAGACATGTGCCAGAGAGAGGTGTCCTTCCATGCTGACTTTGCTCAGAGACCTGGCACAGGTTAGAAGTTTCATTTCTGTTTTACTTCCACAAAGTGTTCTCTACCAGAAGAACCCAAGGACACCCATATTTCTGGCCTGAGTTGGGCCCTGTGGCCTCAGGCCTTCTGGCACCTACAGATGCCGTGTTTATTCTGACACCTCTGCCTTCCATGCAATGGAGAGTAATCGTCCCAGGATATCATGGCCCCAGAACATCAACCCCTGTATACTGTGTGAACTTGCGGTCCCCAGACTGGATTCTGAGGCTCACATTCCAAATAACCCCACATATGAGAGGATCACTGAGAGACACAGAGAGAAATCAGGGACACCAAAAAGCAAAGACATAAACACACAGAGAATGAGCCAGAGGAAGGAGATTGAGAGACTCACAGACACATAAAGAGGGAGAAAAGAGGGCAGAGAAGTGGAGAGAACAATGGAAGGGAACAGAGAAAAGCACTAAAATTAGAGTCCTGAGGGAGAGACACAAGGACATAGAAAGATGGAGATGTGGGGATGAATTGCAGAGATTCCAAAGAGAACTAGAGAGACCGAGAGGCAGAGCAAGACAGATGATAGATGGATAGATATAGATAGATGATAAATAGGTAGATGATAGATAATAGGTTATAGATACATAGATGATGATTGATTCATTCATTGATTAATCGATGATACATAGAGATGATGAAGATGAAGATAGATAGATAATACATAGAGATAGAGAGGCAGACAAAGAGAAATCATAGAGAGAGAGAGACGATACATAGATATAGATAATAGATGATTTTTGGATAGACAATTGATAGATAAATAGATTATATATAGATATAGATGACAGGTAGAGAATTTGTAGATAGGCACCAAATAGATAAATAGATATATCGATAGATAATAGATAGAAATATGCAGAAAGTTATGAACAGGACACAAAGTGAGAAACTCAGAATTTAAAAAAAGTAACATCAAGTCAACTAGTCCAAGGAGAGTCAGAGAGAATAAAACAATCCAAAAAGGGAAAACATATCTAGAGGTGAGAAAGTGAGGTCAGAGACCTAGAGAGACAGAGAAGGTGGAAAGAGGAAATAGACATAAAGAGAGATGGTGTGGAGGGTGAGACAGAGAGAGAGAGCATTAGGCCATAGAGCAGGGGAGTGAGTTCTCAGCTCAGGTGGGAGGGGAGTTGTGACAAGGAAGAACCTCCCTGAGGAAACTGCCTCTTCTCCTTCCAGGTCTATGTGGGAAACCTTCTCTCTCAGCCCAGCCGCGCCCCATGGTTAAGGCAGGAGAGAGCGTGACCTTGTCCTGCAGCTCCCGGAGCTCCTATGACATCTACCATCTATCAAGGGAGGGGGAGGCTCATGAACTTAGGTTCCCTGCAGTGCCCAAGGTCAATGGAACCTTCCAGGCCAACTTTCCTCTGGGCCCTGCCACCCACGGAGGGACCTACAGATGCTTCGGCTCTTTCCGTGACTCTCCCTACGAGTGGTCAGACCTTAGTGACCCACTGCTTGTTTCTGTCACAGGTGAGGAAACCAGTCTGTTCCCCAAATAGTGGGACTCAGACGGACTACAATGGCCACATTCAGGGGAGCCTCAGATGGAGGGGGTGGCCATGGGGGTGTCAGCCAGAGATGCTGGACAGAAGAGACACAAAGCAAACATACAGAAAGAGGCATAGACAGACAGACAGAGCGAGGCAGACAGATCACATTAGGGTTTGGGGTGGTAACTGCAACCCTACCTGAAGCTTGCAGATAGAGCACAGGCCACATAAACCACTTCCCAGTCTTTGTACAGAAGCCCACCTGGGACACATGTAAACAGCATCAATGCTGACTCAGGAGCATGAAAGGCCGGGCTCAGATTGGAAAGACTAGAGGTAGCATTGGCCGCCCGCCATTGCCCATTTCCAGAAGCCCCCACCTCTCACCAAAGAGTGATTTCCACATGGGGGGCACAGATGCAACCATCGTTGGGGGAGCCCCAATGTCTCTTGATGGGAGGCATTTTCCACCCTAGATGTTTTTTGCTCTCTCCACACCTTGGAGACTCAGTGGGGGAGTCTTCTCTGGGGACTCGGGGAGGGCCTCCCTGGGACTCGCAGGATTTCCAAGCTAGATGACAACATGACAGGTGGAAACAGGCCCATTCCTTCGCCAGGGGCCCCAAGCTCCATCCCAGGAGATGAGAAGAGGCTCTTCTCATTGGTCAGTGGATCCCTGAGGGGACAGAGGCTCAGCACTGAAGGCTGAGAAGGATCTGCCACTTCGCTCAGTGGCCTCAAGCCAGACATCTTCCCTACAGACTTGCAGTGATTCTCCATCAGCATTTAGGGCTGTGGCCACCAACCTGGGTGTTGGTCTGTAGGAACTTTTCATTTCTGACCTTCCATAACTGAGTTCTCTTCCTAAATGTGGAATGCCTTGTACTCCATGTTACTCTCTCCCCAGAAAGAATGTGTGGCTTGTCTGCTCTCCAGCCCTGTCATGGAGATTGATAATCCTTAGGGAGCAAGAGGAGAGGGAAAGAACAAAGTATGAGACCACCTAGGTGCTACTGGTTGAGGTTCCATTTGCCAGTGAAGGGACTTCACTCAGCCGAGGGGGCAACTCAGGGAAGTCAGCCGAGGGAGGGCATTAGAGTAGAGAGAACTGAGCTCACCCAGTAAATGACCCCTTCACTAACTCATTCATCTAATATTTATTTCACACCTACCATCAGTTCTCTCTGTTTCATGGCCAGGAGTAGACAGCACGGCCAAGCTCCTGGGTTCATGATGCTCACATTGCTGTGGGGTGGGAGAGAGAGGCAGAACATGAATGAATGAATGAGAGAATGAATGAATGAGTGAATGATGGAATGAGTGAATGAATGAATGAATGAATGTATGAATTAGTGAGTGAATCCTTAGCACTTGGTGAAAGTGCCATGCACAGAATGAAATGAATGAACGTGGAACGTTGTCATTTGGAGTGTACAGGAGGGAACGTCTCACTGAGACCTCATCAGAGAGATCACATTTAAACTCCGATCTTAGAGACAAGAGGGAGTGAGCCCTGGGGAGTGTGTTGAAAGGAACTTTCATGGACTTAGGACATTGGGGATGACCCTAATGTGAGAATGAGCTTGGTGTGTTCCAAGAAGTCCATGGACCTGCCATATGGTGAGGGCTGGTCAGAATCCAGAGAGATTTCTAAATGCCCTTGTGCTTGTAAGGAAAGTGAGTCCTGTGGTTGGGAGTGGACTTATACCTTGGGTCAGGTCCAGCAATTATCTTTCTAAATCCTCTCTAATTGCCTGAACCACTTCTATCAACAACTGAGAAAAGAGGAGTGTTAAACACCCCACTGTGGCCGTGGATTTGCCTACCTGTCCATTTATTTCCGCGACTCTTCCTCCATGTATATTTGCAGGAATATTACTGGGAGTGGTTAAGTGTAAACTGATTATATATTCCTGGTAAATTTAAAATGCTATAAATTTACCTGCTTTTTTCCTACATTTTATGCTTAATGTTTTCCGCTGATTTTTCCCAAAGACTAATTTTGTCTAATTTTAATATAGTTATACCACATTTCTAACAGTGATTGCTTGGTATATTTCTACATTGTTTAATTTCAAACTCCATGAATTGTTAACATTGAGATGTGTCCTTTGTAAATTTCAAACAATTCGCCTTAGAAAGTAAGACTTTCTGACAATCTTTTGTTCATGTTTGAGCAGTTCTTCCAATCATATTTTTGTTATTATTACGTTGTGTTTTCCTGATTCCCTTTTTTTCCCACTGACTTCTGTGGTTTTCTATTTCAAACATTCTATTTTTGATCTATGTCGTTTAGGAATACATATATGGTGTACTCATCCTGAAGTTGTTACATATTTTTAAAATTGAAATTAATCATTTCAGAGATTAAACTGCAAATATAAAAACATATTTCCACTCTTCCTGTGTAAGAACAGGATTTTAGAGCATATTTAGTACATATGTTTGTATTTACTTATATGATGTTTTGTTTTGTGGTATACATAATTCTATCTTTTTCAGAAATTACACAGGGGCATGTTTTCATACACTATCGTATGGTCCATATTCATTTTTGGCATAGCCATATTTTTAGTTCTTCCTCTGCTCTTAGTTATTGTCAGAATCTTCGACACCCCATCTGGTTTCACTTTCTTTATCTTTGAGGCACGGTCATCAGAATTTCCTTTAGGGTCAGTGAGAAAAGCTTTCTTTGCCCTTTTGTCTTTCAGTTCTGTTTCTTTCCTGCGTTGATCTTGGACAGTAACTGTACTATGTAAGGAATTGTCGGTGGCTGGCGACGGTATCTTAGCTGGGTAAAGATGCTATTCTACTGGCTTATGTTTTCCTTTTTTCTGTGGGGAAGACAATGCTTGGCTCCCTATAAATCCTTACCAGCTGATCCTTTTCCTCTGGCTAATTTTAAGGGTTGGTTGTGCTTTTATGCTGCTTTTCTGTAATGTTGAACGTGAGGTGTGTTTACTTCATTCTGCCTGGCATTCACTGGATTTCTTGAACCTGTGGATTGATGGATGTGTCTACTTCCTCCAAATAATCAACAATTGCCTCTTTAAAGATTGCTTCTGACCTGTTTTCTCGTTCTTTCTTTTTGGAACTCAAGTTAGGAGCATTCTAAAACTGTTGTCAATTTTTACCCTGTCACAAAACTGCTCTTTCTTGTTTCAGTTATTTGCTTTTTCTGTGCATTAATATTGATGGTTTCCTCTGTCATAGAGGATAAATACTCTCTTCACTGTTGTGTACACAACATTTTAACTAGTTATTCTGGTTTAAATTTAATATTGACTTTATCTACATATCACAATTGATTACTGTGTACAGACTTTCTTTTCTATTAGTATAAATTTATGAGGTACACTTGTAATTTTGTGACATGAGTATGTTGCAGAGTAGTGAAGTCAGGACTTTTACTATATCCATCACCCAAATACCGTACATTGTACTCATTAAGCAAATTCTCATCACTCACCCACGTCCCGCCACCCTCCAGCCTTCTAGCCTCCGCTGTCCGTCATTCCACACTCTACGTCCATATGTACACATTACTCCCCTCCCATGTAGAGTGAGAAGATGTGGTATTTGTCTTTCTGAGTGGTTTTATGTAAAATAATGGCGTCCAGCTCCATCTATGTTGCTGCAAAAGACATGGTTTTATTTTTATGACCAAATAGTATTTCGTTGTGTATACACGCATCCTTTTTTTAATCCAATCATTCATTCACAGACACTTAGATTGATTTCATATCTTTGCTATTGCAAACAGTGCTGCAATAAACATACAGGTGCAGATATTTTTTGAGTAGATACCCAGCAGCGGGACCCCTAGATCGAATGGTGCTTCTATTTTTGGTTCTCTGCCAAATTTCCATACTGTCTTCCATAGAGGCTATACTAATTTACATACCGGCCAACAGTGTATAAGAGTTTCCTTTTCTCTGCATCCTTGCCAACACCTGTTATATGTTTCACTTTTTCTTTTTTTCTTTTTGAGATGGAGTCTTCCACTGTCACCCAGGCTGGAGTGCAGTGCCGCCATCTCCACGCGCTGCAACCTCCACCAACCAGGTTCAAATGATTCTCCTGCCTCAACCTCCTGAGTAGCTGGGATTACAGAACCACACCACCATGCCCAGCTAATCTTTTGTATATTTAGTAGAGATGGGGTTTCACTATGTTGGTCAGGCTGGTCTCAAACTCCTGACCTCATGATCCACCCGCCTCAGCTTCCCAAAGTGCTGGGATTACAAGCGTGAGCCACCACTCCCCACCAGCATTTTTAGTAATAGCCATTCTGACTACTGTAAGATGATATCTCATTGTGGTTTCAATTTGCATTTCTCTGATGATTAGTGATGTTCATACGCTGTTTGGCCATTCGTATGTCTTCTTTTGAAAAATGTCTATGTATATCCCTTTGCCCACTTTTTAATGCTATTATTTGAGGGGTTATGTTTAGTTGTTTGAGTTGCCTAGAAATTCTGGATGTTAGTCCCCTGTTGGGTGCATAGTTTGCAAACATTTCCATTCATTCTGTGGGTTGTCTGTTCACCCTGCTACTATTTCCTTTGCTTGGCAGAAGCTCTTTCGTTTATTAAGTCCCATTGGTCTAGTTTTATTTTTATTGCCTGTGCTTTTGAGGTCTTAGTGATGAATTCTTTGCCCAGACCAATGCCCAGAAGAGTTTCTCTTTGGGTTTCCACCGGTGATTTTATAGTTCTGGATTTACATTTAAGCTGCTAATTACCTTAAGTTAATTTATGTGTATGATTACAGATACAGGTCCAGTTTTATTCTTCTGCATATGGCTATTTAGTTTTCCCAGCACCTTTTATTGAAAAGGAAATCTTTCTCCAGGGTATGTTTTGTTAACGTCGTCAATGATTATTCACTGTAGATATGAGGCTGTATTTCTGGGCTCTCTATTCTGGTCTATTGATCTCTGTTTCTGTGTCTATACCAGCACTGTGCTATTTAAGTTACTATAGCCTTAGAGCATAGTTTGAAGTCAGATAGCGTGATGCCTCCAGGTTTCTACATTCACCTAGAATTGCTTTCTCTATTAGGATCTTTTTTGGTTCTGTATGAATTTTAGGATTGCTTTTTCTAATTCTGTGAAAACTGGTGTTACTATTTTCATATAAGAATTGCACTGAATCTGTAGATTGCTTTAGGCAGTATGGTCATTTTAACAATATTAATTCTTATGATCCATGAGCGTGGGATTTTTTTTCTTTTTTTTTTTTGTATTATCTATAATTGCTTTCATTGGTGTCTTACACCTTTCCTGGTACAGATCTTTCACCACCTTGGTTAAATGTATTCCTGAGTGTTTTAATTTTGCGTATCTATTGTAAACGGCATTGCCTTCTTGATTTGGTTCTCAGCTAGATCATTATAGGTGTAGAGAAATGCTACCGGCTTTTACATATTGATTTTGTATTCTGAAACTTTACTTAGTTCATTTATCAATCATAAGAATTTTTGGCAGGGTCTTTAGGATTTTCTAGATTTAAGATCATAGCATCAGAAATAAAAATAATTTTACTTCCTCTTTTCTAATTTGGATTTTTACTTCTTCCTGTTGCCCAATAGCTCTGACAAGGCTTCCAGTACTATGTTGATAGGAAGTGGTGGATGTCCGTGTCCTTGTCTTGTGCCAGTTCTCAGAGGAGTGCTTTTAACTTTTCCTGTTCAGTATGATGTTGACTCTAGATATGTCATCTATGGCTTTTATTATTTTGAGGTATGTTCTTTCTATGCCTAAGTTTTTGAGGGTTTTCATCAGGTAAGGATGTTGAATTTCTTTTCAGATGCTTTTCTTTATGTCTATTGAGATGATCATATGGTTTTTGTTCTGGATTCTGCTCGTTCTTCTAAGTGGATGAGACATGCCAGAAAAGCATTTAGTCAGCCATCTTGGAAACAAGCATCTCAGATGTTTTCTTTCTCTATAGCTCATTCTTTCTTACCAGTGTTTTCAATTTTGTACTTAATTTTGTAAAGAGAGTAAATGATATAATTTCCACATATGTTTCCTCTGCCAAATCAGACTCACTATGCTTCCTTTCCTTGTATGCATAACCTACCCAGCAATACACACAAACATTTATTGCTTTGGAGAATTAGTTTGGGAACATTTTTGAAATGTACAAAAAAATGTATATCTTCAAAAGAAATTTCTTTTTGTGGCAAAAGACTTCTGAAGGTGCTCATGATGATATAGGGAGAAGAGGGGTTCTGGACAGGAAGAATTTTATGAAGGTGAGATGGGGAAATAGCTCCATTTCAGAGCTTCTGGGGAGAGAGGGGCCTGGCCCACATGGAAAGGTCTCTGATCTTACCCCCACCCTCCAGCCCCTGTTCTCCAGAACTATACTGTGGAGAGTTCCATCAGGATTGTTGTGGCTGGTCTGGTCTTCCTGGCTCTTTTGGCAATGCTGGCTAAGACCTGGTGGAGACATGAGGGGCCACAGGTGGAAATGGAAGAAACATGACTGAAGCTGGCTGGAGTGAATGGCGCGACATTCTGTCTGTGGGAGATTGGCCAGATGGGTTTCAAGTGTGTTGTATCAGCTGTGACTTTTAGTAATGTTCTTGCTACCACAATATCCACTCGTCCATCCCGAATAATTGTGATGAAATATTGTCCTTGGGATAATATTCATTTGCTAAAGACAGGGATGATACCTCAAGGTGCCACTATATACATCGAGGGGATCCACAAAAGTCCATTCAGTAAAATGTAGTTGGCATCTTAGGGTAGGTTGATTCCACCTCTAAAAAAGTAGGTACAACATCAGGTTGATTTTTCCGAAGAAAAGTGGTGATTGGCCATCTTTAGTCTCAATGTAAACGGTAATACTGATGAGTGTGGAAAAGGCAGGGAAGAGGATTGACAATAAGTGACACTCATTGTTTTCATCTGAGCTTTGAGACTGAAAGAGGAACACAGGAGTGAGATGTATGGGAACAAACCCCTTCTTTTTCCAGCTAAACAGAGTGGAAGTTGGACACTGAGTTTTGGCGTACAGCAAAATCCTAAGTCCATTGTTGGGTTGAACACGGCCATGTTGTACATCCTGGTTTCACAGCAGACACTGGAGGAAAACAGCCTGTATTCATAAGAGGCTGTCCCTCGGGTCACTGCCCAGAATATCCGGAGTTGGTGCTCACAGGGTTGGGAACTCTCCTGGACCAGACAGGCTCTGGATATGGGGGGGTACCAAGCTCCCCGGGGCCATGCCTCCACAGCTCTCTTCTCACCTCATTCTTGACCATTTCCCAAACCTCTGACCTCACCTTCATTCATCCATGGTGAACACGCTAAAGCTGGCCTTCAAAGCTTGAGACAGAGGAAAATTGGGCTTCATCTCTGGGAACTAAATTGGGGAGTGGAGACTCAGTTCTGGCCTGACAGGAGGGAGAAGACCCTGGATCCCAGTGTGGATGGGAAGAAGTATGTGTTTCTCTTTTGTGCTTGGACCCTGTGTCCAAGCATGTCTGAGATGTGATGAAGATGAATCTTCCTTTCCTTGTCTATTTTCTCATGCCAGAGAATTGGAATCTTATATTCCATTAACTCTTTCTGTTCTGTTCATCCAGATTCTATGAAGGAGAAAGGAAAAGATGTGATACTGTAATTTTGCTCCATTTGTCTAAAATGAGTAGGCTGCAACTCCTCTTGAAGTGATACCTTTTCTAGCTCTTGTTGGAGGTGTCTCAGGACTCATTACTTCGGGGAACCTGCAACTGTGTCAGTCTGGGGAAACTGCAAATATTCTTGTCTTACATTTGTCTCCAGCCAATTGTGATGGACTCCAGTGACCTGCAATTGCTGTTATTGCAGGTAAAATGTACCTGAGTCAGGCCACAGTTCTCCTGGACTATGAGCCCCTGGCCATGTTCCTGAGGCAATTCTGTTCATCTAAATATAATAATAATAACACACTAAAAATGGCAAGCCATTGTTAATTCCTGAAGTCTCATTTGAAAATTACTAAATGTCTGTTATTTTTTGGTGTTTACATTATATGTAGACAGATAAACTACACACACACACACACACACACATGCACACAGAAGAATGGATTGGTTCATGTAGAAAAGTAAATAATTCAAGATGAAAGGATGAAATGTCATGGCACCTACTATTCTATTTTAGATAAAGGGTCTATGAAAAGATTGATTTCTTTTTATGTTTTATTTGTTGACATTTGAACACAAACTATGTAAGTGAGGGAGTCGATTTGAAAGGGAGAAGAGCAAGTTCAAACACATTCAGGTGAGGTCATGCTTTACATGTTTTAATTGAAATGATCCATCTTGGGAGTAGATCAATAACTGAGATGGTGCCAGGAATGTTAAAAAGCTTTTGTCAGTCCTAAATATTGACAAATAAAATTTAATTAAAGTCTTAGAAGAAAACACAAAGGAAAACTTCACAACATCGGATTTGGCAGTGATTCTTTAGATGTGACAACAACGGCACAGGCTACTACAGAAAAAATAAACAAGTTAGACTTTATGAAAATTTTGAAATATTGTGACTCAAAAGACAACATCAGTTACTTCACATGGCAAGGAAAAAGAACTTTTAAGACGATATTATCAAAGTAAAAAGACAACCCACAGAATGGGAGAAAATGTTTTCAAACCACACCACCTGTAAGGGATTAACATCCAGAATATACAGACAACTCCTAAAACTCAATCACAATAAACTCAATTCAAAAATGGGCAAAGTACTGAAACAGACATTTCTCCAAAGAACATACGCATGAAAAGATATTCAGCATCACGAATCATTAGGGAAATACTAACTAAAACTACACCAGATGCCATTTCATACCCCTTAGGATGGGTATCATCAAAACAACAACAACAACAACAACAAAGTTTCTATACATTAACAACAAACTATCCAAAAAAGTTTACAAGAAAATAAGCCCATTTGCAATAACTACAGAAAACAAAACATGCAGGAATAAATTCACCCAAGGAGTAGAAAGATCTGTATGCAAAAGCTATAAAACATTGATGAAAAAACTCAAGAAATAAACAAATAAATCGAAAGATATTCCATGTTCACGGATCAGAAGGATTAATGTTGTTAAAATGTCCATTCTATCCAAAGTGATTCAATGCAACCATTATCAAAAATCCAATGACATTTTTTTTACAGAAATAGAAAAAACAGTCCTAAAATTCATGTGGAACCACAAAAGATCTCAAATAACCAAAGCCATCTAGAGGGAAAGGAACAAAGTTGGAAGCATCACATTACCTAAACACAAACTACATTACAAAATTACAGTAATTAAAACAACACAGTACTTGCATAAAAACAGACACATAGACCAATGGAAGTGATTCATAGCCCAGGAAAAAAATGCATGCATTTAGGGTCAAACAATTTTTGGGATGTGTCAAGAACACACAATGGAGAAGGAACAGTCTCTTTAATAAATGGGATTGGGAGACTGCATGTCCACATGCAGAAGAATGGAAGTGGACATTTGCCTCACAAAACATACAAAGTCAACTCAAGATAGATTAATGACTTAAATGTAAGATGAAAGACTATAATCCCAGCAATTTGGGAGGCCAAGGTGGGCAGATCACCTAAGGTCAGGATTCCAAGACCAGCATGGCCAACATGGTGAAATCCCGCCTCTACTAAAAATACAAAAACAGCTGGGTGTGGTTGTGGGTGCCTGTAATCTCAGCTACTCGGGAGGTTGAGACAGGAGAATCACTTGAACCCAGGAGGTAGAGGTTGCAGTGAGCCGAGATCGCACCACTGCACTCCAGCCGGGGCAACACAGTGAGACTCCATCTTAAAAAAAAAAAAAAACTACTAAAAGAAATCAAGGGAAAACTCCACTGGCTTGGGCAAAACCATTTTGGATATTAACCCAAAGGCCCAGGCAACAAAAGCAAAAGTAGACAAATAACATTATATCAAATTGAAAGTTTCTGCAAAGAAAAAAAAAACTCAACAAGTGGAAAGACAACCTATGGAATGGGAGAATATATTTGCACCCATACATCTAATAAGGAATTAATATCCAAAATATATAAGAAACTCAAACAACTCAATGGTAAGAAATCAAATAACCCAACTTAAAAAAATGGGCAAAGTATCTGAATAAACATTTCTAAGAATAAGACAAATCACCAAAAGGTATATGAAAAAATGATTAGCATTACTAAACATCAGCTAAATAAAAATTAAAACTAGAATGAGATATCACCTCACACCTCTTAGAATGACCATTAACAGTCTGGGCATGGTGGCTCATGCCTGTAATTCAGGCACTTTGGGAGGCCGAGGCAGGGAGATTACCTGAGGTCAGCAGTTCGAAACCAGCCTGGCCAATATGGTGAAACCCCATCCCTACTAAAAATACAAAAATTAGCAGAGTTTGGTGGCGCACACTTGTAGTCCCAGCTACTCTGGAGACTGAGGCAGGGGAATCGCTTGAACCCAGGAGGCAGAGGTTGCAGTACACCGAGATTGTGCCACTGCACTCCAGCCTGGGTGACAGAGCAAGACTGAGTCTCAAAAAAAAAAAAAAAAAAAGACCATTATCAAAAACATAAAAAATAACAAGGGTTAACGAGGATGTGGAGAAAAGGGAACATTTGTATGCAGTTGATGGGAATGTAAATTAGCACAACCATTATGGAAAACAGTCTGGAAGTTCCTGAAAAAATTAAACATAGAATTCCCATATGTGTCTGCAATCCAACTACTGCGCATGTATCCAAAGGAAGTGGAATCAGTATGTTGAAGAGATATCTGCATTCCCATGTTTACAGCCGCATTATTCATAACAGCCAAGATGTGGAATCACCCTTACTGCCCATCTATGGGTGCATGGACAAAGAAAACGTGGTATACGATAGGAACGTAATGAAGTACTATACAACCTTTACAACAAAGAAGGAAGTCCTCTCATTTGTGACAATGTGAAAAAACTTAGAGGACATTATGTTAAGGGAAACAATCCAGGCACAGAAAGACAAATGCCACATGATCTCATGTGTGGAGTGTAAGAAGTGGAACCTAGAGGAACAGTAAAATGGTCGTCGAAAGAACCTGGGATGGAGAGAGATTGAAGAGATGTTGGTCAAAGGATGCAAAATTTCAGTTAGAAGAAATCGGTTCAAGAGATCTATTGTATGTCTTGGTGACTCCAGTTAATAGCAACATATGGTGTATTGAACATTACTAAGAGATTAGATTTTACATGTTCTCACCACACACACAAAACATACAAGTATGTGAAAAAATAAATATGATAAAGAGGTTGTTTCATCCATTCCACAATGTGTACCTATATGAAAACATCATGATGGACACCACAAATACCCTTTTCCTCATTAATTAAATTTGTTTTGGTTTTTTTTTTGAGATGCAGTTTCACTGTTGTTGCCCAAGCTGAGGTGCAATGGCGTGATCTCCGCTCACTGCAACCTCTGCCTCCCAGGTTCAAGCGGTTCTCCTGACTCAGCCTCCCAAGCAGCTGGGACTACAGTTGCGTACCACCCCGTCCGGCTATATTTGTGTTTCTAGTAGAGACAGGGTTTCGCCATGTTGGCCAGGCTGGTCTCGAACTCCAGACCTCAGGTGATCCACCCGCTTCGCCCTCCCAAAGTGCTAGATTTCAGGCTGAGACACCACACCCAGCCTGTACATTGACTTTCTGCCCTTAAACTGTGCTGAAGTTTGTTTCTCAGATGTAGGAGCCTTTGGGCAGAGACTATGGGGTTTCTAGGTATAGAAATTATCTCATCTTCAAACAGAGGTAATTTGACTACCTCTCTCTGCTACTCTCTTCTTACTTGGATGCCTTATAATTCTTTCTCTTTCCTGATGGCTCTGTCTAGGACTTCAAGTACTATGTTGAATAGGATGGTGAGAGTGGGCATTCTTGTCTTGTTTCACTTATGAAGGGAACTTCTTCCAG
>NA24385_all_2DL4_tig00000001 len=69864 reads=74 class=contig suggestRepeat=no suggestBubble=no suggestCircular=no
TCCGCGACTCTTCCTCCATGTATATTTGCAGGAATATTACTGGGAGTGGTTAAGTGTAAACTGATTATATATTCCTGGTAAATTTAAAATGCTATAAATTTACCTGCTTTTTTCCTACATTTTATGCTTAATGTTTTCCGCTGATTTTTCCCAAAGACTAATTTTGTCTAATTTTAATATAGTTATACCACATTTCTAACAGTGATTGCTTGGTATATTTCTACATTGTTTAATTTCAAACTCCATGAATTGTTAACATTGAGATGTGTCCTTTGTAAATTTCAAACAATTCGCCTTAGAAAGTAAGACTTTCTGACAATCTTTTGTTCATGTTTGAGCAGTTCTTCCAATCATATTTTTGTTATTATTACGTTGTGTTTTCCTGATTCCCTTTTTTTCCCACTGACTTCTGTGGTTTTCTATTTCAAACATTCTATTTTTGATCTATGTCGTTTAGGAATACATATATGGTGTACTCATCCTGAAGTTGTTACATATTTTTAAAATTGAAATTAATCATTTCAGAGATTAAACTGCAAATATAAAAACATATTTCCACTCTTCCTGTGTAAGAACAGGATTTTAGAGCATATTTAGTACATATGTTTGTATTTACTTATATGATGTTTTGTTTTGTGGTATACATAATTCTATCTTTTTCAGAAATTACACAGGGGCATGTTTTCATACACTATCGTATGGTCCATATTCATTTTTGGCATAGCCATATTTTTAGTTCTTCCTCTGCTCTTAGTTATTGTCAGAATCTTCGACACCCCATCTGGTTTCACTTTCTTTATCTTTGAGGCACGGTCATCAGAATTTCCTTTAGGGTCAGTGAGAAAAGCTTTCTTTGCCCTTTTGTCTTTCAGTTCTGTTTCTTTCCTGCGTTGATCTTGGACAGTAACTGTACTATGTAAGGAATTGTCGGTGGCTGGCGACGGTATCTTAGCTGGGTAAAGATGCTATTCTACTGGCTTATGTTTTCCTTTTTTCTGTGGGGAAGACAATGCTTGGCTCCCTATAAATCCTTACCAGCTGATCCTTTTCCTCTGGCTAATTTTAAGGGTTGGTTGTGCTTTTATGCTGCTTTTCTGTAATGTTGAACGTGAGGTGTGTTTACTTCATTCTGCCTGGCATTCACTGGATTTCTTGAACCTGTGGATTGATGGATGTGTCTACTTCCTCCAAATAATCAACAATTGCCTCTTTAAAGATTGCTTCTGACCTGTTTTCTCGTTCTTTCTTTTTGGAACTCAAGTTAGGAGCATTCTAAAACTGTTGTCAATTTTTACCCTGTCACAAAACTGCTCTTTCTTGTTTCAGTTATTTGCTTTTTCTGTGCATTAATATTGATGGTTTCCTCTGTCATAGAGGATAAATACTCTCTTCACTGTTGTGTACACAACATTTTAACTAGTTATTCTGGTTTAAATTTAATATTGACTTTATCTACATATCACAATTGATTACTGTGTACAGACTTTCTTTTCTATTAGTATAAATTTATGAGGTACACTTGTAATTTTGTGACATGAGTATGTTGCAGAGTAGTGAAGTCAGGACTTTTACTATATCCATCACCCAAATACCGTACATTGTACTCATTAAGCAAATTCTCATCACTCACCCACGTCCCGCCACCCTCCAGCCTTCTAGCCTCCGCTGTCCGTCATTCCACACTCTACGTCCATATGTACACATTACTCCCCTCCCATGTAGAGTGAGAAGATGTGGTATTTGTCTTTCTGAGTGGTTTTATGTAAAATAATGGCGTCCAGCTCCATCTATGTTGCTGCAAAAGACATGGTTTTATTTTTATGACCAAATAGTATTTCGTTGTGTATACACGCATCCTTTTTTTAATCCAATCATTCATTCACAGACACTTAGATTGATTTCATATCTTTGCTATTGCAAACAGTGCTGCAATAAACATACAGGTGCAGATATTTTTTGAGTAGATACCCAGCAGCGGGACCCCTAGATCGAATGGTGCTTCTATTTTTGGTTCTCTGCCAAATTTCCATACTGTCTTCCATAGAGGCTATACTAATTTACATACCGGCCAACAGTGTATAAGAGTTTCCTTTTCTCTGCATCCTTGCCAACACCTGTTATATGTTTCACTTTTTCTTTTTTTCTTTTTGAGATGGAGTCTTCCACTGTCACCCAGGCTGGAGTGCAGTGCCGCCATCTCCACGCGCTGCAACCTCCACCAACCAGGTTCAAATGATTCTCCTGCCTCAACCTCCTGAGTAGCTGGGATTACAGAACCACACCACCATGCCCAGCTAATCTTTTGTATATTTAGTAGAGATGGGGTTTCACTATGTTGGTCAGGCTGGTCTCAAACTCCTGACCTCATGATCCACCCGCCTCAGCTTCCCAAAGTGCTGGGATTACAAGCGTGAGCCACCACTCCCCACCAGCATTTTTAGTAATAGCCATTCTGACTACTGTAAGATGATATCTCATTGTGGTTTCAATTTGCATTTCTCTGATGATTAGTGATGTTCATACGCTGTTTGGCCATTCGTATGTCTTCTTTTGAAAAATGTCTATGTATATCCCTTTGCCCACTTTTTAATGCTATTATTTGAGGGGTTATGTTTAGTTGTTTGAGTTGCCTAGAAATTCTGGATGTTAGTCCCCTGTTGGGTGCATAGTTTGCAAACATTTCCATTCATTCTGTGGGTTGTCTGTTCACCCTGCTACTATTTCCTTTGCTTGGCAGAAGCTCTTTCGTTTATTAAGTCCCATTGGTCTAGTTTTATTTTTATTGCCTGTGCTTTTGAGGTCTTAGTGATGAATTCTTTGCCCAGACCAATGCCCAGAAGAGTTTCTCTTTGGGTTTCCACCGGTGATTTTATAGTTCTGGATTTACATTTAAGCTGCTAATTACCTTAAGTTAATTTATGTGTATGATTACAGATACAGGTCCAGTTTTATTCTTCTGCATATGGCTATTTAGTTTTCCCAGCACCTTTTATTGAAAAGGAAATCTTTCTCCAGGGTATGTTTTGTTAACGTCGTCAATGATTATTCACTGTAGATATGAGGCTGTATTTCTGGGCTCTCTATTCTGGTCTATTGATCTCTGTTTCTGTGTCTATACCAGCACTGTGCTATTTAAGTTACTATAGCCTTAGAGCATAGTTTGAAGTCAGATAGCGTGATGCCTCCAGGTTTCTACATTCACCTAGAATTGCTTTCTCTATTAGGATCTTTTTTGGTTCTGTATGAATTTTAGGATTGCTTTTTCTAATTCTGTGAAAACTGGTGTTACTATTTTCATATAAGAATTGCACTGAATCTGTAGATTGCTTTAGGCAGTATGGTCATTTTAACAATATTAATTCTTATGATCCATGAGCGTGGGATTTTTTTTCTTTTTTTTTTTTGTATTATCTATAATTGCTTTCATTGGTGTCTTACACCTTTCCTGGTACAGATCTTTCACCACCTTGGTTAAATGTATTCCTGAGTGTTTTAATTTTGCGTATCTATTGTAAACGGCATTGCCTTCTTGATTTGGTTCTCAGCTAGATCATTATAGGTGTAGAGAAATGCTACCGGCTTTTACATATTGATTTTGTATTCTGAAACTTTACTTAGTTCATTTATCAATCATAAGAATTTTTGGCAGGGTCTTTAGGATTTTCTAGATTTAAGATCATAGCATCAGAAATAAAAATAATTTTACTTCCTCTTTTCTAATTTGGATTTTTACTTCTTCCTGTTGCCCAATAGCTCTGACAAGGCTTCCAGTACTATGTTGATAGGAAGTGGTGGATGTCCGTGTCCTTGTCTTGTGCCAGTTCTCAGAGGAGTGCTTTTAACTTTTCCTGTTCAGTATGATGTTGACTCTAGATATGTCATCTATGGCTTTTATTATTTTGAGGTATGTTCTTTCTATGCCTAAGTTTTTGAGGGTTTTCATCAGGTAAGGATGTTGAATTTCTTTTCAGATGCTTTTCTTTATGTCTATTGAGATGATCATATGGTTTTTGTTCTGGATTCTGCTCGTTCTTCTAAGTGGATGAGACATGCCAGAAAAGCATTTAGTCAGCCATCTTGGAAACAAGCATCTCAGATGTTTTCTTTCTCTATAGCTCATTCTTTCTTACCAGTGTTTTCAATTTTGTACTTAATTTTGTAAAGAGAGTAAATGATATAATTTCCACATATGTTTCCTCTGCCAAATCAGACTCACTATGCTTCCTTTCCTTGTATGCATAACCTACCCAGCAATACACACAAACATTTATTGCTTTGGAGAATTAGTTTGGGAACATTTTTGAAATGTACAAAAAAATGTATATCTTCAAAAGAAATTTCTTTTTGTGGCAAAAGACTTCTGAAGGTGCTCATGATGATATAGGGAGAAGAGGGGTTCTGGACAGGAAGAATTTTATGAAGGTGAGATGGGGAAATAGCTCCATTTCAGAGCTTCTGGGGAGAGAGGGGCCTGGCCCACATGGAAAGGTCTCTGATCTTACCCCCACCCTCCAGCCCCTGTTCTCCAGAACTATACTGTGGAGAGTTCCATCAGGATTGTTGTGGCTGGTCTGGTCTTCCTGGCTCTTTTGGCAATGCTGGCTAAGACCTGGTGGAGACATGAGGGGCCACAGGTGGAAATGGAAGAAACATGACTGAAGCTGGCTGGAGTGAATGGCGCGACATTCTGTCTGTGGGAGATTGGCCAGATGGGTTTCAAGTGTGTTGTATCAGCTGTGACTTTTAGTAATGTTCTTGCTACCACAATATCCACTCGTCCATCCCGAATAATTGTGATGAAATATTGTCCTTGGGATAATATTCATTTGCTAAAGACAGGGATGATACCTCAAGGTGCCACTATATACATCGAGGGGATCCACAAAAGTCCATTCAGTAAAATGTAGTTGGCATCTTAGGGTAGGTTGATTCCACCTCTAAAAAAGTAGGTACAACATCAGGTTGATTTTTCCGAAGAAAAGTGGTGATTGGCCATCTTTAGTCTCAATGTAAACGGTAATACTGATGAGTGTGGAAAAGGCAGGGAAGAGGATTGACAATAAGTGACACTCATTGTTTTCATCTGAGCTTTGAGACTGAAAGAGGAACACAGGAGTGAGATGTATGGGAACAAACCCCTTCTTTTTCCAGCTAAACAGAGTGGAAGTTGGACACTGAGTTTTGGCGTACAGCAAAATCCTAAGTCCATTGTTGGGTTGAACACGGCCATGTTGTACATCCTGGTTTCACAGCAGACACTGGAGGAAAACAGCCTGTATTCATAAGAGGCTGTCCCTCGGGTCACTGCCCAGAATATCCGGAGTTGGTGCTCACAGGGTTGGGAACTCTCCTGGACCAGACAGGCTCTGGATATGGGGGGGTACCAAGCTCCCCGGGGCCATGCCTCCACAGCTCTCTTCTCACCTCATTCTTGACCATTTCCCAAACCTCTGACCTCACCTTCATTCATCCATGGTGAACACGCTAAAGCTGGCCTTCAAAGCTTGAGACAGAGGAAAATTGGGCTTCATCTCTGGGAACTAAATTGGGGAGTGGAGACTCAGTTCTGGCCTGACAGGAGGGAGAAGACCCTGGATCCCAGTGTGGATGGGAAGAAGTATGTGTTTCTCTTTTGTGCTTGGACCCTGTGTCCAAGCATGTCTGAGATGTGATGAAGATGAATCTTCCTTTCCTTGTCTATTTTCTCATGCCAGAGAATTGGAATCTTATATTCCATTAACTCTTTCTGTTCTGTTCATCCAGATTCTATGAAGGAGAAAGGAAAAGATGTGATACTGTAATTTTGCTCCATTTGTCTAAAATGAGTAGGCTGCAACTCCTCTTGAAGTGATACCTTTTCTAGCTCTTGTTGGAGGTGTCTCAGGACTCATTACTTCGGGGAACCTGCAACTGTGTCAGTCTGGGGAAACTGCAAATATTCTTGTCTTACATTTGTCTCCAGCCAATTGTGATGGACTCCAGTGACCTGCAATTGCTGTTATTGCAGGTAAAATGTACCTGAGTCAGGCCACAGTTCTCCTGGACTATGAGCCCCTGGCCATGTTCCTGAGGCAATTCTGTTCATCTAAATATAATAATAATAACACACTAAAAATGGCAAGCCATTGTTAATTCCTGAAGTCTCATTTGAAAATTACTAAATGTCTGTTATTTTTTGGTGTTTACATTATATGTAGACAGATAAACTACACACACACACACACACACACATGCACACAGAAGAATGGATTGGTTCATGTAGAAAAGTAAATAATTCAAGATGAAAGGATGAAATGTCATGGCACCTACTATTCTATTTTAGATAAAGGGTCTATGAAAAGATTGATTTCTTTTTATGTTTTATTTGTTGACATTTGAACACAAACTATGTAAGTGAGGGAGTCGATTTGAAAGGGAGAAGAGCAAGTTCAAACACATTCAGGTGAGGTCATGCTTTACATGTTTTAATTGAAATGATCCATCTTGGGAGTAGATCAATAACTGAGATGGTGCCAGGAATGTTAAAAAGCTTTTGTCAGTCCTAAATATTGACAAATAAAATTTAATTAAAGTCTTAGAAGAAAACACAAAGGAAAACTTCACAACATCGGATTTGGCAGTGATTCTTTAGATGTGACAACAACGGCACAGGCTACTACAGAAAAAATAAACAAGTTAGACTTTATGAAAATTTTGAAATATTGTGACTCAAAAGACAACATCAGTTACTTCACATGGCAAGGAAAAAGAACTTTTAAGACGATATTATCAAAGTAAAAAGACAACCCACAGAATGGGAGAAAATGTTTTCAAACCACACCACCTGTAAGGGATTAACATCCAGAATATACAGACAACTCCTAAAACTCAATCACAATAAACTCAATTCAAAAATGGGCAAAGTACTGAAACAGACATTTCTCCAAAGAACATACGCATGAAAAGATATTCAGCATCACGAATCATTAGGGAAATACTAACTAAAACTACACCAGATGCCATTTCATACCCCTTAGGATGGGTATCATCAAAACAACAACAACAACAACAACAAAGTTTCTATACATTAACAACAAACTATCCAAAAAAGTTTACAAGAAAATAAGCCCATTTGCAATAACTACAGAAAACAAAACATGCAGGAATAAATTCACCCAAGGAGTAGAAAGATCTGTATGCAAAAGCTATAAAACATTGATGAAAAAACTCAAGAAATAAACAAATAAATCGAAAGATATTCCATGTTCACGGATCAGAAGGATTAATGTTGTTAAAATGTCCATTCTATCCAAAGTGATTCAATGCAACCATTATCAAAAATCCAATGACATTTTTTTTACAGAAATAGAAAAAACAGTCCTAAAATTCATGTGGAACCACAAAAGATCTCAAATAACCAAAGCCATCTAGAGGGAAAGGAACAAAGTTGGAAGCATCACATTACCTAAACACAAACTACATTACAAAATTACAGTAATTAAAACAACACAGTACTTGCATAAAAACAGACACATAGACCAATGGAAGTGATTCATAGCCCAGGAAAAAAATGCATGCATTTAGGGTCAAACAATTTTTGGGATGTGTCAAGAACACACAATGGAGAAGGAACAGTCTCTTTAATAAATGGGATTGGGAGACTGCATGTCCACATGCAGAAGAATGGAAGTGGACATTTGCCTCACAAAACATACAAAGTCAACTCAAGATAGATTAATGACTTAAATGTAAGATGAAAGACTATAATCCCAGCAATTTGGGAGGCCAAGGTGGGCAGATCACCTAAGGTCAGGATTCCAAGACCAGCATGGCCAACATGGTGAAATCCCGCCTCTACTAAAAATACAAAAACAGCTGGGTGTGGTTGTGGGTGCCTGTAATCTCAGCTACTCGGGAGGTTGAGACAGGAGAATCACTTGAACCCAGGAGGTAGAGGTTGCAGTGAGCCGAGATCGCACCACTGCACTCCAGCCGGGGCAACACAGTGAGACTCCATCTTAAAAAAAAAAAAAAAACTACTAAAAGAAATCAAGGGAAAACTCCACTGGCTTGGGCAAAACCATTTTGGATATTAACCCAAAGGCCCAGGCAACAAAAGCAAAAGTAGACAAATAACATTATATCAAATTGAAAGTTTCTGCAAAGAAAAAAAAAACTCAACAAGTGGAAAGACAACCTATGGAATGGGAGAATATATTTGCACCCATACATCTAATAAGGAATTAATATCCAAAATATATAAGAAACTCAAACAACTCAATGGTAAGAAATCAAATAACCCAACTTAAAAAAATGGGCAAAGTATCTGAATAAACATTTCTAAGAATAAGACAAATCACCAAAAGGTATATGAAAAAATGATTAGCATTACTAAACATCAGCTAAATAAAAATTAAAACTAGAATGAGATATCACCTCACACCTCTTAGAATGACCATTAACAGTCTGGGCATGGTGGCTCATGCCTGTAATTCAGGCACTTTGGGAGGCCGAGGCAGGGAGATTACCTGAGGTCAGCAGTTCGAAACCAGCCTGGCCAATATGGTGAAACCCCATCCCTACTAAAAATACAAAAATTAGCAGAGTTTGGTGGCGCACACTTGTAGTCCCAGCTACTCTGGAGACTGAGGCAGGGGAATCGCTTGAACCCAGGAGGCAGAGGTTGCAGTACACCGAGATTGTGCCACTGCACTCCAGCCTGGGTGACAGAGCAAGACTGAGTCTCAAAAAAAAAAAAAAAAAAAGACCATTATCAAAAACATAAAAAATAACAAGGGTTAACGAGGATGTGGAGAAAAGGGAACATTTGTATGCAGTTGATGGGAATGTAAATTAGCACAACCATTATGGAAAACAGTCTGGAAGTTCCTGAAAAAATTAAACATAGAATTCCCATATGTGTCTGCAATCCAACTACTGCGCATGTATCCAAAGGAAGTGGAATCAGTATGTTGAAGAGATATCTGCATTCCCATGTTTACAGCCGCATTATTCATAACAGCCAAGATGTGGAATCACCCTTACTGCCCATCTATGGGTGCATGGACAAAGAAAACGTGGTATACGATAGGAACGTAATGAAGTACTATACAACCTTTACAACAAAGAAGGAAGTCCTCTCATTTGTGACAATGTGAAAAAACTTAGAGGACATTATGTTAAGGGAAACAATCCAGGCACAGAAAGACAAATGCCACATGATCTCATGTGTGGAGTGTAAGAAGTGGAACCTAGAGGAACAGTAAAATGGTCGTCGAAAGAACCTGGGATGGAGAGAGATTGAAGAGATGTTGGTCAAAGGATGCAAAATTTCAGTTAGAAGAAATCGGTTCAAGAGATCTATTGTATGTCTTGGTGACTCCAGTTAATAGCAACATATGGTGTATTGAACATTACTAAGAGATTAGATTTTACATGTTCTCACCACACACACAAAACATACAAGTATGTGAAAAAATAAATATGATAAAGAGGTTGTTTCATCCATTCCACAATGTGTACCTATATGAAAACATCATGATGGACACCACAAATACCCTTTTCCTCATTAATTAAATTTGTTTTGGTTTTTTTTTTGAGATGCAGTTTCACTGTTGTTGCCCAAGCTGAGGTGCAATGGCGTGATCTCCGCTCACTGCAACCTCTGCCTCCCAGGTTCAAGCGGTTCTCCTGACTCAGCCTCCCAAGCAGCTGGGACTACAGTTGCGTACCACCCCGTCCGGCTATATTTGTGTTTCTAGTAGAGACAGGGTTTCGCCATGTTGGCCAGGCTGGTCTCGAACTCCAGACCTCAGGTGATCCACCCGCTTCGCCCTCCCAAAGTGCTAGATTTCAGGCTGAGACACCACACCCAGCCTGTACATTGACTTTCTGCCCTTAAACTGTGCTGAAGTTTGTTTCTCAGATGTAGGAGCCTTTGGGCAGAGACTATGGGGTTTCTAGGTATAGAAATTATCTCATCTTCAAACAGAGGTAATTTGACTACCTCTCTCTGCTACTCTCTTCTTACTTGGATGCCTTATAATTCTTTCTCTTTCCTGATGGCTCTGTCTAGGACTTCAAGTACTATGTTGAATAGGATGGTGAGAGTGGGCATTCTTGTCTTGTTTCACTTATGAAGGGAACTTCTTCCAGCTTTTACTCATTCAGTATGATGTTGGTTGTGGGTTTGTCACAGGCGGCTCTTATTATATTGAGTTATGTTTCTTCAATGCTTAGCTTGTTGAGGGCTTTTAACATGAAGAAATGCTTAGTAAAAAGTATGTTCTACATGTGTGTTGAGAAGATCATGTGGTTTTTGTTTTTAGTTTTGTTTAGGTGATGAATCACATGTATTGATTGTGTATGTTCAACCAACCTTGCACCCTAAGAATAAAGTTGACTTGATCATGGTGGATTCACTTTTTGATATGCTGCGGGATTCAGTTCTTAGTATTTTTTGTGGATTTTTGCCTCTATGTTCATCAGGAATATTGGCATGTAGTTTTCTTTTGTTTAATGTTCTTTTCTGTCTTTAGTATCAGGGTGATGCCAGCCTTATAGAATGAGTAAAGGCCACCCTGGGCAAACAGTGAGACCCATCCCTTTTTAAAAATTATGAGTTTTACAAATTTAAAATGCATAGTGAAAAAGTTCTTACAAACTCCAGAAAGGTAGGTGTAAATAAGAGACATTTGTAAGAATGACAGCACATTAAATGTGTAGATTTCAACCTTCAGTTATTGCAATATTCCAGTATCAAGTTGGAGGATGTTATCAGTCTGATATTTTTTCCTCAAATGAGAGAGAGAAAGAAAGACACACAAACAACACAGGGAGAAAAAAAGCACACGTTACAGAGAGACAAAAAGGGAGACAGGGAACTGTGAATTTGGACTCTTGTGTCATAAGACAAATTCTAGATAACACGACCAGACCTTCAATTGACATATTGTGTTTTTGCTAATAAGGTGGAATTCTATGATGCGAAATAACTATATAGTCTTTTCTACTGGGATTTAAATCATTTTATCTGTTTCTGGCTTAACAGGAAAAATACAACCATGGAAAATTATGATGATTTATTTAATACGATTGCTCTATAGTGTTAATAAAACCTATTAGGTATTTTGCATATTACATATCAAGGAGAGTTTGAATCTCAGGTAGAAACAAAAAAAAATACATCAAAAGTTCCTCATGTGAGTGCAGAATTCAATCGTCCCGTGCAGGGGTAAGTGAGTCTGAGATGTGTTTTGAGCCTGGCCGTTGCGCATGATGTGAAGTGACAAGTCTAGTCTGCAGTTTTCAGAAACCCTCATTCCTCCCTTGACTGATTCACCACTTGAACCTCATATGACGTAGAAGAAGCCTACCTATGTCCCCTTCACATGTTGTGGTCAATGTGTCAACTGCACGATCCGGGCCCCTCACCACATCCTCTGCACCGGTCAGTCGAGCCGAGTCACTGCGTCCTGGCAGCAGAAGCTGCACCATGTCCATGTCACCCACGGTCATCATCCTGGCATGTCTTGGTGAGTCCTGGAAGGGAAGGAGCACCAGGGTTACACTATGGGCCTGCAGATTGGGTGTCTCCCCAGCAGAGAGCCATGTTCTGAAGCAAGTGAGTGGTGAGGATGAGTTAATTTTCAGTCCAGCGTGGCGCCCAGTGGCTCAGGAGGAAAGGGTAGGTTGCTGCCGAGATGAATAGTTCCTCATGATCTTTCTTTGCAGGGTTCTTCTTGGACCAGAGTGTGTGGGCACACGTGGGTGAGTCCTTCCCCAAATGATGGGTTGCCATCTTCACCCCAATACAAGTGAATTTTCCGGAAATGGGAGGGAGGCAGCACAGAGGGTGGGCTGATGGGCTGACCATGGGAAGGCCTGGGGGGAGTCTCTCATGAACTAGTAAGAGGAGATCCTGGGAGTCTCTCATGAACTAGTAAGAGGAGATCCTGGGAGTCTCTCATGAACTAGTAAGAGGAGATCCTGGTATGCTCAGCCTTCTGTTTTGTCTTAGCCCTCCCCAGCCTTTCTTCCCCATGGCTGAGTTGAGCTCTGTGTGGCCCAGGCGGGATACTGAGGTGCTCAAAGCTGGGGTGTGTGGGGGGATGTGGTGTCACCGACAGAGGAGGGAAGGGTAGCAGTGTTAGGAACAGCAGGTCCTCTGAGGACAAGAGGGTAACTCACACCCTCCAGCGTTTCCATGACGGTAGGGGCTGCAGTGTGGCTGCTGTCATTCTGCCAGAAGAGGTGGGGGAACCACAGCCACGACCCTGCCATTCCAAATCCTCTGATGGAGCTCAGTTGTTTATTGTGGTTCAGGCATTAGCTAATATTCCATTCACAAAGGTCATACCCTCCACCCCATGTCTACTTTGTGTTGTTTGGTGTAACTAATCTTGCAGTATTAAAATCTAGTAAGAGTCCCTTACTCAGCACCTGCTCAGTTCTCAACTGACACTTTTGTTGTAGGGAGACGCCACGTCTATGCGGGATGGGTCCTTCCTGTAGCCCCAGGCACCCAGGTGTGGTAGGAGCCTTAGAAAGAAGAAATGGGGAGAATCTTCTGAGCACAGGGAGGGAGGGGCAGCTCAACATACTCCTCTCTGAGGCGGCATCTCCTTCTCCCCAAGGTGGTCAGGACAAGCCCTTCTGCTCTGCCTGGCCCAGCGCTGTGGTGCCTCAAGGAGGACACGTGACTCTTCGGTGTCACTGTCGTCGTGGGTTTAACATCTTCACGCTGTACAAGAAAGATGGGGTCCCTGTCCCTGAGCTCTACAACAGAATATTCTGGAACAGTTTCCTCATTAGCCCTGTGACCCCAGCACACGCAGGGACCTACAGATGTCGAGGTTTTCACCCGCACTCCCCCACTGAGTGGTCGGCACCCAGCAACCCCCTGGTGATCATGGTCACAGGTCAGAGGGCTCCTGTCTGGGCTTCTCCTTGTCCCACCTCCTGAGTCCCAGAGCTTCTGGTGGGGGTGTCCACCAGAGTCCGATCATCCAGGCCCCAACTATATTTGGGGTAAAGGGGGATTGAATACAGGGGAATGGGTGCTGTGTTGGAAAGAATAACTGTCCCCATCGATGGCCACATTGTAATCCTTGGAGCCTGTGACTATGTTATAGGGCAGGGGACTGAAGGGGAAGATGGAGCTCAGGTTGTTGATGAGTTGACCTTGAGATGGGGAGATGGCCTGGACCCTCCCACTGGGCTCAGTGTAATCACAAGGGTCCATATGAGTGGAGAAGGAAGAGGAGAATGGGGATTAGAGCAGCATCGTGGGATACTCCACCAGCCACTGTGGGCTTTGAAGGTGGAGGAAGACCACGAGCCACGAAGGGGCTGGAGAAATCAATGGAACTGATTCTCCCGAGTCTCCAGAGGGAATGCAGCCCTGCAGATGCCTTGATTGTAGCCCAGGAAGAACAGGGTCTGATTTCTGTCTCCAGAAGTGGAAGGGGTCAGTGTGTTCTCTCCTGCCGCCATGTTTGTGATAATTTTCTCCAGCAACATCAGGAAACCAACACAGGAACCCAGGTGAAGGACAAGTTAAAAAACCAAACAAGAAGGTTGGCTACCCTGAGATCAGCAAGGGTGCACTGCTGATGCCACCACCAGGCTGGAACCACATAGGGAGGGATCGACAGGAAGAGTTGGGGGTGGAGGGTGAGAGAGAGAGAGAGAGAGAGAGCACTAGGCCATAGAGCAGGGCAGTGAGTTCTCAGCTCAGGTGGGAGGGGAGCTGTGACAAGGAAGAACCTCCCTGAGGAAACTGCCTCTTCTCCTTCCAGGTCTATATGAGAAACCTTCGCTTACAGCCCGGCCGGGCCCCACGGTTCGCGCAGGAGAGAACGTGACCTTGTCCTGCAGCTCCCAGAGCTCCTTTGACATCTACCATCTATCCAGGGAGGGGGAAGCCCATGAACTTAGGCTCCCTGCAGTGCCCAGCATCAATGGAACATTCCAGGCCGACTTCCCTCTGGGTCCTGCCACCCACGGAGAGACCTACAGATGCTTCGGCTCTTTCCATGGATCTCCCTACGAGTGGTCAGACCCGAGTGACCCACTGCCTGTTTCTGTCACAGGTGAGGAAAGCCAATGTCTGTCCCATGTCCTATGGTCCTAGAGCCTTAGCTGAGGAGCTTCCTGCTGATGATGGAGAGAAGCATGGACAGATGTGGAGAGAAGATGCAGCATGGTGTGAGGGTGGGATCAGGGCACAGGATGGCAGACAGGGCACCTCCAAACCCTCCTGCATGGCCTGCATGGAAGCTTGCAGTAAGGGCTCCGGGTACCCAGGCAGATGGAGAAAGTGGTCAGGACAGACCCAGAGGAGGGAGACTGGGCTCAGTTTGGGGAGATCAGAGGTTCCCTCAGCCCCTCAACCTTACCCATTTCCCAGAAGCCCACCCTGGCCTCTCACCTACACAGAGATGTCATCACCAGCAACCCCTACACTTTTTCTTTTCCTTTGAAAAAATGCTGATTGAGGTTAAATATACCTATATAATTTATCAACTTTACCATTTTTAAGTGTAAAATCTAGGGATCATAAATACCTTTATATGCTGTGTGCGGTGGCTCACGCCTGTAATCTCAGCATTTTGAGACGCCAAGGCAGGTGGATCATTTAAAATCAGGGGCTGGAGACCAGCCCGGCCAACATGGGGGAACCAATCTTTACTAAAAAGACAAAAAAAATAAAATTAGCCAGGCATGGTGCCAGGCGCCTATAATCCCAGCAACTTGGGAGGCTGAGGCGGGAGAGTGGCTTAAACCCAGGAGGAGGAGGTTGCAGTGAGCTGAGATCATGCCACTGCACTGCAGCCTGGTGACACAGAGAGACTCTGTCTCTAAATAAATAAATAAATACTTTTATATTCTTCTTTTGTTACCCTCCACCCCTTCCTTCCTAACCTCTGGTATCCACCATTCTACTCTCTACCTTCATGAGGTCCACCTTTTACATCCTGCATGTGAGTAAGAAATGGCAATCCTTGTAATGACCTCCAGTCCATCCATGTGGCTGCAAATGACAGGACGTTTCTCTTTGTATGGATGAGTTGTCTCCATTGTGTGTATGTACTACATTCTCTCTATCCATTCATCCACTGATGGGCAGGTAGGTTGACTCCACATCTTGGCTACTGTGAACAGTGCTGGAACAGTCATGGGAGTGCAGATGTCACTTCAATACACTGAAGTCCTTTTCTTTGCATTTACACCCACTAGTGGAATTGCTAGATCCTCTGGATGTTCTCTTTTTAGGTTTTGTTTTATGCTTTTTGTTTTTTTGACATAGCGTTTCACTCTTGTTGCCCAAGCTGGAGTGCAATGGCACCACCTGGGCTCACTGCAACCTCTACCTCCAGGATTCAAGTGATTCTCCAGCCTCAGCCTCCCGAGTAGTTGGGATTACTGGTGCCCGCCACCACGCCTGGCTGATTTTTGTATTTTTAGTAGAGACGGGGTTTCACCATGTTAGCCAGGCTGGTCTCGAACTCTTGACCTCCAGTGATCTGCCCACTTCAGCCTCCCAAGGTGCTGGGATTACAAGCGTGAGCCACAGTGCCTAATCTCTTTTTAGTTTTTAAGGAACTTCCATATTCTTCTCCTCTGTAATGGCTGTATTAATTTACATTCCTATCAACAGTGTATCAGGGTTCTCCTTTCTCCACCACCTTGCCAACATTTGTTTTGTCTGTCTCTGAGATAAAACCCATTGTAATGGGGTGAGATGATAGCTCATTGTGACTTCATTTGCATTTCTCTGATGATTAGTGATACTGAGCACTTTTTCATATATGCAATGTATATATGTTCATTTGTATGTTTTGTTCATTGAGAAATGTCTGTTCAGGTCTTTTACTAATTTTATAATTAAATTATTAGTTTTATTGAGGTGTTTGAGCTTCTTTTATATTCTAGTTATTAATCCCATCTCAGATGCATAGTTTGCAAATATTTGCTCCCATTCTGTGGGTTGTCTCTTCTTCACTTCATTGGTTGCTTCCTTTGCGGTGCAGAAGCTGCTTGATTTGATATAATCCCAATGGTCTATTTTTTTGTTGTTGTTGTGATTACTTGTGTTTTTGAGGTTTTAAACAAAATGTCTTCCCTCAGACAAATGTCCTGGAGCATTTCTCCAGTGTTTCCTTTTAGACATTTAATGGATTCAGGTCTTAAGTCATTAATCCATTTTCATCTGATTTTTGTGTATGGTGAGAGGTAGAGGTGCAGTTTCATCCCTCTGCATGTAGATATCCAGTTTTCCCTGCACCATTTATTGAAATGACTGTCCTTTCCAGATTGTAGATTCTTCGAACCTTTGTCAAAGTCCATTGGATGTAAATGGGTGGATTACATCCGTGTTCTTCATTCTGCTCCATTGTTTTATGTGCTTTTCTTTATGCCAATGTCATGTTGTTTTGCTTACTACAGCTCTGTAACATATTTTTAAGTCAGGTAGTGTGATGCTCCTGTTTTCTCCTTATACCTTGAAGTCTCAAGATAGTTGGTGTCACCTACAATGATTATGGAGAATGGGATGCCAGGACTCCCAGGGCCCAACATTAGATAATAGAATGTTGGCCATGAACCAACCTCAAAGATTTCCATTGAGTAGAAGACAGGCATCCTCATTGCCACACCTCTCTCCTGTCCCATGTTCTAGGAAACCCTTCTAGTAGTTGGCCTTCACCCACTGAACCAAGCTTCAAAACTGGTAAGTGAAGGACCCCTCTTATCTCTGCTTTTGGAAACCTGGGGAGGTAGAAGCCTTGGATTCAAGCGTTGGCTCAGCACCTGCCAGCTCTGTGATTGTGGGCCTGTCTTCCATTGTCTCTGAACCCCAGACACTCCAACAGCGAAAGGGATCTGGGCCCAGCACAGGGCTCAGTGAAATCTCTTAATCTCTAATTTTCTGCTGCTGAGACCTCAGGGTAGAAGGATGAGTGCAAATCAGACATTCTTCTCAGGAAAAATGCTGTGTTTGTTCTGCCTGCATTCCTAACTGGGAGGACAAATGCCTGGGGGCTTGAGAAGGGGAAGGACGGGGAACATTTTTGAGGGTGGTGTATTTGTAGAGAAGTTCTACTTGCCAAGGAATGAGCTCCTGTCTGTCATGATCCAACCCTGGTTGACTTAGTGGAACAAGAGCTTTGCGGTAAGAGAGAACGTAGTTCATCCGTGCACATGACACTTCCACTTACTCGTTCAGCCACTGCCCCATGCTCAGACTGTGCAGTGTGGAACCTTTTCCTATGTTGCCATAACAAATTTCCACAAGCTTCGTGGATGGAAACCACATTTTAAAAAAATATCTCATGGTGCTGTAGCTCAGAAGTATGAAATGCATCATCTCACTGGGCTAAAATCAAGGTGACAGCAAGGCTGCCTTCCCTCTGAATGTTCCAGGCAAGAATCTGCTTCCTCACTTTTCCCAGCTCCTAGAGGCTCCCACATTCCTTGGCTCCTGGTCCCCGTCTTCCTCCCTCAAAGTCCACAAAGGCTGGTCACGCCTCTCACACGGCATCACTCAGACCCTTCTTCCTTGTCCACACCTCTTTCTCTGAATGCTGCTCTGCCTTCTTCCTCATCTTTTAAGGACTTTGGCATTCTATTGGAAACACCAAGATAATCCATCATAATTTCCCTAAAATCATCTAGGATACCCTCCTTTTAAGGTTAGCTGATTAGCAACCGTAATTCCATCTGCAATCTGCATTCCTTTTTTCCATGTAAAATAACATATTCACAAGATATGGCGACTAGGACAGGAACATTTTGGGGTGGGGCGGCATTCTTATCCTTTCCACAAATGGTAAACAAGGTGCATTTGGCCTCTGCTCTTGGACACTGATATTGCAAAGGATTAAATGGGAGGGCAGAAAATGAATGCACCAGTGGACCAATAAATGAATGATCCATTGGGAAGCATCTGTGCATGAGAATGATTGATTGATTGGTTGTTTTTATGAGACGGTGTCTCCCTCTGTGCCCCAGGCTGGAGTGCAGTGGCGGGATCTCGGCTCACCGCAACCTCCACCTCCCAGGTTAAAGCGATTCTCTACACTCAGCTTCCCGAGAGGCTGGGATTACACCCATGTCCCACCACGCCTGGCTAATTTTTTTTTGGTATTTTTTTTTTAGTACAGACAAGGTTTTACCATGTTGCCCAGGCTATCTCAAACTCCCAACCTTAAGGGATCCGCCCGTCTCAGCCTCCCAAAGTGCTGAGATTCGAGGCGTGAGCCAAGGCGCCGAGCCGTATTTTAAAAGAAATAATAGATAATGCTGAGTGTATAATTTCGGGTGACAGAGAAGTTCTCACTGATCAAATAATACTTGTGACCTTAATGAAAAAAATAGATCAACCCCTGGAAGATTGGCGGAAGGATTTTCCACACAGCTGTCAGCCGTGAAGGCACAAAGGTGAAAACAATGTTATGTGGAAGGAAGAGGCTCTGCCTGAAATGCTGGGAATGAGATGGGGAGAATGACAAGACGACTGTGGAGAGACAGAGAGCACTCTGGGTACACAGGAAACTAAGGAGGAACAAGGAGCGTGTGTTTGACACTCACAGCCATTGGACTTACCTCGGGGCTAACTGGGAATCCCTACATGATGAATAGTGACTGACATGAAAATAAGGGAGGCCCAGGTGCATAACTGGAATCTAGGAGACTGTGGAAAAGGCAATTCCCGCCCCCCTGGTGAAATGTGGTGCTGATTTAGACACTAAATGAATGAAAGATGGACACAAGATGTGTTTGTGAGGTAGAGTAATTTGCAGGGAGGGCTTGCCTGCTTTGATTTTTCCTAATTGTTTAATCTTCACTTCATTGATTTCTTTCTGAGATTTATTTTTCCTACATGTAAATCAATACTTGGCAGAGGAGTGAGAGATACATGAGGGGTGGTGCAAAGGAAGAGACCTATTATAATATAACACACAAGGTTCTGAACGGTGGCTCACACCTGTAACCCAACATTTTGGGAGGCTGAGGAGGCTGGATCAAGTGAGATCAGGAGTTCGAGATCAGCCTGGACAACATGGTGAAACCCCATCTCTACTAAATATACAAAAACTAGCTGGGGGTGGTGGCGCATGCCTGTAATACCAGCTATTCGGGAAGTTGAAGAAGGAGAATGGCTTCAACCAGGGAGGGAGAGGTTACAGTGAGCCAAGATCGCGTCATTGCACTGCACCCTAGGTGACAGAGTGAGACTCCATGGCAAAAAATAAAAATAAAGAATACATAAATATAATATAACATACACGAATGACAAAGGCACACCAATTCCAATCATCATTTTTCTATTTCTCTATAATGACTTCTTTGATCCTTTATCCTATCCATAAGAAAATCAGGCGAAAACATCTTCCTTATTTGGCTTTCTGTGAGCATGAGATCATATGGAAAATGTGAAACCCACCAGCGCAGGTCCTGGAATAGAGAACGTGATCTGTTCATGGCACAAAACTTGCCCCTTCACCCAAATCCCCCACCTCACCCCTACTTCCAATCACATTAATGATACAGATAGATCATGGGGAGGTAAAAACTAATATTCTTTGGAGTTCAGATCGTAGACTCAGAGACCAGTGCCAGCACTATCTCCTGGTCACCTTTTGGAGTAATTCACAGAAAGACAGGCTGTATTGAAGCAACAGATGATGGAGGGGGTGGTCTTTCCCCCAGACTCTCGGGTGGAACAGCAGCCTAATATCTGACTCCCAAGATGACAAAAGTAGCATGTTGCCCACGAGCTTCATCATTATTTCCTGGCTGTTTGATATAAGACAGCTCAACCTCACTTATGTTGATTTCAATGTCACTGTTTTTTCCTTTTCTTGGAGAATGTAATTTGTTTGAGTCAAGAGGGTTGTGGATGTAGAAACTGTAAAGCACATTCACTGTGTATCAATCCCAGTCCAGTCTTCCCAGAGAAGACTCTAAACACCTCCCATACTGCACCTGGGGCTGTGCCAATTTCTATCACTCACCATCACTCCAGGGAGACAGAACACACAGGGAATACATTACATAGGCAGGTTCATTACTTATAGATAAGCAGCGAGTGACAACAGAAACCTTCCTTTCAGGGTGAGCCAGTCCCTCAAGGCTCAGAAAAACTGCTCAGGACACATGGAGTCACTTCATGTGCACTGTAGCTGGGGGAAGCCAGAAAGCAGCCCAGCCTGGGTTTTGTACCCTGGAGCCACAGGGAACACTCAGCTAAAGCACTGCATGATGTTCTCCTCCAGGAAGAACAGGAAGACAGCCCAGGCTGTTCTGAGACGTTCCTCCTGATCTCAGGATGTTGCTGTCTTAGCCTATTTTTGTTGCTATAAAAGAACACTTGAGCCTGGGTATCTTCTAAAGAAAAGAGATGTGTTTGGCTCACTGATCTGCACGCTGTACTAGAAGCAGGACACTACCATCTATTTCTGGCTGCGGCCTCAGGCTGCTCCCACACTGACAGAAGAGAAGGGGGTCCTGCGTGTGCAGAGACCACAGAGATCACATGGCAAGAGAGGGAGAAAGGGGGTGTGATGGAGCTTCCAAGCTCTTTTTAAGAATCAACTCTCCAGGGTACTAATAGAGGGAGAACTTGCTAACCCCGTCCTCTGGGGACAGCATTAATCTATTCATGATGGATCCACCCCCATGACCAAAACACCCCTCCCAATAGGCACAACCTCCCACACTGGGGATTAAATTTCAAAGTGGGGTTTGGAGGGGTCAAACATTGAAACAATAGCAGTTGTATCATCAGCACATTCTATTGTTATTATGAAAACTATAACGGAGAAAGCAGGAGAAAGCTGGGTCTCCCGCCTCGTGGGTGCTTGTCCTAAAGAGGTGTTTTATGTGGTTGCCTGGCAACCAAGAAATGAGAGACAATCCACAAAGAGGAACTGCTATGGTTAGCTTCTTATTGGATTCTCATCTTCCTCCAGGTATCGCCAGACACCTGCATGCTGTGATTAGGTACTCAGTGGCCATCATCCTCTTCACCATCCTTCCCTTCTTTCTCCTTCATCGCTGGTGCTCCAAAAAAAAAAGTAAGCCTCACGAAGCAGAGGCCAGAGAACTCAGGGCCCTGTGCGGAAGCAGGATGGGAGCACGCAGGTGTGTGTTCCTCACTGGCAGGAAAGTCTCTGGCCCAAGGCAGGAGCCAGAGGCAGAGCTTTCTAGAGAGAGCACCAGACAACCTGCCCCTGCCTTCAGCTCACAGACCATTGCCTGATTGTGAACTGTATCCTCACGTCCCCTGCAGCCACTCACATCCAGGAGAAGATTCCATGACAGGCAGAAAGTGGGAGATAGAATCAATGGGATGGGAACTGACAGCTATTCATGGAATGGGGTCTTGCACTCAGAGAGATGGAATGTCTGAGTCTGGCTGTTGGCAGCTGAGGGACCTCAGGCACCTATGGCCTCCCCCTGTGTGTTGGTATCTGTTCATGAAATGAGGACCCAGAAGTGCCCTCCCAGCTGTTTCGATTGCTTCCGTCTCCTACAGATGCTGCTGTAATGAACCAAGAGCCTGCGGGACACAGAACAGTGAACAGGGAGGTAGGTCCTCCTAGCCCAGCCTCATGGATACAGTCTTATTCCCTAATAGTCCTGAAAAATGTGAACACCCTCCCTCACTCAGGATTTCCCTCTCTCCAGGACTCTGATGAACAAGACCCTCAGGAGGTGACATACGCACAGTTGGATCACTGCATTTTCACACAGAGAAAAATCACTGGCCCTTCTCAGAGGAGCAAGAGACCCTCAACAGATACCAGCGTGTGTATAGAACTTCCAAATGCTGAGCCCAGAGCGTTGTCTCCTGCCCATGAGCACCACAGTCAGGCCTTGATGGGATCTTCTAGGGAGACAACAGCCCTGTCTCAAACCCAGCTTGCCAGCTCTAATGTACCAGCAGCTGGAATCTGAAGGCGTGAGTCTCCATCTTAGAGCATCACTCTTCCTCACACCACAAATCTGGTGCCTGTCTCTTGCTTACCAATGTCTAAGGTCCCCACTGCCTGCTGCAGAGAAAACACACTCCTTTGCTTAGCCCACAATTCTCTATTTCACTTGACCCCTGCCCACCTCTCCAACCTAACTGGCTTACTTCCTAGTCTACTTGAGGCTGCAATCACACTGAGGAACTCACAATTCCAAACATACAAGAGGCTCTCTCTTAACACGGCACTTAGACACGTGCTGTTCCACCTTCCCTCGTGCTGTTCCACCTTTCCTCAGACTATTTTTCAGCCTTCTGGCATCAGCAAACCTTATAAAATTTTTTTGATTTCAGTGTAGTTCTCTCCTCTTCAAATAAACATGTCTGCCTTCATTCTTTAGGTGACTCTTTTTTTGGCTGAAAGTTTCCAGTGTTATCATTACCATGTCCAAATAACTCCAACTGTTCTCCACTGGGTTCTCACCCCTGGACTCTGAGCTTCTGGAAGCAGGGTGGAGCCTCATTTGTCTCTGAGACTCCAATTTCCATCCAAAGATGCAGCACATAAGAGGTTCCAAGGATCGTGAATCACATGAACAAGTGATATTCTTACTCTCTGCAGACCTGGAAAGCTGGCAGAGTCATTCCATGATGAAACATTTGTAGAGTCATAGGCCTTGTTAGTCTCATCTCCACGGGGACACATATCAACACATCATCTTTCATACTATAAATATACAGTCGGTCCTCTGTATCTGTGGGATTTACAGGTGTTTATTGAACCAAATATAAATCAAAAATATTCAGAGAAAAAATCCACAAAGTTTCAAAAAGCAAAACTATGTTGAATGGACACAAATGAAGCTGTGTGTAGGCTGTATCAGGAATTATAAATAATCAAGGGATGATTTCATGTACACAGGAGGATGTGCATGGGTTATTTGCAAATGCTGTGCCATTTCATGTAAGAGGCTTGAGCATCTGCAGATTGTGCTATCTGAGTGGAGATCCTGAGACCAATCACCCACGAATAATGAGGGATGACTGTATATAATTTTTATTTCTCAATTTTAAATATAAAACATAAAAAAATTACAATAACAAGATAAAATAAACAAGTGTTTTATAGTGTGAGAATACTTTTAGATATATTTTTCTCCATGTGTAACCCTTGGGCCCATGTTATTTATTGAGAAGACATTCTATTCCACCTTAAACCACATGGCAGCCTTTGTCAACTATAAAGGGACTGTGTGTACACGGATGTATTTTAGACACTGTTTTCTGCTCAGTGGCTCTCTCTCTGTCCACTCTCTTGAGAATGCTGCATTTTATGCAGCCTTATACAACCCCTAAAATTTGGTAGCTGGAGTCCTCTAGTTATTTATTATAGGCTATTTGCTATGCTTTTTTTATTTTTCTTGAGGCAGAGTCTCGCTCTGTTGCCCAGGCTGGAGTGCAGTGGCACGATCTCGGCTCACTGCAACTTCTGCCTCCCAGGTTCAAGGGATTCCGTGCCTCAGCCTCTTGAATAGCTGGCATTACAAGTGCCTGCTACCAGGCATGGCTAATTTTTGTATTTTTAGCAGAGACATGGTTTCACTATATTGGCCAGGCTGGTCTCAAACTCCTGACCTCGGTTGATCACTCACCTCGGCTTCCAAAGTGCTGGGGAAATTGATTTTCTATAGCATTATGTTACTGGATATTTCTGTAAAATTTAAAATGAGGGAGGCAGAGAGACAGAGAGAGAGCAAACCATGAGTTGGAACTCTGGAATCTTGGGACATGAGACAAATTCTAGATAAATCTACAAAAATCCAGAATTTACATGTTGTGATTTTTGCTGATAAAGTACAATTCTAAGATTGTAAATAATTGCATAATCCTTCCCTGGGAGTTTAAATCATTTGAACTGGTTCTGCTGTAATACTAGAAATACAATCATGAAAAATTCTAATGGTTTATTAGTCACAATTGCTCTGAAAACCTTAATAATACCTATTAGATATTTTGCATATTACACAGGAAGAAGAGTTTGAATCTCAGATAAAAGCAATAAAAATACATGAAAAGTCTTTCATGTTAGCACAGATTTTAGGCATCTCGTGTTCAGGAGGTTGGATCTGAGACGTGTTTTGAGTTGGTCATAGTGAAGGACGCGAGGTGTCAATTCTAGTGAGAGCAATTTCCAGGAAGCCATGCTCCGCTCTTGAGCGAGCACCCACTGGGCCTCATGCAAGGTAGAAAGAGCCTGCGTACGTCACCCTCCCATGATGTGGTCAACATGTAAACTGCATGGGCAGGGCGCCAAATAACATCCTGTGCGCTGCTGAGCTGAGCTGGGGCGCAGCCGCCTGTCTGCACCGGCAGCACCATGTTGCTCATGGTCGTCAGCATGGCGTGTGTTGGTGAGTCCTGGAAGGGAATCGAGGGAGGGAGTGCGGGGATGGAGATCTGGACCTGGAGGTAAAGATATGGGCCTAGAGGTGGAGTTATGGGCCTGGAGGTGGAGTTATGGGCCTGAAGTGGAGATCTGGGCCTGGAGTGGAGATCTGGGCCTGGAGTGGAGATAGGGGCCTGGGGTGGAGATATGTGCCTGGAGTGGAGATCTGGGCCTGGAGTGGAGATATGGGCCTGGGGTGGAGATATGTGCCTGGGGTGGAGATATGGGCCTGGAGGGGAGATATGGGCCTGGAGGGGAGATGTGGGCCTAGAGGTGGAGTGATGGGCCTAGAAGTGGAGCGATGGGCCTGGAGTGGAGATATGGGCCTGGAGGTGGAGTTATGGGCCTGCAGTAGAGATATGGGCCTGAAGTGGAGATATGGGCCTGGAGTGGAGATATGGGCCTAGAGGTGGAGTTATGGGCCCGGAGGTGGAGTTAAGGGCATGAAGTGGAGATCTGGGCCTGGAGTGGAGATATGATCCTGGAGTGGAGATATGGGCCTGGGGTGGAGATACGGGCCTGGAGCAGACATACAAGCCTGGAAAGGAGATATGGGCCTGGAGAGGAGATAGAAGCCTGGAGTGGAAATATGGGCCTGGAGTGGAGATATGAGCCTGGAGTGGATATATGAGCCTGGAGTTGAGATAGGAGCCTGGAGTGGAGATATGGGCCTGGAGTGGACTTATCAGCCTGGAGAGGAGATATGGGTCTGGAGTGGAGATACGGACCTGGAGTGGAGATCTGGGCCTGTTGTGTAGATCTAGGCCTGGAGGTAGAGATCTGGGCCTGGAGGCTGAGTCTCTGCACAGCCGAGATCCTTGTTCCTGGGGGCAGGTAGGCAGCGAGGGTGAGTTTACCTTCAGCCCAGCAAGGGCCTGGCTGCCAAGACGCACAACCCAGTGGGGGCAGCAGGGTGCCCTGGTTTGCCTGCAGATGGATGGTCCATCATGATCTTTCTTTCTAGGGTTGTTCTTGGTCCAGAGGGCCGGTCCACACATGGGTGAGTCCTTCCCCAAACCTTAGGGTGTCATCTCCCCACATAAGAGGATTTTCCTGAAATGGGAGGGAAGTCCTGTCGGGGAGTCTCTCATACACTAGGAAGAGGGGACCCTCGGATGCTCGGCCCACATTTCTGACCTTGCCCTCCCCGGCCTTTCTTTCCCTTTCCTGAGTCAAGCTCTGTGAAGACTGGGGTGAGACTAGGGTGCTCCAAGATGGGTGTGCAGGGAGGAAGTGGTGTCAGCAGCAGAGAAAGAGAGGGAAGCAGTGCTAGGAACAGCAGGTCCTCTGAGGACAAAGGTGTAACTCACACCCTCCAGCGTTTCCGTGATGGTAGGGGCTGCAGTGTGGCTGCGGTCTTTCTACCAGAAAAGGTGAGGAAACCACAGCCATGGCCCTGACATTCCAAATCCTCTGATGGGGGCTCAGTTCATCAATTGGCTGATATTCCATTCACATAGGACTTGCCCTCCATGCCGTGTCTACTTTGTATTGTTTTATATGAGTAATTTTGCAGTATTAAAATCTAGTAAGAGTTGCTTCTCCAGCACTTGCTCAAAGTTCTCAGCTGACACTTGTTGTAGGGAGACGCCATGTCTATGCAGGATGGGTCCTTCCTGTAGCCCTGGGCACCCAGGTGTGGTAGGAGCCTTAGAAAGTGGAAATGGGGAGAATCTTCTGGGCACTGGGAGTGAGGGGCGGCTCCACATCCTCCTCTCTAAGGCAGTGCCTCCTTCTCCCCCAGGTGGTCAGGACAAGCCCTTCCTGTCTGCCTGGCCCAGCGCTGTGGTGCCTCGCGGAGGACACGTGACTCTTCGGTGTCACTATCGTCATAGGTTTAACAATTTCATGCTATACAAAGAAGACAGAATCCACGTTCCCATCTTCCATGGCAGAATATTCCAGGAGGGCTTCAACATGAGCCCTGTGACCACAGCACATGCAGGGAACTACACATGTCGGGGTTCACACCCACACTCCCCCACTGGGTGGTCGGCACCCAGCAACCCCATGGTGATCATGGTCACAGGTCAGAGGCTTTCCGTCTGGGCTTCTCACTGTCCCACCTCCTGAATCCCAGAGCTTCTGGTGGGGCTGTCCGTCAGGGTCCCATCACCCAGGCCCTGGCTGTATTTGGGGTCAAGGGAGATTGAATACAGGGCAAATGGGTGCTGTGGTGGGAAGAATAACTGTCCCCAATGATGGCTACATTGTAATCCCTGGAGCCTGTGACTATTTATGTTATAGGGCAGGGGACTGAAGGGGAAGGTGGAGCTCAGGTTGTTGATGAGTTGACCTTGAGATGGGGAGACAGCCTGGACTGTCCCACTGGGCTCAGTGTAATCACAAGGGTCCGCGTGAGAGGTGGAGGAAGAGGGGAGTGGGGATTAGAGCAGTGTAGTGGGAGGGAGACGCTATCAGCCACTGCGGGCTTTGAAAGTGGAGGAAGACCACTAGTCACAGAATGCAGGTGGCCTCTAAGGGCTGGAGAAGTCAGGAGAACTGATTCGCTGATTCTCCAGAGGGAACGCAGCCCTGTAGACGCCTTGATTTCAGCACAGGGAGAACTGGATCCAATTTCTGTCTCCAGAAGTGGAAGGGGTCAGTGTGTTCTCTCCTGCTGCCATGTTTGTGGTAATTTTCTGCAGCAGCAACAGGAAACCAACACAGGAACCCAGGTCAAGGACAAGTTAGGAACCCAGGTCAAGGACAAGTTAGGAAACCAAACAAGGACAGCCAGGTGTGGTGGTGGGCGCGAGTAATCCAACGACTGGGGAGGCTGAGGCAAGAGAATCACTTGAACTGGGGAGGCAGAGGTTTCAGTGAGCCAAGACAACACCACTACACTCCAGCCTGGGTGAAAAAGTGACTGTCTCAAAAATAAATTAATTAATCAATTAATTAAAGAAACCAAACAAGGAGAAGGTTGGCTACCCTGAGATCAGCAAGGGCAGGATGCTGATGTTACCACCAGGCTCCATCCACATAGGAAGGGGTTGATGCTCCTGGAACCAGCACCAGGGGCCACCCTATGGAAGCTGGGGCCATGGAGAAGGCACAGACATGGCAGGAGAGGCTCCCAATCCCCATCAGGAACAGGGTGTGTGGTCACTGATGTCTGTCTTACTGATGAGTTGATACCACCTGCCAGAGACTCCAATTTGTTCAAAAGAGATTGATTCAGGCTGCTAAGAGCCTGGACATGCAGCCTGTCCTCTTCCACCCCCATATAAACAGCAGGAAAGAGATTAGTGGGAAACAGATACAACAGCCCAAGAGATGAGGCTGTCTTCACAGTGGCAAGGGAGTCAGGGGCTACTGGAGACAGAGGGACAGAGAAGAGGGAGGAAGACAGATGGAGGCACCTGCACCAGGGGATATGGGCACAGAAAAGACACGGAGATGCAGAGAGGGAGGAGAGAGACAGACACGGGGAGGGGAACCCTCACTCATTCCAGGTGCCATGGATGGGATGATAAAGAGAGATGCCTTCTAAACTCACAACTTCTCTTTCTAGGAAACCACAGAAAACCTTCCCTCCTGGCCCACCCAGGTCCCCTGGTGAAATCAGGAGAGAGAGTCATCCTGCAATGTTGGTCAGATATCATGTTTGAGCACTTCTTTCTGCACAAAGAGTGGATCTCTAAGGACCCCTCACGCCTCGTTGGACAGATCCATGATGGGGTCTCCAAGGCCAATTTCTCCATCGGTTCCATGATGCGTGCCCTTGCAGGGACCTACAGATGCTACGGTTCTGTTACTCACACCCCCTATCAGTTGTCAGCTCCCAGTGATCCCCTGGACATCGTGGTCACAGGTGAGAGTGTCTAGACATTGTTCTCATTGTCACTGGGACACAGAGTGAATGATCCAGGACTTGGAACCCCCAGGTGGTCATGAGGAAGATAAGTGTGGGATTCTTATGGAAAGAGAGTGACTTGGTGAGGTCTGTACCAACAGAGACAGAGAAACAGGAGACATAAGTACAGAACAGGTGTCATAACAGGGGACAGACACAGGGGCCATACAGGGAGGTAGAAAAGAGAGAAAGAGGTAAAGGAGACACTCAGACAGACAGACATGTCCCAGAGAGAGGTGTCCTTCCATGCTGACTTTGCTCAGAGACCTGGCACAGGTTAGAAGTTTCATTTCTGTTTTACCTCCACAAAGTGTTTCTACCAGAAGAACCCAAGGACACCCATATTTCTGACCTGAGTTGGGCCCTGTGGCCTCAGGCCTTGTGCCACCTACAGATGCCGTGTTTATTCTGACACCTCTGCCTTCCATGCAATGGAGAGTAATCATCCCAGGATATCATGGCCCCAGAACACCAACCCCTGTATGCTGTGTGAACTTGGGGTCCCCAGACTGGATTCTGAGGCTCATATTCCAAATAATCCCACATATGATAGGATCGCTGAGAGACACAGAGAAAAATCAGGGACACCAAAAAGCAAAGACATAAACACACACAAAATGAGCCAGAAGAAGGAGATTAAGAGATTCACAGACACATAAAAAGAAAGAAAAGAGGGCAGAGTGGAGAGAATGATGGAAAGGAGGAGAGAAAAGCCCCAAAATCAGAACCCTGAGGGAGGGACACAAAGACAGAGAAAGATAAAGATGTGGGGATGGATTGCAGAGATTCCAAATAGAACTAGAGAGACTGAGAGGCAGAGAAAGACAAGGAGACGGAGAGAGAGAGATGATAGATGGATAGATAGACGTAGATAGATGATAAATAGGTAGATGATAGATAATGGATTGGTTATAGATACATAGATGATGACTGATAGATGATACATAGAGATGATGATGATGACGATGATGATGATAGACACATAGATATATACATAGATGATACATAAATAGAGACAGAGAGGCAGACAGAGAGGTAATAGAGAGAGAGATAGATGATACATATATAGATAATAGATGATTGATGGATAGATAGACAGATAGACAATTGATAGAGAGATAGATAAGTGATACATAAATATAGATGATAGATAATTTGTAGATAGACACAAAATAGATAAATAGATAGATCGATAGATAATAGATAGAAATGTGCAGAAAGTTATGAACAAGACAGAAAGTGAGAGACTCAAAATTAAAGAAAAAGGAAGATCAAGTCAACCAATCCAAGGAGGGTCAGAGAGAATAAAACAATCCAAAAAGGGAAAACATACCTCAGGGTGGGGAAGTGAGGTCATAGACCTAGAGAGACAGAAAAGGTAGAAGGAGGAAACAGATATGAAGAGAGATGGGGTGGAGAGTGAGAGAGAGAGAGAGAGCATTAGGTCATAGAGCAGGGGAGTGAGTTCTCAGCTCAGGTGTGAGGGGAGCTGTGACAAGGAAGAACCTCCCTGAGGAAACTGCCTCTTCTCCTTCCAGGTCTATATGAGAAACCTTCTCTCTCAGCCCAGCCGGGCCCCAAGGTTCAGGCAGGAGAGAGCGTGACCTTGTCCTGTAGCTCCCGGAGCTCCTATGACATGTACCATCTATCCAGGGAGGGGGGAGCCCATGAACGTAGGCTCCCTGCAGTGCGCAAGGTCAACAGAACATTCCAGGCAGATTTCCCTCTGGGCCCTGCCACCCACGGAGGGACCTACAGATGCTTCGGCTCTTTCCGTCACTCTCCCTACGAGTGGTCAGACCCGAGTGACCCACTGCTTGTTTCTGTCACAGGTGAGAAAAGCCCATATCTCTCTCATGTCCTATGATCCTAAATCCTTAGCTAAGGAGCTTCCTGCTGATGATGGAGAAAAGCATGGACAGATGCAGAGAGAAGACACAGCAGGTGTGAGGGCGGAGTCAGGGCGCAGGATGGCAGACAGGGCACCTCCAAACCCTCCTTCATGGCCTGCATGGAGGCCTCCGATCAGGGCTCCAGGCACCCAGGCAGATGGAGAAAGCGGTCAGGACAGACCCAGAGAAGGGGAGACTGGGCTTAGTTTGGGGAGATCAGAGGTTCCCTCAGCCCCTCAATCTTACCCATTTCCCAGAAGCCCATCATGGCCTCTCACCCACACAGAGAGATATCATCACCAGCAACCCCTACACCCTTTTCTTTTCATTTTCAAAAATATTTATTGAGGTTAAATGTAACTATATAATTTACCACCTTTACCATTTTTAAAAGTAAAATCTAGTGGTCATAAATACCTTTATATGCTGGGCGTGGTGGTTCACAGTTGTAATCTCGGCGCTTTGAGAGGCCAAGGAAGGTGGATCATTTAAGATCAGGAACTCGAGATCACCCTGGCCAACATGTGGGAAATTCATCTTTACTAAACAGACAAGAAAAATTAGCCGAGCATGCTGGCATGCACCTGTAGTCCTAGCTACTTGGGAGGCTGAGGCAGGAGAAGCACTTAAAGCCAGGAGGCCGAGGTTGCACTGAGCCGAGATCATGCCACTGCACTGCAGCCTGGGAGACAGAGAGAGACTCTGTTTCTAAATAAATAAATACATCTATATTCTTTTTTTTGTTACCCTCCACCCTTCCCTTCCTGGCCTCTGGTGTCCACCATTGTATTCTCCACCTTCATGAGATCCACCTTTTATCTCCTGCATGTGGGTGAGAAATGGGAATCTTTGTAATGACCTCCAGTTCCATCCATGTGGCTGCAAATGACAGGATGTTATTGTTTCTATGGATGAGTAGTCTCCACTGTGTGTGTGTACCACAGTTCTCTATCCATTCACCCACTGATAGGCAGGTAGGTTGACTCCACATCTTGGCTACTGTGAACAGTGCTGGAACAGTCATATGAGTGCAGATATCACTTCGATACACTGATGTCCTTTCCTTTGGATATAAACCCAGTAGTGAAATTGCTGGATACTATGAAAGTTCTCTTTTTTTTTTTTTTCTTTTTTGAGAAAGAGTTTCCCTCCTTAGTCCAAGCTGGAGTCTAAGTGGTGAGATCTTGGCTCATTGCAACCTGTGCCTCCTAGGTTCAAATGATTGTCCTGACTCAGCCTCCCTAGTAGCTGTGATTACAGGTGCATGCCACCATGCCTGGCTAATTTTTGTATTTTTTTAGCACAGACGGGATATCCCAATTTTGGGCAGGCTGCTCTCAAACTCCTGACCTCAAGTGAGGTGCCTGCCTCGGTTTCCCAAAGTGCTGAAATTACAGGCATAAGCCACTATGCCCAGCCTCCTTTTAGTTTTTTAAAGAATTTCCATACTTTTCTCCATAATAGTTGTACTAATTTACATTCCTACCAACAGGGTACCAGGGTTCTCCTTTCTCTACCATCTTGCCAGCATTTGTTTTGCCTGTCTTGCAGATAAAAGCCATTTTACTTTACTTTATTTTATTTATTTATTTATGTTGAGATGGAGTTTCACTCATAGTCGCCCAGGCTGGAGTGCAAGGGTGTGATCTCAGCTCACTGCAACCTCCGCCTCCCGCGTTCAACTGATTCTCCTGCCTCAGCCTCCAAAGTAGCTGGGATTACAGGCGTGTGCCACCACGCCTAGCTAATTTTTGTATGTTTAGTAGAGAGGGAGTTTCTCCATGATGGTCAGGCTGGTCTCCCGACCTCAGGTGATCCGCCCACCTCCGCTTCCTGAAGTGCCGGAATTACAGGCGTGAGCCACCGGCCTAAAAGGCATTTTAATGGGATGAGATGAAAACTCATCGCGATTGTAATTTACATTTCTCTGATGATGAGTGATGCCGAGTACTTTTTCATATACGTGATCGCCATTTCTATGTTTTGTTTGTGGAGAAATGTCTCCTCATGTCTTTTGCTCGTTTTTTAATTAAATTGTTTTATTGAGTTGTTTGAGCTTCTTATATTTCCAGTTATTAATCCCGTCTCAGATGAATAGTTTGCAAATATTTGCTCCTATTTTGTGGGTTGTCTCTTCACTTTCTTGGTTTATCTTTTGTGGTGCAGAAGTTGCTTGGTTTGATGTAATCCTAATGGTCTATTTTTTGCTTTGATTACTTGTGTTTTGAAGGTTTTAAACAAAATGTCTTTCGTCAGACAAATGTCTTCCCCATTATTTTCTTCTACATGTTTCATAGGTTCAGGCCTTAGACTCATGTTTTTAATCCATTTTCATTTGATTTTTGTTTATGGTGACAGGTATAGATGCAGTTTTATTCCTCTGCATGTAGATATCCAGTTTTCCCCACACCATTTATTGAAAAGACTGTCCTTTCCTGATTGTGAGTTCTTGGCACCTTTGTCAAAGTCCATTAAATGGGCTGGGTATGGTGGCTCACACCTGCAATTCCAGCACTTTGGGAGGCCGAGGCGGGTGGATCACCTGAAGCCAGGAGTTCAAGACCAGGCTGGCCAACAGAGTGAAACCTCGTCTCTACTAAAAATACAAAAATTAGCTGAGCATGGTGACCAGTGCCTGTAATACCACTACTCGGGTGTTTGAGGCAAGAGAATTGCTTGAATCCAGGAAGTGGAGGTTGCATTGAGCTGAGATTGCACCTCTGCACTCCAGCCTGCATGACAGAGCAAGATTCCATCACACACACACAAAAAAAAGCCATTGGGTGTAAATGCATGGATCATATCCGTGTTCTCCATTCTGTTCCATTTTTTATGTGCCTTTCTTTATGCCAATGTCATGCTGTTTTGCTTACTACAGCTCTGTAACATATTTCTAAGTCAGGTAGTGTGATGCTCCTGTTTTCTCTTTATACCTTCAAGTCTCAAGACAGTGGGCATCGCACACAAAAATTATGGAGAAGAGGATCCCAAGACTCCCAGGGTCCAACATTAGATAACAGAGTGTTGGCCATGAACCAACCTCAAAGATTTCCATTGAGTAGAGGACAAGCACCCTCATTTCCTCACATCTCTCCTGTCCCATGTTCTAGGAAACCCTTCAAGTAGTTGGCCTTCACCCACAGAACCAAGCTCCAAATCTGGTGAGTAAAGGACCCCTCTTATCTCTGCTTTTGGAAACCTGGGGAGGTGGAAGCCTTGGATGCAAGCGTTGGCTCAAACCTCCCAGCTCTGTGAATGAGGGCCTGTCTTCCACCATCTCTGAACTCCAGACACTCCAACAGTGAAAGGGATCTAGGGCCACCAAAGGGCTCAGCGAAGTCTCTTAACCTTTAATGTCCTGCAGGTGAGACCTCCTACAAGCTAGAAGAATGATTGCCAATCTGACATCCTTCTCAGGAAAAATGCAGTGTTTTTTCTGCCTGCATTCCTAACTGGAGGATAAATTCCTGGGGACTTGAGAGAGGGAAGGGAAGGGAACATCTCATGAGGGTGGGTGTTTTAGAGAAGTTCCACTTGCCAAGGAATGAATTACTGTTGGTCATGAAGCAACCCTGGCTGACTCAGCAGAGCAAGAGCCTTGCCGTAACAGAGAACAGAGCTCATGCACGCACACTTCGACTCACTGACTCATTCAGCCACGGCCCCATGCTCAGGCTGTGCAGTTGGAATCCTTTCCTATTGTTGCCATAACAAATTTCCACAAGATTCGTGGGTGAAAATAAAGCGGCTTTTTAATTATCTTACAGTGCTGTAGCTCAAAGTATGAAGTGCATCTCACTGGGCTAAAAACAAGGTGACAGCAAGGCTGCCTTCCCTCTGAGGGTTCCAGGCAAGAATCTGCTTCTCACTTGTCCCAGCTTCTAAAGGCTCCCAGTTCCTTGGCTCCTGGTCCCCTTCCTCCTTCCTCAAAGCCCACAAAGACTGGTCACATCTCACATGGCATCACTCAGACCCTTCTTCCTTACCACACCTCTTTCTCTGAATGCTGCTCTCCCTTCTTCCTTATCTTTTGAAAACTTGGGGATTCTATTGGGTTCACCAAGATGAAAATCCATCATAATCTCCCGGAAATCATTCAGGATACCCTTGTTTTAAGTTCAGCTGACTAGCAACCGTAATTCCATCTGCAATCTTCATTCCTCCTTTCCATGTAAAATAACATATTCACAAGCTATGGAGGCCAGGACAGGGACATTTTGGGGTGGGACAGCATTCTCCTGCCTTCCACGAACGGTGAACAAGATGCATTTGGCCTCTGCTCTTGGGACACTGATATTGCAGATGGTTAAATGGGAGGGCAGAAAATGAATGCACAAGTGGACCAATAAATGAATGATCCATTGGGAAGCATCTGTGCATGAAATCTATTTGTTTGTTCGTTCATTTATTTATTGAGACAGAGTCTCCCTCTGTCTTCCAGGCTACAGTGCAGTGTCACGATCTTGGCTCACTGCAACCTGCGTCTCCTGGATCCAAGTGATTCTCCTGCCTCACCCTCTCGAGTAGCTGGGATTACAGGCAACTGCCACCATGCCCGGCTAACTCTTTTTGTATATTTTTTGTAGAGAGGATGTTTCACCATGTTGGCCAAGCTTGTCTGAAACTCCCAACCTCAAGTGATCCGACCATCTCAGCAACCCAAAGTACTGGGATTACAGGCGTGAGCCACTTTGCCCAGCCAGAATTCAAAATCAATAATAGATAATGCTGAGTGTATAATTTTGGGTGACAGAGAAGGTCTCACTAATCAGATATTTGTGACATTAATGAAAAACACGGATTGAACCCCTGAAAGATTGGCGGAAGGATTTTCCACACAGCTGTCAGCTGTGAAGGCACAAAGGTGAAAACAATCTGATGTTGAAGGAAGAGGCTCTGCCTCAAATGCTGGGAATGAAGTGGGGAGAATGACAAGACGACTGTAGAGAGACGGAGAGCACACTGGGTACACAGGAAACTAAGGAGCAACAAGGAGTGTGTGTTTGACACTCACAGCCATTGGATTCACCTCGGGGTAACCAGGAATCCCTACATGATTAATATGACTGACATGAAAATAAAGGAGGCCCAGGTGCGTAACTGGAATCTAGGAGACTGTGGAAAAGGCAATTGCCACCCCACTGGTGAAATGTGGTGCTGATTTAGACCCTAAGTGGATGAAGCAGATGGATATAAGCTATGCTTGGGAGGTAGAATCATTTGCAGGGAGGGCTTGCTGGGTTTGAGTTTCCTAGTTGTTTAATCCTTGCTAAATTAATTTCTTTCTGAGATTTATTCCTCCTACACATAAATCAATACCTGGCAAAGGAGTGACAGATATATGAGGGGTGGTGGAAATGAAGGGACCTATTATAGCATAGTATACAAGTCTGTGAACGGTGGCTCACTCCTGTAACCCAGCACTGCAGGAGGCTAAGGCCAGTGGATTCCAAGAAATCAGGAGTTCGAGACCAGCCTGGCCAACATGGTGAAACCCTATCTCTACATGGTGAAACCCTATCTCTCCTAAAAATACAAAAATTAGCCGAGCATGGTGGTGCATCCCTGTGATCCCAGCTCCTGCTCTGGAGGATGAAGCAGGAGAATGACTTCAACCCAGTAGGTGGAGGTTGCAGTGAGTGGAGGTTGCATCACTGCACTCCAGCCTGGGTGACACAAGGAGACTCCGTCTCAAAAAATAAAAATAAGAAATGCATAAATATAATAAAACACACACGAACGACAAAGGCACCTGAATTCCCATCATCATTTTTCTATTTCTCTATAATTACTTCTTTGATTCTTTATCTTATCCATTAGACAATCAGCCTAAAACCTCTTCCGTATTTGGCTTTCTGTGAGCATGAGATCATATAGAAAATGTGAAAGCCCGCTGAATCCTCCAGCACAAATCCTGGAATAGAGAAAGTGCTCTGGTCATCACAAAAAAAACTTGCCCCCTCACCCAAATCCCCCACCTCACCCCTACTTCCAATCACCTGTGCAGATACAGATAGACCATGGGGAGGTAAATGCTAATACTCCTTGGAGTGAGTCCAGATCTTGGAATCAGAGATCAGTGCCAGCACTAGCTCCTGCTCCCCTTTCCTACTAATTCACAGGAGGACAGGTGGTATTGAAGCAATAGATAGTCGAGGGGGTGGTCCTTCCCCCAGCCTGTCAGGTAGAACAGCAGCCTAACATGTGTCTCCCGAGATCACAAAGAATAGCACATTTCACACGGGCTTCAACACTATTTTCTGGCTGTTTGACATAAGAGAATTCTACTTCGCATTTTTGATCTTGATTTCACTTTTGTTTCCTTTTCTTGGAGAATGCAAGTTGTTTAACTCAAGAATGCCGTGGATGTAGAAATCCTAAAGCACATTCGCTGTGTATCAATCCCAGTCCAGTCTTCCCAGAGAAGACTCTAAACACCTCCTGGACTGCACCTGGGCCTATGCCAATTCCTATCACTCACCGTCACTCCAGGGAGACAGAACACACAGAGAACACATTACACAGGCAGGTTCATTACTAACAGATAAGCAGCGAGTGACAACAGAAGCCTACATTTCAATGTGAGCCAGTTCCCCAAGGCTCAGAAAAGCTGCTCGAGACATGTGGAGTCACCCCATTTGCAGTGTAGCTGGGGGAAGCCAGAAAGCAGCCCAACCTGGGTTTTGTACCCTGGAGCCACAGGAAGCACTCAGCTAAAGCACTGCATCACGTCCTCCTCCAGGAAGAACAGGAAGACAGCCCAGGCTGTTCTGGGACTTTCCTCCTGATCTCAGGACGTTGCTGTCTTAGTCCATTTTTGTTGCTCTAAAGGAACACTTGAGCCTGGGTAACTTCTAAACAAAAGATTTTGGTTTGCCTTACAGTTCCGCAGGCTGTACTGGAAGCATGGCACCAGCATCTATTTCTTGTGACTGCCTCAGGCTGCTCCCACTCTGGCAGAAGGGAAGGAGGGTCTGTCTGTGCAGAGACCACAGAGATCACACGGCAAGAGAGGGAGCAAGGGAGAGGGGGAGTGATGGAGCTTCCAAGCTCTTATGAACAACCAGCTCTCCAGGAACTAATAGAGGGAGAACTTGCTAACCCCGTCTCCTTAAAACAGCATTGATCTGTTCATGATGTATCCACCCCCATGACTCAAACACCTCCCAAGAGGCCCACCCTCCCACACTGGGGGGTAAATTTCAATCTGAGGTTTGAAGGGGTCAAACATCTCAACTAAAGTAGTGGTATCCTCAGCACGTTCTATGGTTACTATGAGAGCTATAACTGAGAAAGCAGGAGGAAGCTGGGTCTCCCGCCATCTGGGTGCTTGTCCTAAAGAGACGCTGTATGTGGTTACCTGTGAATCAAGAAATGCAAGACAATTCATAAAGAGGAACTGCTATGATTAGCTTCTTATTGGTGTCTCCTCTTCTTCCAGGTAACCTCAGACACCTGCACATTCTGATTGGGACCTCAGTGGTCAAAATCCCTTTCACCATCCTCCTCTTCTTTCTCCTTCATCGCTGGTGCTCCAACAAAAAAAAGTAAGTCTCACGAAGCAGAGGCCAGAGAGCTCAGGGCCATGTGGGGAAGCAGGATGGGAGCACACGGGTGTGTGTTCCTCACCAGCAGGATGGTCCCTGGCCCAAGACAGGAGCCACAGAGGCAGGACTTTCTAGAGAGAGCACCAGATTCCCTTCCCCTGCCTTCAGCTCACAGACCATTGCCTGATTCTGAACTGTATCCTCACGTCCCCTGCAGCCACTCACATCCAGGAGAAGGTTCCATGACAGGCAGAAAGTGGGAGATAGAATCAATGGAATGGGACCTCAGAGCTATTCATGGGATGGGTCCTTGAACTCAGAGAGATAGAATGTCTGAGTCTGCTGTTGGCAACTGAGGGACCTCAGGCACCTATGGCCTCCCCCTGTTTGTTGGTATCTGCTTATGAAATGAGGACCCAGAAGTGCCCTCCGAGCTCTTTTGTTGACTTCCGTCTTCTACAGATGCTGCTGTAATGGACCAAGAGCCTGCAGGGAACAGAAGTGAACAGCGAGGTAGGTGCTCCTCGGCCCAGCCTCGTGGCTAGTGTTATTCCCAAAGAGTCCTGAAAAATGTGAGCACCCTCCCTCACTCAGCATTTCCCTCTCTCCAGGATTCTGATGAACAAGACCATCAGGAGGTGTCATACGCATAATTGGAACACTGTGTTTTCACACAGAGAAAAATCACTCGCCCTTCTCAGAGGCCCAAGACACCCCCAACAGATACCAGCATGTACATAGAACTTCCAAATGCTGAGCCCAGATCCAAAGTTGTCTTCTGTCCACGAGCACCACAGTCAGGCCTTGAGGGGATCTTCTAGGGAGACAACAGCCCTGTCTCAAAACTGGGTTGCCAGCTCCCATGTACCAGCAGCTGGAATCTGAAGGCATCAGTCTTCATCTTAGGGCATCGCTCTTCCTCACACCACAAATCTGAATGTGCCTCTCACTTGCTTACAAATGTCTAAGGTCCCCACTGCCTGCTGGAGAAAAAACACACTCCTTTGCTTAGCCCACAGTTCTCCATTTCACTTGACCCCTGCCCACCTCTCCAACCTAACTGGCTTACTTCCTAGTCTACTTGAGGCTGCAATCACACTGAGGAACTCACAATTCCACACATACAAGAGGCTCCGTCTTAACGCAGCACTTAGACACGTGCTGTTCCACCTTCCCTCATGCTGTTCCACCTCCCCTCAGACTAGCTTTCAGCCTTCTGTCAGCAGTAAAACTTATATACTTTTTAAAATAACTTCAATGTAGTTTTCCATCCTTCAAATAAACATGTCTGCCCCCATGGTTTCGGTAATGGGACTCTTTTCTTGCCTAAGGCTTCCGGTGTTATCAGTACCATGTCCATATAATCCCATCTGTTCCCCACTGAGTTCTCATCCCTGGACTCTGATCTTCTGGAAGCAGGGTGGAGCCTCATTTGTCTCTGGGACTCCAATTTCCATCCAAAGATGTAGCACATAGGAGGTTCCAAGGATCGCGAATCACATGAACAAGTGATACTCTTACTCTCTGCAGACCTGGAAAGCTGGCAGAGTCATTCCACAATGAAACATTTGTAGAGTCATAGGCCTTGTTAGTCTCATCTCCATGGGGACACATATCAACACATCTTCTTTCATAATATAAATATACGGTCACTCCTCCATATCTGCGGGGTTTACAGGTGTTTATTGAACCAAGTATAAATCAAAAATATTGAGAGAAAGTATCCACAGAGTTTCAAAAAGCATAACTATGTTAAATGGACACAAATGAAGCTGTGTGTAGGCTGTATCAGGAATTATAGGTAATCTAGAGATGATTTCATGTATACAGGAGGATGTGCATAGGTTATTTGCAAATGCTGTGCCATTTCATATAAGAGGCTTGAGCATCTACAGATTTTGGTATCTGAGTGGAGATCTCAAAACCAATCACCCACGAATAGTGAAGGATGACCGTATATGACTTTTATTTCTCAAATTTAAATATAAATCATAAAAAATGTACAACTAGATAAAAACTAAGAAGTGTTTTTATAGTGTCAGTTAGATTTATTTTTTACTAGGTGTAACCCATTGGTTTAATATTATTTATTGAGAAGACATTCTATGCCACCTTAAACCACACAGCAGCCTTTGTCAACTCTAAAGGGATTGTGTGTACATGGATGTATTTTAGACACTGTTTCTGCTAAGGGGCTCTCTGTGTCCACACTCTTGATGACGCTGCACTTTATGTAGCCTTATAGAACCCTTTAAATTTAGTAGCCAGAGCCCTCTAATTTGTTATTATAGGCTATTTGCTTTTTTTTTCTTGAGGCGGAGTCTTGCTCTGTCGCCCAGGCTGGACTGCAGTGACACAATCTCAGCTCACTGCAACCTCCACCTCCCAGGTTCAAGCGATTCTCGTGCCTCAGCCTCTTGAGCAGCTGGCGTTACAGGTGCCTGCCACCAGGCACGGCTAATTTTTGGATTTTTAGCAGAGACACGGTTTCACTATGTTGACCAGGCTGCTCTCAAACTCCTTATCTCAGTTGATCCGCCCACCTCGGCTTCCCAACGTGCTGGGGAAAACTTGATTTTCTATAGCATTATGTTACTGGATATTTCTGTAAAATTTAAAACGAGGGAGGGAGAGAGACAGAGAGAGATCAAACTCCAGAGTTGGGACTCTGGAATCTTGGGTCATGAGACAAATTTTAGATTAAACTACAAAACTCCAGAATTTACAGGTGTGGTTTTTGCTGATAAAGTACAATTCTAAGATTGTAAATAATTGCATAATCCTTCCCTGGGAATTTAAATCATTTTAGCTGGTTCTGCTGTAATACTAGAAATACAAGCATGAAAAATTCTAATGGTTTATTAGTCACAATGACTCCGAAAACATTAATAATACCTATTAGATACTTTGCATATTACACAGGAAGAAGAGTTTGAATCTCAGATAAAAACAATAAAAATACATGAAAAGTCTTTCACGTTAGCACAGATTTTAGGCATCTTGTGTTCGGGAGGTTGGATCTGAGACGTGTTGTGAGTTGGTCATAGTGAAGGACGCGAGGTGCCAATTCTAGTGAGAACAATTTCCAGGAAGCCGTGTTCCGCTCTTGAGCAAGCACCCACTGGGCCTCATGCAAGGTAGAAAGAGCCTGCGTACGTCACCCTCCCGTGATGTGGTCAACATGTAAACTGCATGGGCAGGGCGCCAAATAACATCCTGTGCGCTGCTGAGCTGAGCTGGGGCGCGGCCGCCTGTCTGCACCGGCAGCACCATGTCGCTCATGGTCATCAGCATGGCGTGTGTTGGTGAGTCCTGGAAAGGAATAGAGGGAGGGAGTGCGGGGATGGAGATCTGGGCCCAGAGGTGGAGATATAGGCCTGGAGGTGGAGTTATGGGCCTGGAGTGGAGATCTGGGCCTGGAGTGGATATATGGGCCTGGAGATGGAGTGATGGGCCTAGAAGTGGAGATCTGGGTCTGGAGTGGAGATATGGGCCTGGAGGTGGAGATATGGGCCTGGAGTGGAGATCTGGGCCTGGAGTGGAGATAGGAACCCGGAGGGGAGATAGGAGCCTGGAGTGAAGATATTGGCCTGGGATGGAGATATGGGCCTGGAGTGGAGACATGGGCCTGGAGGTGGAGATATGGGCCTGGAGGTGGAGATATGGGCCTAGAGGTGGATATCTGGGCCTGGAGTGGACATATGGGCCTAGGATGGAGATATGGGCTTGGGGTGGAGATATGGGCCTGGATTGGAGATATGGGTCTAGGGTGGAAATATTGGCCTGGAGTGGAGATATGGGCCTGGAGTGGAGATATGGGCTTGGGGTGGGGATAGGGGCCTGGGGTGCGGATATGGGCCTGGAGGCTGGGTCTCTACACAGCCGACAGCCCTGTTCTTGGGTGCAAGCAGGCACTGAGGGTGAGTTTCCCTTCAGCCCAGCAAGGGCCTGGCTACCAAGACTCACAGCCCAGTGGGGGCAGCAAGGGAGTCCTGGTTTGCCTGCAGATGGATGGTCCATCATGATCTTTCTTTCCAGGGTTCTTCTTGCTGCAGGGGGCCTGGACACATGAGGGTGAGTCCTTCTCCAAACCTTCGGGTGTCATCTCCCCACATAAGAGGATTTTCCTGAAACAGGAGGGAAGCCCGGTGGGGGATTTTCTTATAAACAAGGATGAGGAGACCCTGGGGTGCTCAGCCCACAGTTCCGACCTTGCCCTCCCCAGCCTTCCTTTCCCTTGGCTGAGTCAGGTTCTGTGGGAACCCGGGAGGGTAGACTGGGGTCCTCCAAGCTGGGCTGTGCGGCTGGGATGTGGTGTCACTGGCAGAGGAAGGGAGCAAAGCAGTGCTAGGAACAGCAGGCCTCTGAGGACAAAGGTGTAACTCACACCCTCCAGCGTTTCCATGACGGTAGGGGCTGCAGTGTGGCTGCTGTCATTCTACCTCAGAGGTGGGGGAACCCCAGCCAGGGCCCTGACCTTCCAAATCCTCTGTTGGGGGCTCAGTTGTGTATTGTGGTTCACACATTGGCTGATATTCCATTCACAAAGAACATGCCCTCGACCCCATGTCTATTTGTGTTGTTTTATGTGAGTAATCTTGCAGTATTAAAATCTAGTAGGAGTCCCTTACTCAGCACTTGCTCAAAGTTCTCAGCTGACACTTTTGTTGTAGAGAGACGCCAAGTCTATGCGGGGTGGGTCCTTCCCGTACCCATGGGCACCCAAGTGTGGTAGGAGCCTTAGAAACGAGGAAAGTGGGGAGAATCTTCTGAGCACTGGCAGGGAGGGGCGGCTCCACATCCTCCTTTCTAAGGTGGCGCCTCCTTCTCCCCCAGGTGGTCAGGACAAGCCCTTGCTGTCTGCCTGGCCCAGCGCTGTGGTGCCTCGAGGAGGACATGTGACTCTTCTGTGTCGCTCTCGTCTTGGGTTTACCATCTTCAGTCTGTACAAAGAAGATGGGGTGCCTGTCCCTGAGCTCTACAACAAAATATTCTGGAAGAGCATCCTCATGGGCCCTGTGACCCCTGCACACGCAGGGACCTACAGATGTCGGGGTTCACACCCACGCTCCCCCATTGAGTGGTCAGCACCCAGCAACCCCCTGGTGATCGTGGTCACAGGTCAGAGGACTCATGTCTGGGCTTCTCCTTCTCCCACTTCCTGAATCCCAGAGCATCTGGTGGGGGTGTCCACCAGGGTCCAATCATCCAGGCCCTGACTGTATTTGGTGTCAATGGGGATTGAATACAGGGGAATGGGTGCTGTGGTGGAAAGAGTAACTGTCGGCAGCATGGCTATATTGTAATCCTTGGAGCCTGTGACTATTTATGTTATAGGACATGGGACTGAAGGGGAAGATGGAGTTCAGGTTGTTGATGAGTTGACCTTGAGATGGGGAGACGACCTGGACTCTCCCACTGGGCTCAGTGTAATCACAAGGGTCCACATGAGAGGAGGAGGAAGAGGAGAGTGGGGATTAGAGCAGCGTAGTGGGAGGGAGAGTCCACCAGCCACTGCGGGCTTTGAAAGTGGAGGAAGGCCAGAAGCCACGGAATGCAGGTGGCCTTTAGGGGCTGGAGAAGTCAATGGAACTGATTCTCCCGAGTCTCCAGAGGGAATGCAGCCCTGCAGATGCCTTGATTGTAGCCCAGGAAGAACAGGGTCTGATTTCTGTCAACAGAAGTGTTCTCTCCCGCCGCCGTGTTTGTGATAATTTTCTGCAGCAACAACAGGAAACAACACAGGAATCCAGGTCAAGGACAAGTTAAAAAACCAAACAAGAGGGTTGGCTACCCTAAGGTCAGCAAGGGTGCACTGCTGATGCCACCACCAGGCTGGAGCCGCATAGGGAGGGATCCACAGGGAGAGTCGGGGGTGGAGGGTGAGAGAGAGAGAGAGCATTAGGTCATAGAGCAGGGGAGTGAGTTCTCAGCTCAGGTGTGAGGGGAGCTGTGACAAGGAAGAACCTCCCTGAGGAAACTGCCTCTTCTTCCAGGTCTATTTGGGAAACCTTCACTCTCAGCCCAGCCGGGCCCCACGGTTCGCACAGGAGAGAACGTGACCTTGTCCTGCAGCTCCAGGAGCTCATTTGACATGTACCATCTATCCAGGGAGGGGAGGGCCCATGAACCTAGGCTCCCTGCAGTGCCCAGCGTCAATGGAACATTCCAGGCTGACTTTCCTCTGGGCCCTGCCACCCACGGAGGGACCTACACATGCTTCGGCTCTCTCCATGACTCACCCTATGAGTGGTCAGACCCGAGTGACCCACTGCTTGTTTCTGTCACAGGTGAGGAAAGCCCATGCCTGTCCCATGTCCTGTGATCCTAGAGCCTTAGCTGAGGAGCTTCCTGCTGATGATGGAGAGAAGCATGGACAGATGCAGAGAGAACACGCAGCATGGTGTGAGGGAGGGATCAGGGCACAGGATGGCAGACAGGGCACCTCCAAACCCTCCTGCACGGCCTGCATGGAGGCCCGCGGCCAGGGCTCCAGGCACCCAGGCAGATGGAGAAAGTGGTCAGGACAGACCCAGAGGAGGGAGACTCGGCTCAGTTTGGGGAGATCAGAGGCTCCCTCAGACCCTAAACTTTACCCATTTCCCAGAAGCCCATACTGGCCTCTCACCCACACAGAGATGTCATCACCAGCAACCCCTACACCCTTTTCTTTCCGTTTGAAAAAACATTTATTTAGGTTAAATGTAACTATATAATTTGCCACCTTTACCATTTTTAAAAGTAAAATCTAGTGGTCATAAATTCCTTTATATGCAGGGTGCAGTGGCTCACAGTTATAATCTCGGTGCTTTGAGAGGCCAAGGAAGGTGGATCATTTAAGATCAGAGGCTCGAGATCAGCCTGGCCAACATGAGGGAAATTCATCTTTACTAAACAGACAAGAAAAATTGGCTGGGCATGCTGGCATGCACCTGTATTCCTAGCTACATGGGAGGCTGAGGCAGGAGAAGTACGTAAGCCCAGGAGGCAGAGGTTGCACTGAGCTGAGATCAGGCCACTGCACTGCAGCCTGGGAGACAGAGAGAGATTCTGTCTCTAAATAAATAAATACATCTATATTCTTTTTTATTGTTGTTGTTACACTCCACCCTTTACTTCCTGCCCTCTGGTAGCCACCATTCTACTCTCTACCTTCATGAGATCCACCTTTTAGCTCCTGTATATGGGTGAGAAATGGGAATCTTTGCAATGACCTCCAGTTCCATCCATGTGGCTGCAAATGTCAGGATGTTATTCTTTCTACGGATGAGTACTCTCCACTGTGTGTGTGTACTACATTCTCTCTATCCATTCACCCACTGACGGGCAGGTAAGTTGACTCCACATCTTGGCTACTGTGAACAGTGCTGCACCAATCGTATGAGTGCAGATATCACTTCGATACACTGATGTCCTTCCCTTTGGGTTTACACCCAGTAGTGGAATTGCTAGATCCTATCAACAGGGTACCAGGGTTCTCCTTTCTCTACCACCTTGCCAGCATTTATTTTGTCTGTGTTTCAGATAAAAGCCACTTTAATGGGATGAGATGATAGCTCACTGTGATTTCAATTGGCATGATTAGTGATACTGAGCACTTTTTCATGTACATGTTCGCCATTTGTACGTTTTGTTTGTTGAGAAATGTCTGTTCAGGTCTTTTACTAATTGTTAAATTAAATTCATTGTTTTATACCGTTGCTTGAGTTTTATGTATATTCTAGTTATTAATCCCCTCTCAGATGCATACTTCACAAATATTTTCTCCCAATTTGTCTCTTCTTCACTTTGTTGGTTGCTTCCTTTGCGGTGCAGAAGCTGCTTACTTTGATGTAATCCCGAAGGTCTATTATTTTGTTTTGATTTCTTGTGTTTTTGAGATTTCAAATAAAATGTCTTTCCTCAGACAAATGTCCTGGAGCATTTCCCCACTCTTTCCTTTTAGACGCTTAATGGTTTCAGGCCTTAAGTGTTTCTTCCATTTTCATTTGATTTCTGTGTATGGTGAGAGGTAGAGGTGCAGTTTCATCAACTGCATGTAGATACCAGTTTTCCCTGCTCCATTTATTGAAAAGACCGTCGTTTCCTGATTGCAGGTTCTTGGCACGTACAATCGTCAAAGTCCATTGGATGTGAATGCATGAATTATATCTGTGTTCTTCATTCTGCTCCATTGCTCTAAGGGCCTTTATGCCAATGTCATGCTGTTGTGCTTACTACAGCTTTGTAACATATTTTTAAGTCAGGGAGTGTGAGGCCTCCAGCACCTGTTTTGTCTTTATACCTCGAAATCTCAGGACACTGGGCATCATTTAACAATGATGATGGAGAAGGGGACGCCAGGACTCCTAGGGCCCAACATTAGATAACAGAGTGTTGGCCATGAACCAACCTCAAAGATTTCCTTTGAGTAGAAGACAGGCATCCTCATTTCCTCACCTCTCTCCTGTCCTGTGTTCTAGGAAACTCTTCAAGTAGTTCATCTTCACCCACTGAACCAAGCTCCAAAACTGGTGAGTAAAGATCCCTCTTATCTCTGCTTTTGGAAACCTGGGGAGGTTGGTATCTTGGATTCAAGCATTGGCTCAGCACCTCCCAGCTCTGTGATTGTGGGCCTGTCTTCTAACATCTCTGACCCCCAGACACTACAACAGCGAAGGGTATCTGAGGACAGCAAAGGGCTCAGTGAAGTCTCTTCATTTCAAATTTCTGCAGCTGAGACCTCCTCCAAGCTAGACGGACGAGTACAAATCTGACATCCTTCTCAGGGATAAAGTGGTGTTTTTTCTGCCTGCATTCCAAATTGGAGGATAAATTTGAGGGGACTTGAGAGAGGGAGGGGAAGGGAACATCTGATGAGGGAAAGGTGATTTAGAGAAGTTCCACTTGCCAAGGAATGAGCCCCTGTTGGTCATGATGCGACCTTGGCTGAGTCAGCAGAGCAAGAGCCTTGCAGTAAGAAGGAACGTAGTTCATCCACAAATATGACACTTCCACTTACTCACTTATTCAGCCACTGCCCTGTGCTCTGACTGTACAGTGTGGAACCCTTTCCTGCTGTTGCCATAATAAATCTCCACAATCTTCATGGATGACAACAACACAGCTTTTAAAATTATCTTACAGTGTTATAGCTCAGAAATATGAAATGCATTTCACTGGGCTAAAATCAAGGTGACTGCGAGGCTGCCTTTTCTCTGAAGGTTCCAGGCGAGAATCGGCTTTTCACATTTCCCAGCTCCCAGAGGTTCCCACGCTCCTTGGCATCTGGTCCCCATCCTCCTTCCTCGAAGCCCACAAAAGCTCATCACATCTCTCACGTGGCATCACTCAGATCCCTCTTCCTTACCTCACCTCTTTCTCTAAGTGTTGCTCTGACTTTTTCTTCCTCTTTTAAAGACTTTGGGATTCTATTGAGTTTACCAAGATAATCCATCACAATCTCCCTAAAATCACCCAAGATAACCTCTTTTTAAGTTCAGCTGATTAGCAACCATAATTCCATCTGCAATCTTTATTCCTCCTTTCATGTAAAATAACATATTCACAAGCTATGGAGGCTAGGACAGGGACATTTTGGGGGTGGGCCAGCATTCTCCTGCCTTCCACAAATGGTAAACACGATGCATTTGGCCTCTGCTCTTAGGACACTGACATTGCAGATGGGCAAATGGGAGGGCAGAATATGAATGCACAAGTGGACCAGTAATGATTGATCCATTGGGAAGCATCCGTGCATGAAATCTATTTACCTATTTATTTATCTATTTATCTATTTATGTATTTATTTATTTGCGGCGAAGTCATTCTCTGTCCCCGGGCTGGAGTGCAGTGGCATGACCTCAGCTCACCACAACCTCCGCCTCCCGGGTTCAGGCGATTCTCCTGCCTCAGCCTCCTGACTAGTTGTGATTCCAGTCCCCTCCACCACACCCAGCTAATATTCTTTTATATTTTTTAGTAGAGATGGAGTTTCACCATGTTGCGCAGATTGTCTCCAACTCCCAACCTCAAGTGATCCGACCGTCTCAGCATCCCAAAATGCTGGGACTCAAGGTGTGAGACACTGCGCCCAGCCGAAATTTAAAATAAATAATAAAGAATTCTAAGTGTATAATTTCAGGAGACAGAGAAAGTCTCACTAATCAGATAATATTTGTGACCATAATGAAAAAAAAAAGTAGATTCAACCCCTGGAAGATTGGCGGAAGGATTTTCCACACACAGCTGTCAGCCGTGAAGGCACAAATGTGAAAACAATCTGATGTGGAAGGAAGAGGCTCTGCATTCAAATGCTGGGAATGAAGTGGGGAGAATGACAAGACGACTGTGGAGAGACGGAGAGCACTCTGGGTACACAGGAAACTAAGGAGGAACAAGGAGCGTGTGTTTGACACTCACAGCCATTGGATTCACCTCGGGGTAGCCAGGAATCCCTACATGATTAATATGACTGACATGAAAATAAGGACGCCCAAGTGCGTAACTGGAATCTAGGAGACCGTGGAAAAGGCAATTCCCGCCCCACTGGTGAAATGTGGTGCTGATTTAGACACTAAATGAATGAAGTAGATGGGTATAAGATATGTCTGTGAGGTAGAATCATTTGTAGGGAGGGCTTGCTGGATTTGATAATGCCTACTTATTTAATTTTGAATATATTAATTTCTTTCTGAGATTTATTTTTCCTACATGTAAATCAATATCTGGCAGAGGAGTGATTGATAGATAGATGAGGGGTGGTGCAAATGAAGGGACTTATTATAGCATAATATACAAGTCTGTGAATGGGAGCTTACGCCTGTAACCCAACACTTTGGGAGGCCAAGGCGTTTGGATCACTTGAGGTCAGGAGTTTGAGACCAGCCTGGCCAACATGGAGAAACCCCATGCTCTTTTTAGCAACCAGTCCTAGGGACCTCATGGAGAACTTGCCAACCACGTCTCATGGGGACAGCATTAATGTATTCATGATGGATCCACCCCCATAACTGGAACGTCTCTCAATAGGCCCAGCCTCCCACACTGCGAGATAAGTGTCAACGTGAGGTTTGGCGGGGTCAAACATCCAAACTATAGCAGTGGTATCCCCAGCATGTTCTCTGATTATTTTGAGAACTATAACTGAGAAAGCAGGAGAAAGCTGGGTATCCTGCCATCGGGGAACTTGTCCTAAACAGATGTTGTATGTGCTTAGCTGGCAACCAAGAAATGAGAGACAATCCATAAAGAGGAACTGCTATAATTAGCTTCTTATTGGATTCCCACCTTCCCCCAGGTATCCGCAGACACCTGCACATTCTGATTGGGACCTCAGTGGCTATCATCCTCTTCATCATCCTCTTCTTCTTTCTCCTTCATTGCTGCTGCTCCAACAAAAAGAGTAAGTCTCACGAAGCAGAGGTCAGAGAGCTCAGGACCATGTGGGGAAGCAGGATGGGAGCACACTGGTGTGTGTTCCTGACTGGCAGGATGGTCCCTGGACCAAGGCAGGAGCCACAGAGGCAGGGCTTTCTAGAGAGAGCACCAGACACCCTGCCCCTGCCTTCAGCTCACAGACCATTGCCTGATTCTGAACTGTATCCTCACGTCCCCTGCAGCCACTGACATCCAGGAGAAGGTTCCATGACAGGCAGAAAGGGGAGACAGAATCACTGGGATGGGAACTCAGAGCTATTCATGGGATGGGTCCTTGAGCTCAGAGAGATAGAATGTCTGGGTCTGGCTGATGACAGCTGAGGGACCTCAGGCACCTACGGCCTCCCGCTGTGTGTTGGTGTCTGCTCATGAAATGAGGACCCAAAAGTGCCCTTCCAGCTGTTTTGATGACTTCTATCTCCTACAGATGCTGCTGTAATGGACCAAGAGCCTGCCGGGGACAGAACAGTGAACAGGGAGGTAGGTTCTCCTCAGCCCAGCCTCATGGATTGAGTCTCATTCCCTAATAGTCTTGAAGAATGTGAGCACCCTCCCTCACTCAGCATTTCCCTCTCTCCAGGACTCTGATGATCAAGACCCTCAGGAGGTGACATATGCACAGTTGGATCACTGCGTTTTCACACAGACAAAAATCACTTCCCCTTCTCAGAGGCCCAAGACACCTCCAACAGATACCACCATGTACATGGAACTTCCAAATGCTAAGCCAAGATCATTGTCTCCTGCCCATAAGCACCACAGTCAGGCCTTGAGGGGATCTTCTAGGGAGACAACAGCCCTGTCTCAAAACCGGGTTGCTAGCTCCCATGTACCAGCAGCTGGAATCTGAAGGCATCAGTCTTCATCTTAGGGGATCGCTCTTCCTCACACCACAAATCTGAACATGCCTCTCTCTTGCTTACAAATGTCTAAGGTCCCCACTGCCTGCTGGAGAGAAGACACACTCCTTTGCTTAGCCCACAATTCTCTATTTCACTTGACCCCTGCCCACCTCTCCAACTGAACTGGCTTACTTCCTAGTCTACTTGAGGCTGCAATCACACTGAGGAACTCACAATTCCAGACATACAAGAGGCTCCCTCTTAACATGGCACTGAGACACGTGCTGTTCCACCTTCCCTCATGCTGTTTCACCTTTCCTCAGACTATTTTCCAGCCTTCTGTCAGTCAGCAGTGAAACTTATAAAATTTTTTGTGATTTCAATGTAGCTGTCTCCTTTTCAAATAAACATGTCTGCCCTCATTGCTTTAGGTAATGTGACACTATTCGCTGAAAGAAACCGCTGTTATCATTACCATGTCCACATAACCCCATCTGTTATCCACTGGGTTCTCTCCCCTGGACTCTGAGCTTCTGGAAGCAGGGTGGAGCCTCATTTGTCTCTGGGACTCCAATTTCCATCCAAAGATGCAGCACATAGGAGGTTCCAAGGATCATGAATCACATGAACAAGTGATATTCTTACTCTCTGCAGACCTGGAAAGCTGGCAGAGTCATTCCACGATGAAACATTTGTAGAGTCATAGGCCTTGTTAGTCTCATCTCCATGGGGACACATATCAACACATCATCTTTCATGCTATATATATATATACAGTCGCTCCTCCGTATCTGTGGGGTTTACAGGTGTTTATTGAACCAACTATAAATAAAAAATATTCAGAGAAGAAAATCCACAAACTTTCAAAAAGCAAAACTATGTTGAAGGGACACAAATGAAGCAGTGTGTAGGCCATATCAGGAATTATAAGTAATCTAGAGATGATTTCATGTATACAGGAGGATGTGCATGGGTTATATGCAAGCGCTGTGCCATTTCATGTAAGAGGCTTCAGCATCTGCAGATTTTGGTATCTGAGTGGAGATCCTGAAACCAATCACCCAGGAATAGTGAAGGATGACCGTATAAAACTGTTATTTCTAAATTTTAAATATAAATCATAAAAAAATTATAAACTAGATAAAAACAAGAAGTGTTTTTATAGTGTGAGAATAAGTTTAGATTTATTTTTTCCTACGTGTAACCCTTTGGTTTAATATTATTTATTGAGAAGACATTCTATGCCACCTTAAACCACAGGGCAGCCTTTGTCAACTCTAAAGGGACTGTGTGTACACGGATGTATTTTAGACACTGTTTCTGCTAAGGGGCTCTCTGTGTCCACACTCTTGAGGATGCTGCACTTCATGTAGCCTTATAAAACCCTTTAAATTTAGTAGCCAGAGCCCTCTAATTTGTTATTATAGGCTACTTGCTATTTTTTTTTTCTTAAGGCGGAATCTTGCTCTGTCACCCAGGCTGGACTGTAGTAGTGCAATCTCAGCTCACTGCAAACTCCGCCTCCCAGGTTCAAGCGATTCTCGTGCCTCAGCCTCTTGAGTAGATGGCATTACAGGTGTCTGCCACCAGGCACGGCTAATTTTTGAATGTTTAGCAGAGACACGGTTTCACTATGTTGGCCAGGCTGCTCTCAAACTCCTCATCTCAGTTGATTCGCCCACCTCGGCTTCCAAACATGCTGGGGGAAACTTGATTTTCTATAGCATTATGTTACTGGATATTTCCGTAAAATTTAAAATGAGGGAGGGACAGAGACAGAGAGGGAGCAAACTCCAGAGTTGGGACTCTGGAATCTTGGGTCATGAGACAAATTATAGATAAAACTATAAAAATCCAGAATTTACATGTGTGGTTTTTGCTGATAAAGTACAATTCGAAGATTGTAAATAATTGCATAATCCTTTCCTGGGAATTTAAATCATTTTAACTGGTTTTGCTGTAATACTAGAAATACAAGCATGAAAAATTCTAATGGTTTATTAGTCACAATGACTCCGAAAACATTAATAATACCTATTAGATACTTTGCATATTACACAGGAAGAAGAGTTTGAATCTCAGATAAAAACAATAAAAATACATGAAAAGTCTTTCACGTTAGCACAGATTTTAGGCATCTTGTGTTCGGGAGGTTGGATCTGAGACGTGTTGTGAGTTGGTCATAGTGAAGGACGCGAGGTGCCAATTCTAGTGAGAACAATTTCCAGGAAGCCGTGTTCCGCTCTTGAGCAAGCACCCACTGGGCCTCATGCAAGGTAGAAAGAGCCTGCGTACGTCACCCTCCCGTGATGTGGTCAACATGTAAACTGCATGGGCAGGGCGCCAAATAACATCCTGTGCGCTGCTGAGCTGAGCTAGGGGTGCGGCCGCCTGTCTGCACCGGCAGCACCATGTCGCTCATGGTCATCAGCATGGCGTGTGTTGGTGAGTCCTGGAAGGGAATAGAGGGAGGGAGCGCGGGGATGGAGATCTGGGCCCAGAGGTGGAGATATAGGCCTGGAGGTGGAGTTATGGGCCTGGAGTGGAGATCTGGGCCTGGAGGGGATATATGGGCCTAGAGATGGAGTGATGGGCCTAGAAGTGGAGATCTGGGTCTGGAGTGGAGATATGGGCCTGCAGTGGAGATATGGGCCTGGAGTGGAGAGAGGAACCTGGAGAAGAGATAGGAACCTGGATGGGAGGTAGGAGCCTAGGGTGGAGATATGGGACTGGAGTGGAGATATGGGACTGGAGTAGAGATATGGGCCTGGAGTGGAGTTATGGGCCTGGAGTGAAGTTATGGGCCTGGAGGTGGAGATATGGGCCTGGAGTGGAGATATGGGCCTGGAGGTGCAGATATGGACCTGGAGTGGAGATATGGCCCTGGAGTGGAGATGTGGGTCTGGAGTGGAGATATGGGCCTGGAGGTGGAGATAAGGGCCTGGAGTGGAGATATGGGCCTGGAGTGGAGATATGAGCCTGGAGATGGAGATATGGGCCTGGAGTGGAGATATGGGCCTGGAGGTGGAGATATGGGCCTGGAGTGGAGATATGGGCCTGGAGTGGAGATATGGGCGTGGGGTGGAGATATGGGCCTTGAGTGGAGATATGGGACTGAAGTGGAGATATGGGTGTGGGGTGGAGATATGGGACTGGAGTGCAGATATGGGCATGGGGTGGAGATATGGGACTGGAGTGGAGATATGGGCGTGGGGTGGAGATATGGGACTGGAGTGGAGATATGGGCGTGGGGTGGAGATATGGGCCTGGAGTGGAGATATGGGACTGGAGTGGAGATATGGGCGTGGGGTGGAGATATGTGCCTGGAGTGGAGATATGGACGTGGGGTGGAGATATGGGCCTGGAATGGAGATATGGGCCTGGAGTGGAGATATGGGCGTGGGGTGGAGATATGGGACTGGAGTGGAGATATGGGCCTGTTGTGGAGATATGGGCTTGGAGTGGAGATATGATCCTGGAGTGTAGTTATGGGCCTGGAGGTGGAGATCTGGGCCCGGGGTGGAGATATGGGCCTGGAGTGGAGATATGGGCCTGGGGAGGAGATATGGGCCTGGAGTGGAGATATGGGCCTGGACTGGAGTTATGGACCTAGGGTGGAGATCTGAGCCTGGATTGGAGATGTGGGCCCAGATTGGCTATATGGGCCTAGGGTGGGAATATCAGCCTGGAGTGGAGATATGTGCCTGGAGTGGAGATATGGGCTTGGGGTAGGGATATGGGAATGGAGGCTGGGTCTCTGCACAGCCGAGAGCCCTGTTCTTGGGTGCAGGTAGGCACTGAGGGTGAGTTTCCCTTCGGCCCAGGAAGGGCCTGGCTACCAAGACTCACAGCCTAGTGGGGATAGCAAGGAAGGCCTGGTTTGCCTGCAGATGGATGGTCCATCATGATCTTTCTTTCCAGCGTTCTTCTTGCTGCAGGGGGCCTGGCCACATGAGGGTAAGTCCTTCTCCAAACCTTAAGGTGTCATCTCCCCACATAAGAGGATTTTCCTGAAACGGGAGGGAAGTCCTGTCAGGGAGTCTCTCTTAAACTAGAAAGAGGGGACCCTGGGGTGCTTGGCCCACAGTTCCGACCTTGCCTCCCTGGCCTTTCATTTCCTTGGCAGAGTCAAGTTCTGTGGGGACCAGGGTTACACTAGGGTGCTCAAAGCTGGGGTGTGTGGTGGGAAAGTGGTAGGAACAGCAGATCCTCTGAGGACAAAGGTGTTACTCACACACTTCAGCGTTTCCATGACGGTAGGGGCTGCAGTGTGGCTGCTGTCATTCTACCAGAAGAGGTGGGAAACCACAGCCATGGCCCTGACATTCCAAATCCTCTGATGGGGGCTCAGTTGTTTATTTTCATTCAGGCATCTGCTGATATTCCATTCTCAAAGGACATGCCCTCCACCCCATGTCTACCCTGTGTTGTTTTATGTGAGTAATCTTACAGTATTAAAATCTAGTAGGAGTCTCTTACTCAGCACTTGCTCAAAGTTCTCAGCTGACACTTTTGTTGTAGGGAGACAGCTTGTCTTTGTGGGATGAGTCCTTCCTTTAGCCCTAGGCACCAAGGTGTGATAGCAGCCATAGAAATGTGGAAAGTGGGGAGAATCTTCTGAGCACAGGGAGGGAGGGGCGGCTCCACATCCTCCTCTCTAAGGCGGCGCCTCCTTCTCCCCAAGGTGGTCAGGACAAGCCCTTGCTTTCTACCTGGCCCAGCCTTGTGGTGCCTCCAGAACATGTGACTCTTCGGTGTCACTCTAATCTTGGGTTTAACAACTTCAGTCTGTACAAGGATGATGGGGTGCCTGTCCCTGAGCTCTACAACAGAATATTCTGGAAAAGCCTTTTCATGGGCCCTGTGACCCCGTCACACACAGGGACCTATAGATGCCGGGGTTCACACACACACTCCCCCAGTGGGGGGTCGGCACCCAGCAACCCCCTGGTGATCGTGGTCACAGGTCAGAGGGCTCCTGTCTGGGATTCTCCTTGTCCCACCTCCTGAATCCCAGAGCTTCTGGTAGGCATGTCCTTGAGGGTCCCTTCACGCAGGCCCTGACTGTATTTGGGGTAAAGGGGGATTGAATACAGGGAAATGGGTGCTGTGGTGGGAAGAATAATTGTCCCCAGTGATGACTACATTCTAATCCCTGGAGTCTGTGACTATTTATGTTATAGGGGAAGGGACTGAAGGGGAAGATGGAGCTCAGGTTGTTGATGAGTTGACCTTGAGATGGGGAGAAGGCCTGGACTGTCCCCCTGGGCTCAGTGTAATGACAAGTGTCCACAGGAAAGGAGGAGGAAGAGGGGAGTGGGGATTAGAGCAGCGTAATGGGAGTCTCCATCAGCTTTGAAGGTGGAGGAAGGCCAGGAGCCATGAATGCAGGTGGCCTATAGAGGCTGGAAAAGTCAAGGAACTGATTCTCCTGAGTCTCCAGAGGGAACGAAACCCTACAGGTGCCTTGATTTTAGCCCAGGAAAAACAGGGCCCAACTTCTGCCTCCAGAAATGGAAGGGGTCAGTGTGCTCTCTCCTGCTGCCATGCTGCTGATAATTTTCTACAGCAGCAACAGGAAACCAACACCGGAACCCAGCTCGAGGAAAAGTTAAGAAAGGACACAAGGATAGCCGGGCGTGGTGGCAGGTGCATGTAATCCTAGCGACTTGGGAGGCTGAGGGCAGGAGAATCACTTGAACCCAGGAGACAGAGGTTGCAGTGAGCCTAGACCACACCACTTCACTCCAGCCTGGGCAAAGGAGTGAGACTCTGTCTCCAAAATTAATTAATTAAAGAAACCAAACAAGGAGAAGGTTGGCTACACCAAGATCAGCAAGTGAGGGATGATGATGCCACCACCAGGCTCCATCCACATAGGGAGCGGTTGATACTCCTCCAACCAGCACCAGGAGCCAGGCTATGGAAGCTGGCACAGGCATGGCAAGAGTGGCTCCCAGTCCCCACCAGGAACAGGGTGTGTGGACACTGGTGCCTGCCTTACTGATCAGTTCATACCTCCTGCCAAGGATTCCAATTCGACCAAAAGAGATTGAACCAGGCTGCTAAGAGCCTGGATGTGCAGCCTATCCTGGTTCCTCTTCCACCCCCACATATACAGCAGGAAAGACATTAGTTCAAAATAGATACAACAGCCGAAGAGATGAGGCTGAGCCCAGCGGCAAGGGAATCAGAGGTTACTAGAGACAGAGGGACAGAGAAGAGGGAGGGAGACAGATGGAAGGACCTGCACCAGGAGTTATGGGCACAGAAAAGAACATGAAGACACAGAGAGGAAGGAGAGAGACAGACACCAGGGAGGGGAAGCCTCACTCAATCCAGGTGCCATGGATGGGATGATAAAGAGAGACACCTTCTAAATTCACAAACTCTCTTCCTAGGATTCCGCAGAAAACCTTCCCTCCTGGCCCACCCAGGTCCCCTGGTGAAATCAGAAGAGACAGTCATCCTGCAATGTTGGTCAGATGTCATGTTTGAGCACTTCCTTCTGCACAGAGAGGGGACGTTTAACCACACTTTGCGCCTCATTGGAGAGCACATTGATGGGGTCTCCAAGGGCAACTTCTCCATCGGTCGCATGACACAAGACCTGGCAGGGACCTACAGATGCTACGGTTCTGTTACTCACTCCCCCTATCAGTTGTCAGCGCCCAGTGACCCTCTGGACATCGTGATCACAGGTGAGAGTGTCCAGACATTCTTCTCATTGTCATTGGGATGCAGAGTGAATGATCCAGGACTTGGAGGCCCAGGTGGTTGTAAGGAAGATGAGCTTGGTATTCTTATGGAGAGAGACTGACTTGGTGAGGTCTGTACCAACAGAGACAGAGAAACAGGAGACACAAGTACAGACCAGGTGTCATAACAGAGGACACACACAGGGGCCTTTCCGAGAGTTAGAAAAGACAGAAGGAGTTAAAGGAGACAGACAGACAGACATGTCCCAGAGAGAGGTGTCCCTCCATGCTGACTTTGCTCAGAGACCTGGCACATGTTAGAAGTTTCATTTCTGTTTTACCTCCACAAAGTGTTCTCTACCAGGAGAACCCAAGGACACCCATATTTCTGACCTGAGTTGGGCCCTATGGCCTCAGGCCTTCTGGCACCTACAGATGCCATGTTTATTCTGACACCTCTGCCTTCCAGGTAATGGAGAGTAATCGTCCCAGGATATCATGGCCCCAGAACACCAACCCCTGTATGCTGTGTGAACTTGTAGTCTCCAGACTGGATTCTGAGGCTCACATTCCAAATAACCCCACATATGAAAGGATCACTGAGAGGCACAGAGAAAAATCAGGAACACCAAAAAGCAAAGACATAAACACACAGAGAATGAGCCAGAGGAAGGAGATTGAGAGACTCACAGACACATAAAGAGAGAGAAAAGAGGGCAGAGGAGTGGTGAGAATGATGGAAGGGAGCAGAGAAAAGCACTAAAATTAGAGTCATGAGGGAGAGGCACAAGGACATAGAAAGATGGAGATGTGGGGATGAATTGCAGAGATTCCAAAGAGAACTAGAGAGACCGAGAGGCAGAGCAAGACAGATGATAGATGGATAGATATAGATAGATGATAAATAGGTAGATGATAGATAATAGGTTATAGATACATAGATGATGATTGATTGATTCATTAATAGATGAGACATAGAGATGATGATGATGAAGACAGATAGATAATACATAGAGATAGAGAGGCAGACATAGAGAAATCATAGAGAGAGAGAGATGATACACAGATATAGATAATAGATGATTGATGGATAGATAGAAAATTGATAGATAAATAGATGATATATAGATATAGATGACAGGTAGAGAATTTGTAGATAGGCACGGAATAGATAAATAGATAGATCGATAGATAATAGATAGAAATATGCAGAAAGTTATGAACAGGACACAAAGTGAGAAACTCAGAATTAAAAAAAGTAACATCAAGTGAACCAATCCAAGGAGAGTCAGAGAGAATAAAACAATCCAAAAAGAGAAAACATATCTAGAGGTGGGGAAGTGAGGTCAGAGACCTAGAGAGACAGAGAAGGTGGAAGGAGGAAATAGACGTGAAGAGAGATGGGGTGGAGGGTGAGAGAGAGAGAGAGAGAGCATTAGGTCACAGAGCAGGGGAGTGAGTTCTCAGCTCAGGTGAAGGGAGCTGTGACAAGGAAGATCCTCCCTGAGGAAAATGCCTCTTCTCCTTCCAGGTCTATATGAGAAACCTTCTCTCTCAGCCCAGCCGGGCCCCACGGTTCTGGCAGGAGAGAGCGTGACCTTGTCCTGCAGCTCCCGGAGCTCCTATGACATGTACCATCTATCCAGGGAAGGGGAGGCCCATGAACGTAGGCTCCCTGCAGGGCCCAAGGTCAACAGAACATTCCAGGCCGACTTTCCTCTGGACCCTGCCACCCACGGAGGGACCTACAGATGCTTCGGCTCTTTCCGTGACTCTCCATACGAGTGGTCAAAGTCAAGTGACCCACTGCTTGTTTCTGTCACAGGTGAGGAAAGCCCATGGCTGTCCCATGTCCTATGATCCTAGAGCCTTAGCTGAGGAGCTTCCTGCTGAGGATGGAGAGAAGCATGGACAGATGCAGAGAGAAGACGCAGCCTCGGTGTGAGGGAGGGATCAGGGCACAGGATGGCAGACAGGGCACCTCCAAACCCTCCTACATGGCCTGCATGGAGGCCCGCGGCCAGGGCTCCAGGCACCCAGGCAGATGGAGAAAGCGGTCAGGAGAGACCCAGAGGAGGGAGACTGGGCTCAGTTTGGGGAGATCAGAGGTTCCCTCAGCCCCTCAACATTACCCATTTCCCAGAAGCCCATCCTGGCCTCTCACCCACACAGAGATGTCATCACCAGCAATCCCTACACCCTTTACTTTTCTTTGAAGAAATATTTATTGAGGATAAATATACCTATATAGCTTACCACCTTTAACATTTTTTTTTGAGGTGGAGTCTAGCTCTGTCCCCTATGCTGGAGTGCAGTGGCACAATCTCAGCTCACTGCAACCTCCGCCTCCTGGGTTCAAGCGATTCTCCTGCCTCAGCCACCTGAGTAGCTGGTGCTACAGGCACGCACCACCATGCCAGGCTACTTTTTGTATTTTTAGTAGAGAGGTGGTTTCACCATGTTGGTCGAGCTGGTCTCGAACTCCTGACCACATGATCCACCCGCATCAGCCTCCCAAAGTGCTGGGATTACAGGCATGGGCCACCGCACCCAGCCACATTTACCATTTTTAAGTGTAAAGTCTAGTGGTCATAAATACATTTATATATATATATATATACATTTTTTTTACCCTCCACCCTTTTCTTCCTGTCCTCCAGTAGCCACCATTCTACTCTCTACCTTCATGAGATCCACCTTTTAGCTCCTGTATATGGGTGAGAAATGGGAATCTTTGTAATGACCTCCAGTTCCATCCATGTGGCTGCAAATGACAGGATGTTATTCTTTCTATGGATGAGTAGTCTCCACTGTGCGTATGTACTACATTCTCTCTATCCATTCACCCACTGATGGGCAGGTAGGTTGACTCCTCATCTTGGCTACTGTGAACAGTGCTGCACCAATCATACGAGTGCAGATATCACTTCGATATATTGATTTACTTTCCTTTGGATATAAACCCAGTAGTGAAATTGCTGGATACTATGAAAGTTCTCTTTTTTTTTTTTTTCTTTTTTGAGAAAGAGTTTCCCTCCTTAGCCCAAGCTGGAGTCAAAGTGGTGCGACCTTGGCTCATTGCAACCTCCGCCTCCTGGGTTCCAATGATTTTCCTGCCTCAGCCTCCCTAGTAGCTGGGATTACAGGTGCACGCCACCATGCCTGGCTACTTTTTGGTTTTTTTAGTATAGATGCGGTTTCCCCATGTTGGCTGGGCTGCTCTCAAACTCATGACCTCAACTGAGGTGCCCGCCTCAGTCTCCCAAAGTGCCGGGATTACAGGCCTGATCCACCACACCCAACCTCTTTTTAGTTCTTTAAAGGACTTCCATACTTTTCTCCGTAATCGCTGTACTAATTTACACTCCTCCCAACAGGGTACCAGGGTTCTCCTTTCTCTACCACCTTGCCAGCATTTCTTTTGCCTGTCTTGCAGCTAAAAGCCATTTTATTTTATTTCATTTTATTTTGAGGTGGAGTTTCGCTCTTGTCACCCAGGCTGAGTGCAGTGGTGCGATCTCGGCTCACCGCAACCTCCACCTCCCAGGTTCAAGCGATTCTCCTGCCTCAGCCTCCCGAGTAGCTGGAATTACAGGCACACGCCACCACGCCCTACTAATTTTTGTATTTTTAGTAGAGACAGCGTTTCTCTATGTGGGTCATACTGGTCTCAAACTCCCGACCTTATGAGATTCACCCACCTCAGGCTCTCAAAATTCTAGGATGACAGACGTGAGCCACCTCGCCCGGCCTAAAAGCCATTTTAATGGAGTGAGATGAAAACTCACTTTGATTTTAATTTGCGTTTCTCTGATGATGAGTGATACTGAGCAGTTTTTCGTATGTGGGGAAATTTCATGTCTTTTGCTCCTTTTTCAATTAAATCATTTGTTTTATTGAGTTGTTTGAGCTTCTTATATTTCTAGTTATTAATCCCATCTCAGATGCATAGTTTGCACATATTTGCTCCCAATCTGTGGGTTGTCTCTTCACTTTGTTGGTTTATTTTTAGCAGTGCAGAAGTTGCTTAGTTTGAGGTAATCCCAATGGTCTATTTTTGCTTCGATTACTTGTGTTTTCAAGGTTTAAAACAAAATGTCTTTCTTCAGACAAATGTCCTGGAGCATTTCCCCAATATTTTGTTCTACGTGTTTCATAGGTTCAGGCCTTAGACTCACATCTTTAATCCATTTTCATTTGATTTTTGTGTATGGTGACAGGTAGAGGTGCAGTTTCATTCCTCTGCATGTCGATGTCCAGGTTTCCCTGCACTGTTTATTGAAAAGACTGTCCTTTCCTGATTGTGAGTTCTTGGCACCTTTGTCAAAGTCCATTGGATGGGCTGGGCTTGGTAGCTAACACCTGCAATTTCAGCACTTTGGGAGGCCGAGGCGGGTGGATTACCTGAGGCCAGGAGTTCAAGATCAGTCTGGACGACGTGATGAAACATCGTCTCCACTAAAAATATAAAAATTAGCTGAGCATGGTGGTCAGCACCTGTAATACCACTACTCAGGAGTTTGAGGCAAGAGAATGATTGAACCCAGGAGGCTGAGGTTGCAGTGAACTGAGATTGCACCTCTGCACTCCAGCCTGAGTGACAGAGCAAGACTCCATCTCAAAAGAAAAAATAAAAACCATTGGATGTAAATGCATGGAATATATCTGTGTTATTCATTCTGCTCCATTGTTCTATGTGCCTTTCTTTATGCCAATGTCATGCTGTTTTGCTTACTACAGCTCTGTAACATATTTTGAGATCAGGTAGTGTGATGCTCCTGTTTTCTCTTTATACCTTGAAGTCTCAAGACAGTGGGTGTCACATAAAAAAATTATGGAAAAAAGGATCCCAGGACTCCCAGGGCCCAATATTAGATAACAGAGTGTTGGCCATGAACCATCCTCAAAGATTTCCACTGAGTAGAGGACAGACACCCTCATTTCCTCACCTCTCTCCTGTCTCGTGTTCTAGGAAACTCTTCAAATAGTTGGCCTTCACCCACTGAACCAAGCTCCGAAACCGGTGAGTACAGAACCCTCTTATATCCGCTTTTGGAAACCTGGGGAGGTGGAAACCTTGGATTCAGGCGTTGACTCAGCATCTCACAGCTCTGACATTGTACCCCTGTCTTCCACCATCTCCGAACTCCAGATACTCCAACAGCGAAAGGGATCTGGGCCCAACACAGGGCTCAGTGAAATCTCTTCATCCCTCATTTTATGGAGCTGAGACCTCCTACAAGCTAGAAGAATGATTGCCAATCTGACATCCTTCTCAGGAAAAATGCAATGTTTGTTCTGCCTGCATTCCTAACTGGAGGATAAATTCCTGGAGACTTGAGAGAGGGAAGGGAAGGGAACATCTGATGAGGGCGAGGTGTTTTAGAGAAGTTCCACTTGCCAAGGAATGAGCTCCTGTAGGTCATGAAGCAACCCTGGCTGACTCCGCAGAGAAAGCGCCTTGCCGTAACAGAGAACAGAGCTCATGCACGCACACTTCGACTCACTGACTCATTCAGCCACGGCCCCATGCTCAGGCTGTGCAGTGTGGAAGCTTTTCCTATTGTTGCCATAACAAATTTCCACAAGATTCGTGGGTGAAAACAAAACGGTTTTTTAATTATCTTACAGTGCTCTAGCTCAAAGTATGAAGTGCATCTCACTGGGCTAAAATCAAGGCGACAGCAAGGCTGCCTTCCCTCTGAGGGTTCCAGGCAAGAATCTGCTTCTCACTTGTCCCAGCTTCTAGAGGCTCCCACATTCCTTCGCTCCTGGTCCCCTTCCTCCTTCCTCAAAGCCCACAAAGGCTGGTCACATCTCACGTGGCATCACTCAGACCCTTCTTCCTTACCACACCTCTTTATCTGAATGCTGCTCTCCCTTCTTCCTCATCTTTTGAAAACTTGGGGATTCTATTGGGTTCACCAAGATGAAAATCCATCATAATCTCCAGGAAATCATTCAGGATACCCTTGTTTTAAGTTCAGCTGATTAGCAACCATAATTCCATCTGCAATCTTCATTCCTCCTTTCCATGTAAAATAAGATATTCACAAGCTATGGAGGCTAGGACAGGGACATTTTGGGGTGGGACAGCATTCTCCTACCTTCCACAAACAGTGAACAAGATGCATTTGGCCTCTGCCCTTGGGACACTGATATTGCAGATGGTTAAATGGGAGGGCAGAAAATGAATGCACAAGTGGACCAATAAATGAATGATCCATTGGGAAGCATCTGTGTATGAAATCTATTTGTTTGTTTCTTCGTTTGTTTATTGAGACAGAGTCTCCCTCCGTCTTCCAGGCTACAGTGCAGTGTCACCATCTTGGCTCACTGCAACCTGCACCTTCTGGATCCAAGTGATTCTCCTGCGTCAGCCTCTCGAGTAGCTGGGATTACAGGCAACTGCCACCATGCCCGGCTAATTCTTTTTGTATATTTTTTGTAGAGGATGTTTCACCATCTTCGCCAAGCTTCTCTGAAACTCCCAACCTCAAGTGATCCGACCGTCTCAGCATCCTAAAGTACTGGGATAACTGGCGTGAGCCACTGTGCCCAGCCAGAATTTAAAATAAATAATACATAATGCTGAGTGTATGATTTTGGGTGACAGAGAAGATCTCACTAATCAGATATTTGTGACATTAATGAAAAACACGGATTGAACCCCTGAAAGATTGGCGGAAGGATTTTCCACACACAGCTGTCAGCCGTGAAGGCAGAAAGCTGAAAACAATCTGATGTGGAAGGAAGAGGCTCTGCCTCAAATGCTGGGAATGAGATGGGGAGAATGACAAGACGACTGTGGAGAGACGGAGAGCACACTGGGTACACAGGAAACTAAGGAGCAACAAGGAGTGTGTGTTTGACACTCACAGCCATTGGATTCACCTCGGGGTAGCCAGGAATCCCTACATGATTAATAGTGACTGACATGAAAATAAGGGAGGCCCAGGTGCGTAACTGGAATCTAGGAGACCGTGGAAAAGGCAATTCCCGCCTCACTGGTGAAATGTGGTGCTGATTTAGACCCTAACTGGGTGAAGCAGATGGATATAAGATATGCTTGTGAGGTGGAATCATTGGCTGGAAAGGCTTGCTGGGTATGATTTTCCTAGTTGTCTAATCCTCGCTTAATTTCTTTCTGAGCTTTATTCCTACTACACATAAATCAATACCTGGCAAAGGAGTGACAGATATATGAGGGGTGGTGGAAATGAAGGGACCTATTACAGCATAATATACAAGTCTGTGAACGGTGGCTCACGCCTGTAACCCAGCACTGCAGGAGGCCAAGGCGGGTGGATCACACGAAGTCAGCAGTTCGAGACCAGCCTGGCCAACATGGTGAAACCCTGTCTCTAGGAAAAACACAAAAATTAGCCGAACATGGTGGTGCATCCCTGTAATGCCAGCTCCTACTCTGGAGGATGAAGCAGGAGAATGACTTCAACCCAGGAGGTGGAGTTTGCAGTGAGTGGAGATTGCATCACTGCACTCCAGCCTGGGTGACACAAGGAGACTCCGTCTCAAAAAATAAAAATAAGAAATGCATAAATATAAATATAATATAACACACGCAAATGACAAAGGGACCTGAATTCCAATCATGATTTTTCTATTTCTCTATAATTACTTCTTTGATCCTTTATCTTATCCATTAGGCAATGAGCCTAAAACCTCTTCCCTATTTGGCTTTCTGTGAGCATGAGATCATATAGAAAATGTGAAAGCCCGCTGAATCCTCCAGCACAGATCCTGGAATACACAAAGTGCTCTGTTCATCACAAAAAAAACATGCCCTCTCACCCAAATCCCCCACCTCACCCCTACTTCCAATCATCTGTGGAGATTCAGATAGGCCATGGGGAGGTAAATTCTAATACTCCTTGGAGTGAGTCCAGATCTTGGAATCAGAGATCAGCGTCAGCACTAGCTCCTGCTCCCCTTTCCTACTAATTCACAGGAGGACAGGTGGTATTGAAGCAATAGATGGCCGAGGGTGTGGTCCTTCCCCCAGCCTCTGGGGTAGAACAGCAGCCTAACATGTGTCTCCTGAGATCACAAAGAGTAGCACGTTTCACATGGGCTTCAACACTATTTCCTGGCCATTTGACATAAGAGAATTCTACTTCGCTTTTTTTATCTTGATTTCACTTTTGTTTCCTTTTCTTGGAGAATGCAAGTTGTTTGACTCAAGAATGCCGTGGATGTATAAATCCTAAAGCACATTCGCTGTGTATCAATCCCAGTGCAGTCTTCCCAGAGAAGACTCTAAACACCTCCTGGACTGCACCTGGGCCTATGCCAATTCCTATCACTCACCGTCACTCCAGGAAGACAGAACACACAGAGAATACATTACACAGGCAGGTTCATTACTAACAGATAAGCAGCGAGTGACAACAGAAGCCTACATTTCAATGTGAGCCAGTCCCTCAAGGCTCAGAAAAGCTGCTCGGGACATATGGAGTCACCCCATTTGCAGTGTAGCTGGGGGAAGCCAGAAAGCAGCCCAGCCTGGGTTTTGTACCCTGGAGCCACAGGAAGCACTCAGCTAAAGCACTGCATGACGCCTTCCTCCAGGAAGAACAGGAAGACAGCCCAGGCTGTTCTGAGACATTCCTCCTGATCTCAGGACGTTGCTGTCGTAGTTTTTTTTTGTTGCTCTAAAGGAAAACTTGAGCCTCGGTAACTTCTAAAGAAAAGAGATCGGTTTGCCTCACCGTTCTGCAGGCTGTACTGGAAGCATGGCACCAGAATCTATTTCTTGTGACGGCCTCAGGCTGCTCCCACTCTGGCAGAAGGGAAGGAGGGTCTGTCTGTGCAGAGACCGCAGAGATCACACGGCAAGAGAGAGAGTAAGGGGGAGGGGGAGCGATGGAGCTTCCAAGCTCTTTTGAACAACCAGCTCTCCGGGAACTAATAGAGGGGGAACTTGCTAACCCCGTCTCCTTGGGACAGCATTGTTCTGTTCATGATGGATCCACCTCCATGACCCAAACACCTCCCAAGAGGCCCAACCTCCCACAGTGGGGGTGAAATTTCCATGTGAGGTTTGAAGGGGTCAGACATCTCAACTAAAGTAGTTGTATCCTCAGCACGTTCTATGGTTACTATGAGAGCTATAATTGAGAAAGCAGGGGAAAGCTAGGTCTCCCACCATTTGGGTGCTTGTCCTAAAGAGACGTTGTATGTGGTTACCTGTCAATCAAGAAATGCGAGACAATTCATAAAGAGGAACTGCTATGATTAGCTTCTTATTGGTGTCTCCTCTTCTTCCAGGTAACCCCAGACACCTACACGTTCTGATTGGGACCTCAGTGGTCAAACTCCCTTTCACCATCCTCCTCTTCTTTCTCCTTCATCGCTGGTGCTCCAACAAAAAAAGTAAGTCTCACGAAGCAGAGGCCAGAGAGCTCAGGGCCATGTGGGGAAGCAGGATGGTAGCACGCGGGTGTGTGTTCCTCACAGGCAGGATGGTCCCTGGCCCAAGGCAGGAGCCACAGAGGCAGGACTTTCTAGAGAGAGCACCAGATTCCCTTCCCCTGCCTTCAGCTCACAGACCATTGCCTGATTCTGAACTGTACCCTCACGTCCCCTGCAGCCACTCACATCCAGGAGAAGGTTCCATGACAGGCAGAAAGTGGGAGATAGAATCAATGGGATGGGAACTCAGAGCTATTCATGGGATGGGTCCTTGAGCTCAGAGAGATAGAATGTCTGAGTCTGCTGTTGGCAACTGAGGGACCTCAGGCACCTATGGCCTCCCCCTGTTTGTTGGTATCTGCTTATGAAATGAGGACCCAGAAGTGCCCTCCGAGCTGTTTTGTTGACTTCCATCTTCTACAGATGCATCTGTAATGGACCAAGGGCCTGCGGGGAACAGAACAGTGAACAGGGAGGTAGGTGCTCCTCGGCCCAGCCTCGTGGCTAGTCTTATTCCCAAAGAGTCCTGAAAAATGTGAGCACCCTCCCTCACTCAGCATTTCCCTCTCTCCAGGATTCTGATGAACAGGACCATCAGGAGGTGTCATACGCATAATTGGATCACTGTGTTTTCACACAGAGAAAAATCACTCCCCCTTCTCAGAGGCCCAAGACACCCCCAACAGATACCAGCATGTACATAGAACTTCCAAATGCTGAGTCCAGATCCAAAGCTGTCTTCTGTCCACGAGCACCACAGTCAGGCCTTGAGGGGATCTTCTAGGGAGACAACAGCCCTGTCTCAAAACCGGGTTGCCAGCTCCCATGTACCAGCAGCTGGAATCTGAAGGCATCAGTCTTCATCTTAGGGGATCGCTCTTCCTCAAACCACGAATCTGAACATGCCTCTCTCTTGCTTACAAATGTCTAAGGTCCCCACTGCCTGCTGGAGAGAAAACACACTCCTTTGCTTAGCCCACAATTCTCCATTTCACTTGACCCCTGCCCACCTCTCCAACCTAACTGGCTTACTTCCTAGTCTACTTGAGGCTGCAATCACACTGAGGAACTCACAATTCCAAACATACAAGAGGCTCCCTCTTAACACAGCACTTAGACACGTGCTGTTCCACCTTCTCTCATGCAGTTCCACCTCCCCTCAGACTATCTTTCAGCCTTCTGTCAGCAGTAAAACTTATAAATTGTTTTTAGTAATTTCAATGTAGTTTTCCCTCCTTCAAATAAACATGTCTGCCCTCATGGTTTCGGTAATGGGACTCTTTTCTTGCCTAAGGCTTCTGGTGTTATCATTACCATGTCCACATAACCCCATCTGTTCTCCACTGGGTTCTCACCCCTGGACTCTGAGCTTCTGGAACAGGGTGGACCCTGACTTGTCTCTGAGACTCCAATTTCCATCCAAAGATGCAGCACATAGGAAGTTCCAAGGATCGTGAATCACATGAACAAGTGATATTCTTACTCTCTGCAGACCTGGAAAGCTGGCAGAGTCATTCCATGATGAAACATTTGTAGAGTCATAGGCCTTGTTAGTCTCATCTCCACGGGGACACATGTCAACGCATCATCTTTCATACTATAAATATACAGTCGCTCCTCCGTATCTGTGGGGTTTACAGGTGTTTATTGAACCAAGTATAAATCAAAAATATTCAGAGAAAAAGCCCACAAAGTTCCAAAAAGCAAAACTGTGTTGAATGCACACAAATGAGGTGGTGTATAGGCTGTATCAGGAATTATAAGTAATCAAGAGATGATTTCATGTATACAGGAGGATGTGCATGGGTTATATCCAAATGCTGTGTCATTTTATGTAAGAGGCTTGAGCATCTGCAGATTTTAGTATCTGAGTGGAGATCCTGAAACCAATCACCCATGAATAGTGAAGGATGACGGTATAGGACTTTTATTTCTCAAATTTAAATATAAATCATAAAAAATGTACAATAACTAGATAAAAACTAAGAAGTGTTTTTATAGTGTGAGAATAAGTTTAGATTTATTATTTCCTATGTGTAACCCTTTGGTTTAATATTATTTATTGAGAAGACATTCTATGCCACCTTAAACCACACGGCAGCCTTTGTCAACTAAAAAGGGACTGTGTGTACACGGATGTGTATTTTAGACACTGTCTCTGCTAAACGGCTCTCTGTGTCCACATTCTTGAGGATGCTCCACTTTATGTAGCCCCATAGAACCCTTTAAATTTAGTAGCCAGAGGCCTCTAATTTGTTATTATAGGCTATTTGCTATTTTTATTTTCTTGAGGCGGAGTCTTGCTCTGTCGCCCAGGCTGGACTGCAGTGGTGCAATCTCAGCTCACTGCAACCTCCGCCTCCCAGGTTCAAGCGATTCTCGTGCCTCAGCCTCTTGGGTAGCTGGTGTTACAAGTTCCTGCCACTGGGCACGGCTAATTTTTGGATTTTTAGCAGAGACACGGTTTCACTGTGTTGCCAGGCTGCTCTCAAACTCCTTATATCAGTTGATCCGCCCACCTCGGCTTCCCGACGTGCTGGGGGAAACTTGATTTTCTATAGCATTATGTTACTGGATATTTCTGTAAAATTTAAAATGAGGGAGGGAGAGAGACAGAGAGAGAGCAAACTCCAGAGTTGGGACTCTGGAAACTTGGGTCATGAGACAAATTTTAGATAAATCTACAAAAATCCAGAGTTTAAATGTGTGGTTTTTGCTGATAACGTACAATTCAAAGATTGTAAATAATTGCATAATCCTTCCCTGGGAATTTAAATCATTTTAACTGGTTCTGCTGTAATACTAGAAATACAAGCATGAAAAATTCTAATGGTTTATTAGTCACAATGACTCTGAAAACCTTAATAATACCTATTAGATATTTTGCATATTACACAGGAAGAAGAGTTTGAATCTCAGATAAAAACAATAAAAATACATGAAAAGTCTTTCACGTTAGCACAGATTTTAGGCATCTCGTGTTCAGGAGGTTGGATCTGAGACGTGTTTTGAGTTGGTCATAGTGAAGGACGCTAGGTGTAAATTCTAGTGAGAACAATTTCCAGGAAGCCGTGTTCCGCTCTTGAGCGAGCAACCACTGGGCCTCATGCAAGGTAGAAAGAGCCTGCGTACGTCACCCTCCCATGATGTGGTCAACATGTAAACTGCATGGGCAGGGCGCCAAATAACATCCTGTGCGCTGCTGAGCTGAGCTGGGGCGCGGCCGCCTGTCTGCACCGGCAGCACCATGTCGCTCACGGTCGTCAGCATGGCGTGTGTTGGTGAGTCCTGGAAGGGAATAGAGGAAGGGAGTGTGGGGTTGGAGATCTGGGCCCAGAGGTGGATATATAGGCCTGGAGGTGGAGTTGTGGGCCTGGAGTGGAGATCTGGGCCTGGAGTGGATATATGGGCCTAGAGATGGAGTGATGGGCCTAGAAGTGGAGATCTGGGCCCAGAGGTCGAGATATAGGCCTGGAGGTGGAGTGATGGGACTGTAGTGGAGATCTGGGCCTGGAGTGGAGATAGGAACCTGGAGGGGAGATAGGAACCTGGAGGGGAGATATGGGCCTGGAGGTGGAGATATGGGCCTGGAGTGGAGTCATGGGCCTGGAGGTGGAGTTACGGGCCTGCAGTAGAGATATGGGCCTGAAGTGGAGACATGGGCCTGGAGTGGAGATATGGGCCAGGAGTGGAGATATGGGCCTAGAGGTCGATATCTGGGCCTGGAGTGGAGATATGGGCCAGGAGTGGAGATATGGGCCTAGAGGTCGATATC
>NA24385_all_tig00000006 len=21319 reads=10 class=contig suggestRepeat=no suggestBubble=yes suggestCircular=no
GGACCAAGGCAGGAGCCACAGAGGCAGGGCTTTCTAGAGAGAGCACCAGACACCCTGCCCCTGCCTTCAGCTCACAGACCATTGCCTGATTCTGAACTGTATCCTCACGTCCCCTGCAGCCACTGACATCCAGGAGAAGGTTCCATGACAGGCAGAAAGGGGAGACAGAATCACTGGGATGGGAACTCAGAGCTATTCATGGGATGGGTCCTTGAGCTCAGAGAGATAGAATGTCTGGGTCTGGCTGATGACAGCTGAGGGACCTCAGGCACCTACGGCCTCCCGCTGTGTGTTGGTGTCTGCTCATGAAATGAGGACCCAAAAGTGCCCTTCCAGCTGTTTTGATGACTTCTATCTCCTACAGATGCTGCTGTAATGGACCAAGAGCCTGCCGGGGACAGAACAGTGAACAGGGAGGTAGGTTCTCCTCAGCCCAGCCTCATGGATTGAGTCTCATTCCCTAATAGTCTTGAAGAATGTGAGCACCCTCCCTCACTCAGCATTTCCCTCTCTCCAGGACTCTGATGATCAAGACCCTCAGGAGGTGACATATGCACAGTTGGATCACTGCGTTTTCACACAGACAAAAATCACTTCCCCTTCTCAGAGGCCCAAGACACCTCCAACAGATACCACCATGTACATGGAACTTCCAAATGCTAAGCCAAGATCATTGTCTCCTGCCCATAAGCACCACAGTCAGGCCTTGAGGGGATCTTCTAGGGAGACAACAGCCCTGTCTCAAAACCGGGTTGCTAGCTCCCATGTACCAGCAGCTGGAATCTGAAGGCATCAGTCTTCATCTTAGGGGATCGCTCTTCCTCACACCACAAATCTGAACATGCCTCTCTCTTGCTTACAAATGTCTAAGGTCCCCACTGCCTGCTGGAGAGAAGACACACTCCTTTGCTTAGCCCACAATTCTCTATTTCACTTGACCCCTGCCCACCTCTCCAACTGAACTGGCTTACTTCCTAGTCTACTTGAGGCTGCAATCACACTGAGGAACTCACAATTCCAGACATACAAGAGGCTCCCTCTTAACATGGCACTGAGACACGTGCTGTTCCACCTTCCCTCATGCTGTTTCACCTTTCCTCAGACTATTTTCCAGCCTTCTGTCAGTCAGCAGTGAAACTTATAAAATTTTTTGTGATTTCAATGTAGCTGTCTCCTTTTCAAATAAACATGTCTGCCCTCATTGCTTTAGGTAATGTGACACTATTCGCTGAAAGAAACCGCTGTTATCATTACCATGTCCACATAACCCCATCTGTTATCCACTGGGTTCTCTCCCCTGGACTCTGAGCTTCTGGAAGCAGGGTGGAGCCTCATTTGTCTCTGGGACTCCAATTTCCATCCAAAGATGCAGCACATAGGAGGTTCCAAGGATCATGAATCACATGAACAAGTGATATTCTTACTCTCTGCAGACCTGGAAAGCTGGCAGAGTCATTCCACGATGAAACATTTGTAGAGTCATAGGCCTTGTTAGTCTCATCTCCATGGGGACACATATCAACACATCATCTTTCATGCTATATATATATATACAGTCGCTCCTCCGTATCTGTGGGGTTTACAGGTGTTTATTGAACCAACTATAAATAAAAAATATTCAGAGAAGAAAATCCACAAACTTTCAAAAAGCAAAACTATGTTGAAGGGACACAAATGAAGCAGTGTGTAGGCCATATCAGGAATTATAAGTAATCTAGAGATGATTTCATGTATACAGGAGGATGTGCATGGGTTATATGCAAGCGCTGTGCCATTTCATGTAAGAGGCTTCAGCATCTGCAGATTTTGGTATCTGAGTGGAGATCCTGAAACCAATCACCCAGGAATAGTGAAGGATGACCGTATAAAACTGTTATTTCTAAATTTTAAATATAAATCATAAAAAAATTATAAACTAGATAAAAACAAGAAGTGTTTTTATAGTGTGAGAATAAGTTTAGATTTATTTTTTCCTACGTGTAACCCTTTGGTTTAATATTATTTATTGAGAAGACATTCTATGCCACCTTAAACCACAGGGCAGCCTTTGTCAACTCTAAAGGGACTGTGTGTACACGGATGTATTTTAGACACTGTTTCTGCTAAGGGGCTCTCTGTGTCCACACTCTTGAGGATGCTGCACTTCATGTAGCCTTATAAAACCCTTTAAATTTAGTAGCCAGAGCCCTCTAATTTGTTATTATAGGCTACTTGCTATTTTTTTTTTCTTAAGGCGGAATCTTGCTCTGTCACCCAGGCTGGACTGTAGTAGTGCAATCTCAGCTCACTGCAAACTCCGCCTCCCAGGTTCAAGCGATTCTCGTGCCTCAGCCTCTTGAGTAGATGGCATTACAGGTGTCTGCCACCAGGCACGGCTAATTTTTGAATGTTTAGCAGAGACACGGTTTCACTATGTTGGCCAGGCTGCTCTCAAACTCCTCATCTCAGTTGATTCGCCCACCTCGGCTTCCAAACATGCTGGGGGAAACTTGATTTTCTATAGCATTATGTTACTGGATATTTCCGTAAAATTTAAAATGAGGGAGGGACAGAGACAGAGAGGGAGCAAACTCCAGAGTTGGGACTCTGGAATCTTGGGTCATGAGACAAATTATAGATAAAACTATAAAAATCCAGAATTTACATGTGTGGTTTTTGCTGATAAAGTACAATTCGAAGATTGTAAATAATTGCATAATCCTTTCCTGGGAATTTAAATCATTTTAACTGGTTTTGCTGTAATACTAGAAATACAAGCATGAAAAATTCTAATGGTTTATTAGTCACAATGACTCCGAAAACATTAATAATACCTATTAGATACTTTGCATATTACACAGGAAGAAGAGTTTGAATCTCAGATAAAAACAATAAAAATACATGAAAAGTCTTTCACGTTAGCACAGATTTTAGGCATCTTGTGTTCGGGAGGTTGGATCTGAGACGTGTTGTGAGTTGGTCATAGTGAAGGACGCGAGGTGCCAATTCTAGTGAGAACAATTTCCAGGAAGCCGTGTTCCGCTCTTGAGCAAGCACCCACTGGGCCTCATGCAAGGTAGAAAGAGCCTGCGTACGTCACCCTCCCGTGATGTGGTCAACATGTAAACTGCATGGGCAGGGCGCCAAATAACATCCTGTGCGCTGCTGAGCTGAGCTAGGGGTGCGGCCGCCTGTCTGCACCGGCAGCACCATGTCGCTCATGGTCATCAGCATGGCGTGTGTTGGTGAGTCCTGGAAGGGAATAGAGGGAGGGAGCGCGGGGATGGAGATCTGGGCCCAGAGGTGGAGATATAGGCCTGGAGGTGGAGTTATGGGCCTGGAGTGGAGATCTGGGCCTGGAGGGGATATATGGGCCTAGAGATGGAGTGATGGGCCTAGAAGTGGAGATCTGGGTCTGGAGTGGAGATATGGGCCTGCAGTGGAGATATGGGCCTGGAGTGGAGAGAGGAACCTGGAGAAGAGATAGGAACCTGGATGGGAGGTAGGAGCCTAGGGTGGAGATATGGGACTGGAGTGGAGATATGGGACTGGAGTAGAGATATGGGCCTGGAGTGGAGTTATGGGCCTGGAGTGAAGTTATGGGCCTGGAGGTGGAGATATGGGCCTGGAGTGGAGATATGGGCCTGGAGGTGCAGATATGGACCTGGAGTGGAGATATGGCCCTGGAGTGGAGATGTGGGTCTGGAGTGGAGATATGGGCCTGGAGGTGGAGATAAGGGCCTGGAGTGGAGATATGGGCCTGGAGTGGAGATATGAGCCTGGAGATGGAGATATGGGCCTGGAGTGGAGATATGGGCCTGGAGGTGGAGATATGGGCCTGGAGTGGAGATATGGGCCTGGAGTGGAGATATGGGCGTGGGGTGGAGATATGGGCCTTGAGTGGAGATATGGGACTGAAGTGGAGATATGGGTGTGGGGTGGAGATATGGGACTGGAGTGCAGATATGGGCATGGGGTGGAGATATGGGACTGGAGTGGAGATATGGGCGTGGGGTGGAGATATGGGACTGGAGTGGAGATATGGGCGTGGGGTGGAGATATGGGCCTGGAGTGGAGATATGGGACTGGAGTGGAGATATGGGCGTGGGGTGGAGATATGTGCCTGGAGTGGAGATATGGACGTGGGGTGGAGATATGGGCCTGGAATGGAGATATGGGCCTGGAGTGGAGATATGGGCGTGGGGTGGAGATATGGGACTGGAGTGGAGATATGGGCCTGTTGTGGAGATATGGGCTTGGAGTGGAGATATGATCCTGGAGTGTAGTTATGGGCCTGGAGGTGGAGATCTGGGCCCGGGGTGGAGATATGGGCCTGGAGTGGAGATATGGGCCTGGGGAGGAGATATGGGCCTGGAGTGGAGATATGGGCCTGGACTGGAGTTATGGACCTAGGGTGGAGATCTGAGCCTGGATTGGAGATGTGGGCCCAGATTGGCTATATGGGCCTAGGGTGGGAATATCAGCCTGGAGTGGAGATATGTGCCTGGAGTGGAGATATGGGCTTGGGGTAGGGATATGGGAATGGAGGCTGGGTCTCTGCACAGCCGAGAGCCCTGTTCTTGGGTGCAGGTAGGCACTGAGGGTGAGTTTCCCTTCGGCCCAGGAAGGGCCTGGCTACCAAGACTCACAGCCTAGTGGGGATAGCAAGGAAGGCCTGGTTTGCCTGCAGATGGATGGTCCATCATGATCTTTCTTTCCAGCGTTCTTCTTGCTGCAGGGGGCCTGGCCACATGAGGGTAAGTCCTTCTCCAAACCTTAAGGTGTCATCTCCCCACATAAGAGGATTTTCCTGAAACGGGAGGGAAGTCCTGTCAGGGAGTCTCTCTTAAACTAGAAAGAGGGGACCCTGGGGTGCTTGGCCCACAGTTCCGACCTTGCCTCCCTGGCCTTTCATTTCCTTGGCAGAGTCAAGTTCTGTGGGGACCAGGGTTACACTAGGGTGCTCAAAGCTGGGGTGTGTGGTGGGAAAGTGGTAGGAACAGCAGATCCTCTGAGGACAAAGGTGTTACTCACACACTTCAGCGTTTCCATGACGGTAGGGGCTGCAGTGTGGCTGCTGTCATTCTACCAGAAGAGGTGGGAAACCACAGCCATGGCCCTGACATTCCAAATCCTCTGATGGGGGCTCAGTTGTTTATTTTCATTCAGGCATCTGCTGATATTCCATTCTCAAAGGACATGCCCTCCACCCCATGTCTACCCTGTGTTGTTTTATGTGAGTAATCTTACAGTATTAAAATCTAGTAGGAGTCTCTTACTCAGCACTTGCTCAAAGTTCTCAGCTGACACTTTTGTTGTAGGGAGACAGCTTGTCTTTGTGGGATGAGTCCTTCCTTTAGCCCTAGGCACCAAGGTGTGATAGCAGCCATAGAAATGTGGAAAGTGGGGAGAATCTTCTGAGCACAGGGAGGGAGGGGCGGCTCCACATCCTCCTCTCTAAGGCGGCGCCTCCTTCTCCCCAAGGTGGTCAGGACAAGCCCTTGCTTTCTACCTGGCCCAGCCTTGTGGTGCCTCCAGAACATGTGACTCTTCGGTGTCACTCTAATCTTGGGTTTAACAACTTCAGTCTGTACAAGGATGATGGGGTGCCTGTCCCTGAGCTCTACAACAGAATATTCTGGAAAAGCCTTTTCATGGGCCCTGTGACCCCGTCACACACAGGGACCTATAGATGCCGGGGTTCACACACACACTCCCCCAGTGGGGGGTCGGCACCCAGCAACCCCCTGGTGATCGTGGTCACAGGTCAGAGGGCTCCTGTCTGGGATTCTCCTTGTCCCACCTCCTGAATCCCAGAGCTTCTGGTAGGCATGTCCTTGAGGGTCCCTTCACGCAGGCCCTGACTGTATTTGGGGTAAAGGGGGATTGAATACAGGGAAATGGGTGCTGTGGTGGGAAGAATAATTGTCCCCAGTGATGACTACATTCTAATCCCTGGAGTCTGTGACTATTTATGTTATAGGGGAAGGGACTGAAGGGGAAGATGGAGCTCAGGTTGTTGATGAGTTGACCTTGAGATGGGGAGAAGGCCTGGACTGTCCCCCTGGGCTCAGTGTAATGACAAGTGTCCACAGGAAAGGAGGAGGAAGAGGGGAGTGGGGATTAGAGCAGCGTAATGGGAGTCTCCATCAGCTTTGAAGGTGGAGGAAGGCCAGGAGCCATGAATGCAGGTGGCCTATAGAGGCTGGAAAAGTCAAGGAACTGATTCTCCTGAGTCTCCAGAGGGAACGAAACCCTACAGGTGCCTTGATTTTAGCCCAGGAAAAACAGGGCCCAACTTCTGCCTCCAGAAATGGAAGGGGTCAGTGTGCTCTCTCCTGCTGCCATGCTGCTGATAATTTTCTACAGCAGCAACAGGAAACCAACACCGGAACCCAGCTCGAGGAAAAGTTAAGAAAGGACACAAGGATAGCCGGGCGTGGTGGCAGGTGCATGTAATCCTAGCGACTTGGGAGGCTGAGGGCAGGAGAATCACTTGAACCCAGGAGACAGAGGTTGCAGTGAGCCTAGACCACACCACTTCACTCCAGCCTGGGCAAAGGAGTGAGACTCTGTCTCCAAAATTAATTAATTAAAGAAACCAAACAAGGAGAAGGTTGGCTACACCAAGATCAGCAAGTGAGGGATGATGATGCCACCACCAGGCTCCATCCACATAGGGAGCGGTTGATACTCCTCCAACCAGCACCAGGAGCCAGGCTATGGAAGCTGGCACAGGCATGGCAAGAGTGGCTCCCAGTCCCCACCAGGAACAGGGTGTGTGGACACTGGTGCCTGCCTTACTGATCAGTTCATACCTCCTGCCAAGGATTCCAATTCGACCAAAAGAGATTGAACCAGGCTGCTAAGAGCCTGGATGTGCAGCCTATCCTGGTTCCTCTTCCACCCCCACATATACAGCAGGAAAGACATTAGTTCAAAATAGATACAACAGCCGAAGAGATGAGGCTGAGCCCAGCGGCAAGGGAATCAGAGGTTACTAGAGACAGAGGGACAGAGAAGAGGGAGGGAGACAGATGGAAGGACCTGCACCAGGAGTTATGGGCACAGAAAAGAACATGAAGACACAGAGAGGAAGGAGAGAGACAGACACCAGGGAGGGGAAGCCTCACTCAATCCAGGTGCCATGGATGGGATGATAAAGAGAGACACCTTCTAAATTCACAAACTCTCTTCCTAGGATTCCGCAGAAAACCTTCCCTCCTGGCCCACCCAGGTCCCCTGGTGAAATCAGAAGAGACAGTCATCCTGCAATGTTGGTCAGATGTCATGTTTGAGCACTTCCTTCTGCACAGAGAGGGGACGTTTAACCACACTTTGCGCCTCATTGGAGAGCACATTGATGGGGTCTCCAAGGGCAACTTCTCCATCGGTCGCATGACACAAGACCTGGCAGGGACCTACAGATGCTACGGTTCTGTTACTCACTCCCCCTATCAGTTGTCAGCGCCCAGTGACCCTCTGGACATCGTGATCACAGGTGAGAGTGTCCAGACATTCTTCTCATTGTCATTGGGATGCAGAGTGAATGATCCAGGACTTGGAGGCCCAGGTGGTTGTAAGGAAGATGAGCTTGGTATTCTTATGGAGAGAGACTGACTTGGTGAGGTCTGTACCAACAGAGACAGAGAAACAGGAGACACAAGTACAGACCAGGTGTCATAACAGAGGACACACACAGGGGCCTTTCCGAGAGTTAGAAAAGACAGAAGGAGTTAAAGGAGACAGACAGACAGACATGTCCCAGAGAGAGGTGTCCCTCCATGCTGACTTTGCTCAGAGACCTGGCACATGTTAGAAGTTTCATTTCTGTTTTACCTCCACAAAGTGTTCTCTACCAGGAGAACCCAAGGACACCCATATTTCTGACCTGAGTTGGGCCCTATGGCCTCAGGCCTTCTGGCACCTACAGATGCCATGTTTATTCTGACACCTCTGCCTTCCAGGTAATGGAGAGTAATCGTCCCAGGATATCATGGCCCCAGAACACCAACCCCTGTATGCTGTGTGAACTTGTAGTCTCCAGACTGGATTCTGAGGCTCACATTCCAAATAACCCCACATATGAAAGGATCACTGAGAGGCACAGAGAAAAATCAGGAACACCAAAAAGCAAAGACATAAACACACAGAGAATGAGCCAGAGGAAGGAGATTGAGAGACTCACAGACACATAAAGAGAGAGAAAAGAGGGCAGAGGAGTGGTGAGAATGATGGAAGGGAGCAGAGAAAAGCACTAAAATTAGAGTCATGAGGGAGAGGCACAAGGACATAGAAAGATGGAGATGTGGGGATGAATTGCAGAGATTCCAAAGAGAACTAGAGAGACCGAGAGGCAGAGCAAGACAGATGATAGATGGATAGATATAGATAGATGATAAATAGGTAGATGATAGATAATAGGTTATAGATACATAGATGATGATTGATTGATTCATTAATAGATGAGACATAGAGATGATGATGATGAAGACAGATAGATAATACATAGAGATAGAGAGGCAGACATAGAGAAATCATAGAGAGAGAGAGATGATACACAGATATAGATAATAGATGATTGATGGATAGATAGAAAATTGATAGATAAATAGATGATATATAGATATAGATGACAGGTAGAGAATTTGTAGATAGGCACGGAATAGATAAATAGATAGATCGATAGATAATAGATAGAAATATGCAGAAAGTTATGAACAGGACACAAAGTGAGAAACTCAGAATTAAAAAAAGTAACATCAAGTGAACCAATCCAAGGAGAGTCAGAGAGAATAAAACAATCCAAAAAGAGAAAACATATCTAGAGGTGGGGAAGTGAGGTCAGAGACCTAGAGAGACAGAGAAGGTGGAAGGAGGAAATAGACGTGAAGAGAGATGGGGTGGAGGGTGAGAGAGAGAGAGAGAGAGCATTAGGTCACAGAGCAGGGGAGTGAGTTCTCAGCTCAGGTGAAGGGAGCTGTGACAAGGAAGATCCTCCCTGAGGAAAATGCCTCTTCTCCTTCCAGGTCTATATGAGAAACCTTCTCTCTCAGCCCAGCCGGGCCCCACGGTTCTGGCAGGAGAGAGCGTGACCTTGTCCTGCAGCTCCCGGAGCTCCTATGACATGTACCATCTATCCAGGGAAGGGGAGGCCCATGAACGTAGGCTCCCTGCAGGGCCCAAGGTCAACAGAACATTCCAGGCCGACTTTCCTCTGGACCCTGCCACCCACGGAGGGACCTACAGATGCTTCGGCTCTTTCCGTGACTCTCCATACGAGTGGTCAAAGTCAAGTGACCCACTGCTTGTTTCTGTCACAGGTGAGGAAAGCCCATGGCTGTCCCATGTCCTATGATCCTAGAGCCTTAGCTGAGGAGCTTCCTGCTGAGGATGGAGAGAAGCATGGACAGATGCAGAGAGAAGACGCAGCCTCGGTGTGAGGGAGGGATCAGGGCACAGGATGGCAGACAGGGCACCTCCAAACCCTCCTACATGGCCTGCATGGAGGCCCGCGGCCAGGGCTCCAGGCACCCAGGCAGATGGAGAAAGCGGTCAGGAGAGACCCAGAGGAGGGAGACTGGGCTCAGTTTGGGGAGATCAGAGGTTCCCTCAGCCCCTCAACATTACCCATTTCCCAGAAGCCCATCCTGGCCTCTCACCCACACAGAGATGTCATCACCAGCAATCCCTACACCCTTTACTTTTCTTTGAAGAAATATTTATTGAGGATAAATATACCTATATAGCTTACCACCTTTAACATTTTTTTTTGAGGTGGAGTCTAGCTCTGTCCCCTATGCTGGAGTGCAGTGGCACAATCTCAGCTCACTGCAACCTCCGCCTCCTGGGTTCAAGCGATTCTCCTGCCTCAGCCACCTGAGTAGCTGGTGCTACAGGCACGCACCACCATGCCAGGCTACTTTTTGTATTTTTAGTAGAGAGGTGGTTTCACCATGTTGGTCGAGCTGGTCTCGAACTCCTGACCACATGATCCACCCGCATCAGCCTCCCAAAGTGCTGGGATTACAGGCATGGGCCACCGCACCCAGCCACATTTACCATTTTTAAGTGTAAAGTCTAGTGGTCATAAATACATTTATATATATATATATATACATTTTTTTTACCCTCCACCCTTTTCTTCCTGTCCTCCAGTAGCCACCATTCTACTCTCTACCTTCATGAGATCCACCTTTTAGCTCCTGTATATGGGTGAGAAATGGGAATCTTTGTAATGACCTCCAGTTCCATCCATGTGGCTGCAAATGACAGGATGTTATTCTTTCTATGGATGAGTAGTCTCCACTGTGCGTATGTACTACATTCTCTCTATCCATTCACCCACTGATGGGCAGGTAGGTTGACTCCTCATCTTGGCTACTGTGAACAGTGCTGCACCAATCATACGAGTGCAGATATCACTTCGATATATTGATTTACTTTCCTTTGGATATAAACCCAGTAGTGAAATTGCTGGATACTATGAAAGTTCTCTTTTTTTTTTTTTTCTTTTTTGAGAAAGAGTTTCCCTCCTTAGCCCAAGCTGGAGTCAAAGTGGTGCGACCTTGGCTCATTGCAACCTCCGCCTCCTGGGTTCCAATGATTTTCCTGCCTCAGCCTCCCTAGTAGCTGGGATTACAGGTGCACGCCACCATGCCTGGCTACTTTTTGGTTTTTTTAGTATAGATGCGGTTTCCCCATGTTGGCTGGGCTGCTCTCAAACTCATGACCTCAACTGAGGTGCCCGCCTCAGTCTCCCAAAGTGCCGGGATTACAGGCCTGATCCACCACACCCAACCTCTTTTTAGTTCTTTAAAGGACTTCCATACTTTTCTCCGTAATCGCTGTACTAATTTACACTCCTCCCAACAGGGTACCAGGGTTCTCCTTTCTCTACCACCTTGCCAGCATTTCTTTTGCCTGTCTTGCAGCTAAAAGCCATTTTATTTTATTTCATTTTATTTTGAGGTGGAGTTTCGCTCTTGTCACCCAGGCTGAGTGCAGTGGTGCGATCTCGGCTCACCGCAACCTCCACCTCCCAGGTTCAAGCGATTCTCCTGCCTCAGCCTCCCGAGTAGCTGGAATTACAGGCACACGCCACCACGCCCTACTAATTTTTGTATTTTTAGTAGAGACAGCGTTTCTCTATGTGGGTCATACTGGTCTCAAACTCCCGACCTTATGAGATTCACCCACCTCAGGCTCTCAAAATTCTAGGATGACAGACGTGAGCCACCTCGCCCGGCCTAAAAGCCATTTTAATGGAGTGAGATGAAAACTCACTTTGATTTTAATTTGCGTTTCTCTGATGATGAGTGATACTGAGCAGTTTTTCGTATGTGGGGAAATTTCATGTCTTTTGCTCCTTTTTCAATTAAATCATTTGTTTTATTGAGTTGTTTGAGCTTCTTATATTTCTAGTTATTAATCCCATCTCAGATGCATAGTTTGCACATATTTGCTCCCAATCTGTGGGTTGTCTCTTCACTTTGTTGGTTTATTTTTAGCAGTGCAGAAGTTGCTTAGTTTGAGGTAATCCCAATGGTCTATTTTTGCTTCGATTACTTGTGTTTTCAAGGTTTAAAACAAAATGTCTTTCTTCAGACAAATGTCCTGGAGCATTTCCCCAATATTTTGTTCTACGTGTTTCATAGGTTCAGGCCTTAGACTCACATCTTTAATCCATTTTCATTTGATTTTTGTGTATGGTGACAGGTAGAGGTGCAGTTTCATTCCTCTGCATGTCGATGTCCAGGTTTCCCTGCACTGTTTATTGAAAAGACTGTCCTTTCCTGATTGTGAGTTCTTGGCACCTTTGTCAAAGTCCATTGGATGGGCTGGGCTTGGTAGCTAACACCTGCAATTTCAGCACTTTGGGAGGCCGAGGCGGGTGGATTACCTGAGGCCAGGAGTTCAAGATCAGTCTGGACGACGTGATGAAACATCGTCTCCACTAAAAATATAAAAATTAGCTGAGCATGGTGGTCAGCACCTGTAATACCACTACTCAGGAGTTTGAGGCAAGAGAATGATTGAACCCAGGAGGCTGAGGTTGCAGTGAACTGAGATTGCACCTCTGCACTCCAGCCTGAGTGACAGAGCAAGACTCCATCTCAAAAGAAAAAATAAAAACCATTGGATGTAAATGCATGGAATATATCTGTGTTATTCATTCTGCTCCATTGTTCTATGTGCCTTTCTTTATGCCAATGTCATGCTGTTTTGCTTACTACAGCTCTGTAACATATTTTGAGATCAGGTAGTGTGATGCTCCTGTTTTCTCTTTATACCTTGAAGTCTCAAGACAGTGGGTGTCACATAAAAAAATTATGGAAAAAAGGATCCCAGGACTCCCAGGGCCCAATATTAGATAACAGAGTGTTGGCCATGAACCATCCTCAAAGATTTCCACTGAGTAGAGGACAGACACCCTCATTTCCTCACCTCTCTCCTGTCTCGTGTTCTAGGAAACTCTTCAAATAGTTGGCCTTCACCCACTGAACCAAGCTCCGAAACCGGTGAGTACAGAACCCTCTTATATCCGCTTTTGGAAACCTGGGGAGGTGGAAACCTTGGATTCAGGCGTTGACTCAGCATCTCACAGCTCTGACATTGTACCCCTGTCTTCCACCATCTCCGAACTCCAGATACTCCAACAGCGAAAGGGATCTGGGCCCAACACAGGGCTCAGTGAAATCTCTTCATCCCTCATTTTATGGAGCTGAGACCTCCTACAAGCTAGAAGAATGATTGCCAATCTGACATCCTTCTCAGGAAAAATGCAATGTTTGTTCTGCCTGCATTCCTAACTGGAGGATAAATTCCTGGAGACTTGAGAGAGGGAAGGGAAGGGAACATCTGATGAGGGCGAGGTGTTTTAGAGAAGTTCCACTTGCCAAGGAATGAGCTCCTGTAGGTCATGAAGCAACCCTGGCTGACTCCGCAGAGAAAGCGCCTTGCCGTAACAGAGAACAGAGCTCATGCACGCACACTTCGACTCACTGACTCATTCAGCCACGGCCCCATGCTCAGGCTGTGCAGTGTGGAAGCTTTTCCTATTGTTGCCATAACAAATTTCCACAAGATTCGTGGGTGAAAACAAAACGGTTTTTTAATTATCTTACAGTGCTCTAGCTCAAAGTATGAAGTGCATCTCACTGGGCTAAAATCAAGGCGACAGCAAGGCTGCCTTCCCTCTGAGGGTTCCAGGCAAGAATCTGCTTCTCACTTGTCCCAGCTTCTAGAGGCTCCCACATTCCTTCGCTCCTGGTCCCCTTCCTCCTTCCTCAAAGCCCACAAAGGCTGGTCACATCTCACGTGGCATCACTCAGACCCTTCTTCCTTACCACACCTCTTTATCTGAATGCTGCTCTCCCTTCTTCCTCATCTTTTGAAAACTTGGGGATTCTATTGGGTTCACCAAGATGAAAATCCATCATAATCTCCAGGAAATCATTCAGGATACCCTTGTTTTAAGTTCAGCTGATTAGCAACCATAATTCCATCTGCAATCTTCATTCCTCCTTTCCATGTAAAATAAGATATTCACAAGCTATGGAGGCTAGGACAGGGACATTTTGGGGTGGGACAGCATTCTCCTACCTTCCACAAACAGTGAACAAGATGCATTTGGCCTCTGCCCTTGGGACACTGATATTGCAGATGGTTAAATGGGAGGGCAGAAAATGAATGCACAAGTGGACCAATAAATGAATGATCCATTGGGAAGCATCTGTGTATGAAATCTATTTGTTTGTTTCTTCGTTTGTTTATTGAGACAGAGTCTCCCTCCGTCTTCCAGGCTACAGTGCAGTGTCACCATCTTGGCTCACTGCAACCTGCACCTTCTGGATCCAAGTGATTCTCCTGCGTCAGCCTCTCGAGTAGCTGGGATTACAGGCAACTGCCACCATGCCCGGCTAATTCTTTTTGTATATTTTTTGTAGAGGATGTTTCACCATCTTCGCCAAGCTTCTCTGAAACTCCCAACCTCAAGTGATCCGACCGTCTCAGCATCCTAAAGTACTGGGATAACTGGCGTGAGCCACTGTGCCCAGCCAGAATTTAAAATAAATAATACATAATGCTGAGTGTATGATTTTGGGTGACAGAGAAGATCTCACTAATCAGATATTTGTGACATTAATGAAAAACACGGATTGAACCCCTGAAAGATTGGCGGAAGGATTTTCCACACACAGCTGTCAGCCGTGAAGGCAGAAAGCTGAAAACAATCTGATGTGGAAGGAAGAGGCTCTGCCTCAAATGCTGGGAATGAGATGGGGAGAATGACAAGACGACTGTGGAGAGACGGAGAGCACACTGGGTACACAGGAAACTAAGGAGCAACAAGGAGTGTGTGTTTGACACTCACAGCCATTGGATTCACCTCGGGGTAGCCAGGAATCCCTACATGATTAATAGTGACTGACATGAAAATAAGGGAGGCCCAGGTGCGTAACTGGAATCTAGGAGACCGTGGAAAAGGCAATTCCCGCCTCACTGGTGAAATGTGGTGCTGATTTAGACCCTAACTGGGTGAAGCAGATGGATATAAGATATGCTTGTGAGGTGGAATCATTGGCTGGAAAGGCTTGCTGGGTATGATTTTCCTAGTTGTCTAATCCTCGCTTAATTTCTTTCTGAGCTTTATTCCTACTACACATAAATCAATACCTGGCAAAGGAGTGACAGATATATGAGGGGTGGTGGAAATGAAGGGACCTATTACAGCATAATATACAAGTCTGTGAACGGTGGCTCACGCCTGTAACCCAGCACTGCAGGAGGCCAAGGCGGGTGGATCACACGAAGTCAGCAGTTCGAGACCAGCCTGGCCAACATGGTGAAACCCTGTCTCTAGGAAAAACACAAAAATTAGCCGAACATGGTGGTGCATCCCTGTAATGCCAGCTCCTACTCTGGAGGATGAAGCAGGAGAATGACTTCAACCCAGGAGGTGGAGTTTGCAGTGAGTGGAGATTGCATCACTGCACTCCAGCCTGGGTGACACAAGGAGACTCCGTCTCAAAAAATAAAAATAAGAAATGCATAAATATAAATATAATATAACACACGCAAATGACAAAGGGACCTGAATTCCAATCATGATTTTTCTATTTCTCTATAATTACTTCTTTGATCCTTTATCTTATCCATTAGGCAATGAGCCTAAAACCTCTTCCCTATTTGGCTTTCTGTGAGCATGAGATCATATAGAAAATGTGAAAGCCCGCTGAATCCTCCAGCACAGATCCTGGAATACACAAAGTGCTCTGTTCATCACAAAAAAAACATGCCCTCTCACCCAAATCCCCCACCTCACCCCTACTTCCAATCATCTGTGGAGATTCAGATAGGCCATGGGGAGGTAAATTCTAATACTCCTTGGAGTGAGTCCAGATCTTGGAATCAGAGATCAGCGTCAGCACTAGCTCCTGCTCCCCTTTCCTACTAATTCACAGGAGGACAGGTGGTATTGAAGCAATAGATGGCCGAGGGTGTGGTCCTTCCCCCAGCCTCTGGGGTAGAACAGCAGCCTAACATGTGTCTCCTGAGATCACAAAGAGTAGCACGTTTCACATGGGCTTCAACACTATTTCCTGGCCATTTGACATAAGAGAATTCTACTTCGCTTTTTTTATCTTGATTTCACTTTTGTTTCCTTTTCTTGGAGAATGCAAGTTGTTTGACTCAAGAATGCCGTGGATGTATAAATCCTAAAGCACATTCGCTGTGTATCAATCCCAGTGCAGTCTTCCCAGAGAAGACTCTAAACACCTCCTGGACTGCACCTGGGCCTATGCCAATTCCTATCACTCACCGTCACTCCAGGAAGACAGAACACACAGAGAATACATTACACAGGCAGGTTCATTACTAACAGATAAGCAGCGAGTGACAACAGAAGCCTACATTTCAATGTGAGCCAGTCCCTCAAGGCTCAGAAAAGCTGCTCGGGACATATGGAGTCACCCCATTTGCAGTGTAGCTGGGGGAAGCCAGAAAGCAGCCCAGCCTGGGTTTTGTACCCTGGAGCCACAGGAAGCACTCAGCTAAAGCACTGCATGACGCCTTCCTCCAGGAAGAACAGGAAGACAGCCCAGGCTGTTCTGAGACATTCCTCCTGATCTCAGGACGTTGCTGTCGTAGTTTTTTTTTGTTGCTCTAAAGGAAAACTTGAGCCTCGGTAACTTCTAAAGAAAAGAGATCGGTTTGCCTCACCGTTCTGCAGGCTGTACTGGAAGCATGGCACCAGAATCTATTTCTTGTGACGGCCTCAGGCTGCTCCCACTCTGGCAGAAGGGAAGGAGGGTCTGTCTGTGCAGAGACCGCAGAGATCACACGGCAAGAGAGAGAGTAAGGGGGAGGGGGAGCGATGGAGCTTCCAAGCTCTTTTGAACAACCAGCTCTCCGGGAACTAATAGAGGGGGAACTTGCTAACCCCGTCTCCTTGGGACAGCATTGTTCTGTTCATGATGGATCCACCTCCATGACCCAAACACCTCCCAAGAGGCCCAACCTCCCACAGTGGGGGTGAAATTTCCATGTGAGGTTTGAAGGGGTCAGACATCTCAACTAAAGTAGTTGTATCCTCAGCACGTTCTATGGTTACTATGAGAGCTATAATTGAGAAAGCAGGGGAAAGCTAGGTCTCCCACCATTTGGGTGCTTGTCCTAAAGAGACGTTGTATGTGGTTACCTGTCAATCAAGAAATGCGAGACAATTCATAAAGAGGAACTGCTATGATTAGCTTCTTATTGGTGTCTCCTCTTCTTCCAGGTAACCCCAGACACCTACACGTTCTGATTGGGACCTCAGTGGTCAAACTCCCTTTCACCATCCTCCTCTTCTTTCTCCTTCATCGCTGGTGCTCCAACAAAAAAAGTAAGTCTCACGAAGCAGAGGCCAGAGAGCTCAGGGCCATGTGGGGAAGCAGGATGGTAGCACGCGGGTGTGTGTTCCTCACAGGCAGGATGGTCCCTGGCCCAAGGCAGGAGCCACAGAGGCAGGACTTTCTAGAGAGAGCACCAGATTCCCTTCCCCTGCCTTCAGCTCACAGACCATTGCCTGATTCTGAACTGTACCCTCACGTCCCCTGCAGCCACTCACATCCAGGAGAAGGTTCCATGACAGGCAGAAAGTGGGAGATAGAATCAATGGGATGGGAACTCAGAGCTATTCATGGGATGGGTCCTTGAGCTCAGAGAGATAGAATGTCTGAGTCTGCTGTTGGCAACTGAGGGACCTCAGGCACCTATGGCCTCCCCCTGTTTGTTGGTATCTGCTTATGAAATGAGGACCCAGAAGTGCCCTCCGAGCTGTTTTGTTGACTTCCATCTTCTACAGATGCATCTGTAATGGACCAAGGGCCTGCGGGGAACAGAACAGTGAACAGGGAGGTAGGTGCTCCTCGGCCCAGCCTCGTGGCTAGTCTTATTCCCAAAGAGTCCTGAAAAATGTGAGCACCCTCCCTCACTCAGCATTTCCCTCTCTCCAGGATTCTGATGAACAGGACCATCAGGAGGTGTCATACGCATAATTGGATCACTGTGTTTTCACACAGAGAAAAATCACTCCCCCTTCTCAGAGGCCCAAGACACCCCCAACAGATACCAGCATGTACATAGAACTTCCAAATGCTGAGTCCAGATCCAAAGCTGTCTTCTGTCCACGAGCACCACAGTCAGGCCTTGAGGGGATCTTCTAGGGAGACAACAGCCCTGTCTCAAAACCGGGTTGCCAGCTCCCATGTACCAGCAGCTGGAATCTGAAGGCATCAGTCTTCATCTTAGGGGATCGCTCTTCCTCAAACCACGAATCTGAACATGCCTCTCTCTTGCTTACAAATGTCTAAGGTCCCCACTGCCTGCTGGAGAGAAAACACACTCCTTTGCTTAGCCCACAATTCTCCATTTCACTTGACCCCTGCCCACCTCTCCAACCTAACTGGCTTACTTCCTAGTCTACTTGAGGCTGCAATCACACTGAGGAACTCACAATTCCAAACATACAAGAGGCTCCCTCTTAACACAGCACTTAGACACGTGCTGTTCCACCTTCTCTCATGCAGTTCCACCTCCCCTCAGACTATCTTTCAGCCTTCTGTCAGCAGTAAAACTTATAAATTGTTTTTAGTAATTTCAATGTAGTTTTCCCTCCTTCAAATAAACATGTCTGCCCTCATGGTTTCGGTAATGGGACTCTTTTCTTGCCTAAGGCTTCTGGTGTTATCATTACCATGTCCACATAACCCCATCTGTTCTCCACTGGGTTCTCACCCCTGGACTCTGAGCTTCTGGAACAGGGTGGACCCTGACTTGTCTCTGAGACTCCAATTTCCATCCAAAGATGCAGCACATAGGAAGTTCCAAGGATCGTGAATCACATGAACAAGTGATATTCTTACTCTCTGCAGACCTGGAAAGCTGGCAGAGTCATTCCATGATGAAACATTTGTAGAGTCATAGGCCTTGTTAGTCTCATCTCCACGGGGACACATGTCAACGCATCATCTTTCATACTATAAATATACAGTCGCTCCTCCGTATCTGTGGGGTTTACAGGTGTTTATTGAACCAAGTATAAATCAAAAATATTCAGAGAAAAAGCCCACAAAGTTCCAAAAAGCAAAACTGTGTTGAATGCACACAAATGAGGTGGTGTATAGGCTGTATCAGGAATTATAAGTAATCAAGAGATGATTTCATGTATACAGGAGGATGTGCATGGGTTATATCCAAATGCTGTGTCATTTTATGTAAGAGGCTTGAGCATCTGCAGATTTTAGTATCTGAGTGGAGATCCTGAAACCAATCACCCATGAATAGTGAAGGATGACGGTATAGGACTTTTATTTCTCAAATTTAAATATAAATCATAAAAAATGTACAATAACTAGATAAAAACTAAGAAGTGTTTTTATAGTGTGAGAATAAGTTTAGATTTATTATTTCCTATGTGTAACCCTTTGGTTTAATATTATTTATTGAGAAGACATTCTATGCCACCTTAAACCACACGGCAGCCTTTGTCAACTAAAAAGGGACTGTGTGTACACGGATGTGTATTTTAGACACTGTCTCTGCTAAACGGCTCTCTGTGTCCACATTCTTGAGGATGCTCCACTTTATGTAGCCCCATAGAACCCTTTAAATTTAGTAGCCAGAGGCCTCTAATTTGTTATTATAGGCTATTTGCTATTTTTATTTTCTTGAGGCGGAGTCTTGCTCTGTCGCCCAGGCTGGACTGCAGTGGTGCAATCTCAGCTCACTGCAACCTCCGCCTCCCAGGTTCAAGCGATTCTCGTGCCTCAGCCTCTTGGGTAGCTGGTGTTACAAGTTCCTGCCACTGGGCACGGCTAATTTTTGGATTTTTAGCAGAGACACGGTTTCACTGTGTTGCCAGGCTGCTCTCAAACTCCTTATATCAGTTGATCCGCCCACCTCGGCTTCCCGACGTGCTGGGGGAAACTTGATTTTCTATAGCATTATGTTACTGGATATTTCTGTAAAATTTAAAATGAGGGAGGGAGAGAGACAGAGAGAGAGCAAACTCCAGAGTTGGGACTCTGGAAACTTGGGTCATGAGACAAATTTTAGATAAATCTACAAAAATCCAGAGTTTAAATGTGTGGTTTTTGCTGATAACGTACAATTCAAAGATTGTAAATAATTGCATAATCCTTCCCTGGGAATTTAAATCATTTTAACTGGTTCTGCTGTAATACTAGAAATACAAGCATGAAAAATTCTAATGGTTTATTAGTCACAATGACTCTGAAAACCTTAATAATACCTATTAGATATTTTGCATATTACACAGGAAGAAGAGTTTGAATCTCAGATAAAAACAATAAAAATACATGAAAAGTCTTTCACGTTAGCACAGATTTTAGGCATCTCGTGTTCAGGAGGTTGGATCTGAGACGTGTTTTGAGTTGGTCATAGTGAAGGACGCTAGGTGTAAATTCTAGTGAGAACAATTTCCAGGAAGCCGTGTTCCGCTCTTGAGCGAGCAACCACTGGGCCTCATGCAAGGTAGAAAGAGCCTGCGTACGTCACCCTCCCATGATGTGGTCAACATGTAAACTGCATGGGCAGGGCGCCAAATAACATCCTGTGCGCTGCTGAGCTGAGCTGGGGCGCGGCCGCCTGTCTGCACCGGCAGCACCATGTCGCTCACGGTCGTCAGCATGGCGTGTGTTGGTGAGTCCTGGAAGGGAATAGAGGAAGGGAGTGTGGGGTTGGAGATCTGGGCCCAGAGGTGGATATATAGGCCTGGAGGTGGAGTTGTGGGCCTGGAGTGGAGATCTGGGCCTGGAGTGGATATATGGGCCTAGAGATGGAGTGATGGGCCTAGAAGTGGAGATCTGGGCCCAGAGGTCGAGATATAGGCCTGGAGGTGGAGTGATGGGACTGTAGTGGAGATCTGGGCCTGGAGTGGAGATAGGAACCTGGAGGGGAGATAGGAACCTGGAGGGGAGATATGGGCCTGGAGGTGGAGATATGGGCCTGGAGTGGAGTCATGGGCCTGGAGGTGGAGTTACGGGCCTGCAGTAGAGATATGGGCCTGAAGTGGAGACATGGGCCTGGAGTGGAGATATGGGCCAGGAGTGGAGATATGGGCCTAGAGGTCGATATCTGGGCCTGGAGTGGAGATATGGGCCAGGAGTGGAGATATGGGCCTAGAGGTCGATATCTGGGCCTGGAGAGGAGATATGTGCCTAGGATGGAGATACGGGCCTGGGTGTGGAGATATGGGACTGGAGAGGATATATGGGCCTGGAGTGGAGATATGGGACTGGAGAGGAGATATGGACCTGGAGTGGAGATAAGGGCCTGGATTGGAGATATGGGCCCAGGGTGGAGATCTGAGCCTGGATTGGAGATATGGGCCTGGATTGGCGATATGGGCTTAGGGTGGAAATATCGGCCTGGAGTGGAGATATGGGCCTGGAGTGGAGATATGGGCTTGAGGTGGGGATATGGACCTGGAGGCTGGGTCTCTGCACAGCCGACAGCCCTGTTCTTGGGTGCAGGTAGGCACTGAGGGTGAGTTTACCTTCAGCCCAGGAAGGGCCTGGCTACCAAGACTCACAGCCCAGTGGGGGCAGCAAGGGTGCCCTGGTTTGCCTGCAGATGGGTCATCCATCATGATCTTTCTTTCCAGGGTTCTTCTTGCTGCAGGGGGCCTGGCCACATGAGGGTGAGTCCTTCTCCAAACCTTCGGGTGTCATCTCCCCACATAAGAGGATTTTCCTGAAATGGGAGGGAAGTCCTGTCAGGGAGTCTCTCATAAACTAGGAAGAAGGGACCCTGGGGTGCTGGGCCCACA
