# Supplementary material for: Efficient Sequencing, Assembly, and Annotation of Human KIR Haplotypes
Source: Front Immunol. 2020 Oct 9;11:582927. doi: 10.3389/fimmu.2020.582927 (PMC7581912; doi:10.3389/fimmu.2020.582927)
Supplement: Supplementary Figure 2 — WGS haplotigs. Data Sheet 1 is a zipped file containing the assembled haplotigs for maternal and paternal haplotypes for WGS assembly from GIAB individual NA24385. [file DataSheet_1.zip › SF2/NA24385_all_annotation.txt]

NA24385_all_2DL4_tig00000001	3DP1-2DL4~2DL4~3DL1S1~2DL5~2DL2L3S3S4S5
NA24385_all_tig00000006	L~2DL2L3S3S4S5
NA24385_all_tig00000002	3DL3~2DL2L3S3S4S5~2DP1~2DL1S1S2~3DP1~U
NA24385_all_tig00000001	3DL1S1~3DP1~3DP1-2DL4~2DL4~3DL1S1~2DL5~2DL2L3S3S4S5~2DL1S1S2~3DL2
