# Supplementary material for: Efficient Sequencing, Assembly, and Annotation of Human KIR Haplotypes
Source: Front Immunol. 2020 Oct 9;11:582927. doi: 10.3389/fimmu.2020.582927 (PMC7581912; doi:10.3389/fimmu.2020.582927)
Supplement: Supplementary Table 2 — Capture probes. Data sheet 6 contains the 18 capture probe sequences in zipped fasta format. [file DataSheet_6.zip]

Archive with 1 entries (1 files):
- ST2.fasta
