# Supplementary material for: Efficient Sequencing, Assembly, and Annotation of Human KIR Haplotypes
Source: Front Immunol. 2020 Oct 9;11:582927. doi: 10.3389/fimmu.2020.582927 (PMC7581912; doi:10.3389/fimmu.2020.582927)
Supplement: Supplementary Table 2 — Capture probes. Data sheet 6 contains the 18 capture probe sequences in zipped fasta format. [file DataSheet_6.zip › ST2.fasta]

>1
ATATGGGCCTGGAGTGGAGTTATGGGCCTGGAGTGAAGTTATGGGCCTGGAGGTGGAGATACGGGCCTGGAGTGGAGATATGAGCCTGGAGTGGAGATATGGTCCTGGAGTGGAGATATG
>2
TGTCTCCTGCCCATGAGCACCACAGTCAGGCCTTGAGGGGATCTTCTAGGGAGACAACAGCCCTGTCTCAAAACTGGGTTGCCAGCTCCAATGTACCAGCAGCTGGAATCTGAAGGCGTG
>3
ACCTCCCTGAGGAAACTGCCTCTTCTCCTTCCAGGTCTATATGAGAAACCTTCTCTCTCAGCCCAGCCGGGCCCCAAGGTTCAGGCAGGAGAGAGCGTGACCTTGTCCTGTAGCTCCCGG
>4
GATGATAAAGAGAGACACCTTCTAAACTCACAACCTCTCTTCCTAGGAGTCCACAGAAAACCTTCCCTCCTGGCCCACCCAGGTCCCCTGGTGAAATCAGAAGAGACAGTCATCCTGCAA
>5
AGAAAAGTGGTGATTGGCCATCTTTAGTCTCAATGTAAACGGTAATACTGATGAGTGTGGAAAAGGCAGGGAAGAGGATTGACAATAAGTGACACTCATTGTTTTCATCTGAGCTTTGAG
>6
AACAAACCTGCATGCATACCTTTAATCTACAGTAAAGGTTGAAGTTATTTAAAAATAGGAAGAAGAATTACCCTATACCTAAAGCTAAGATTTTTCCCTTTGAATATTCGTTTCTTCATC
>7
CCACTGGGCCTCATGCAAGGTAGAAAGAGCCTGCGTACGTCACCCTCCCATGATGTGGTCAACATGTAAACTGCATGGGCAGGGCGCCAAATAACATCCTGTGCGCTGCTGAGCTGAGCT
>8
GTTTAATGTTCTTTTCTGTCTTTAGTATCAGGGTGATGCCAGCCTTATAGAATGAGTAAAGGCCACCCTGGGCAAACAGTGAGACCCATCCCTTTTTAAAAATTATGAGTTTTACAAATT
>9
AAAAATGCTGTGTTTGTTCTGCCTGCATTCCTAACTGGGAGGACAAATGCCTGGGGGCTTGAGAAGGGGAAGGAAGGGGAACATTTTTGAGGGTGGTGTGTTTGTAGAGAAGTTCTACTT
>10
CACGAACGGTGAACAAGATGCATTTGGCCTCTGCTCTTGGGACACTGATATTGCAGATGGTTAAATGGGAGGGCAGAAAATGAATGCACAAGTGGACCAATAAATGAATGATCCATTGGG
>11
ACTGGTGAAACGTAGGGTTGATTTACACACTAAATGAATGAAAGATGGATATAAGCTATGCTTGTGAGGTAGAATCATTTGCAGGGAGGGCTTGCTGGGTTTGATTTTTCCTAGTAGTTT
>12
GACTCCCAGGGCCCAATGTTAGATAACAGAGTGTTGGCCATGAACCAAACTCAAAGATTTCCACTGAGTAGAGGACAGACACCCTCATTTCCTCACCTCTCTCCTGTCTCATGTTCTAGG
>13
GGCAGAGTCAAGTTCTGTGGGGACCAGGGTTACACTAGGGTGCTCAAAGCTGGGGTGTGTGGTGGGAAAGTGGTAGGAACAGCAGATCCTCTGAGGACAAAGGTGTTACTCACACACTTC
>14
ATAAATACTCTCTTCACTGTTGTGTACACAACATTTTAACTAGTTATTCTGGTTTAAATTTAATATTGACTTTATCTACATATCACAATTGATTACTGTGTACAGACTTTCTTTTCTATT
>15
TAGACAAATAATGATAGATATATAATGATATCACAAATAATGATAGACATATAGTTGGATAATGACAGATATATAATGATTGATACACAGATAGGGTATTTATATATTGGCTTATGCAAC
>16
GTCAGACAAATGTCTTCCCCATTATTTTCTTCTACATGTTTCATAGGTTCAGGCCTTAGACTCATGTTTTTAATCCATTTTCATTTGATTTTTGTGTAAGGTGACAGGTATAGATGCAGT
>17
ATCATATGGAAAATATGAAAGCCCCCTGAACCCACCAGCACAGGCCCTGAAATAGGGAAAGTGCTCTGTTCATCACAAGAAACTTTCCCCCTCACCCAAATCCCCCACCTCACCCCTACT
>18
CAGCCCTCCGGGAACTAATAGAGGGGGAACTTGCTAACCCCATCATGTGGGGCAGCATTAATCTATTCATGATGGATCCACCTCCATGACTCAAACACCTTCCCATAGGCCCAAACTTCC
