# Supplementary material for: Efficient Sequencing, Assembly, and Annotation of Human KIR Haplotypes
Source: Front Immunol. 2020 Oct 9;11:582927. doi: 10.3389/fimmu.2020.582927 (PMC7581912; doi:10.3389/fimmu.2020.582927)
Supplement: Supplementary Table 3 — The spreadsheet Table 2 contains statistics calculating the amount and ratios of on and off KIR sequences in the experiments that differ by cohort and number of probes. [file Table_2.xlsx]

## Sheet: Sheet1
group	# probes	population	off Mb average	on Mb average	off/on average
Kir5_P1	15	EUR	82.4928	35.1672	2.43972
Kir5_P2	15	AFA	76.0249	35.4291	2.24176
Kir5_pool2_reseq	15	AFA	67.5281	33.3395	2.07591
KIR7_15a	15	AFA	61.8236	32.234	1.98304
KIR7_18	18	AFA	57.595	33.2629	1.72871
KIR4200	200	EUR	53.0016	33.6884	1.57494
Kir6	191	EUR	46.689	34.7827	1.34848
Kir6	200	EUR	41.8139	33.3594	1.2858
