# Supplementary material for: Efficient Sequencing, Assembly, and Annotation of Human KIR Haplotypes
Source: Front Immunol. 2020 Oct 9;11:582927. doi: 10.3389/fimmu.2020.582927 (PMC7581912; doi:10.3389/fimmu.2020.582927)
Supplement: Supplementary file 7 [file DataSheet_3.zip]

Archive with 233 entries (200 files):
- SF1c/
- SF1c/ccs999KIR7_18_6.contigs_MN167519_reports/
- SF1c/ccs999KIR7_18_6.contigs_MN167519_reports/ccs999KIR7_18_6.contigs_MN167519Weighted_LogTransformed_HistogramReadlength.pdf
- SF1c/ccs999KIR7_18_6.contigs_MN167519_reports/ccs999KIR7_18_6.contigs_MN167519PercentIdentityHistogramDynamic_Histogram_percent_identity.html
- SF1c/ccs999KIR7_18_6.contigs_MN167519_reports/ccs999KIR7_18_6.contigs_MN167519_qualimap.pdf
- SF1c/ccs999KIR7_18_6.contigs_MN167519_reports/ccs999KIR7_18_6.contigs_MN167519Dynamic_Histogram_Read_length.html
- SF1c/ccs999KIR7_18_6.contigs_MN167519_reports/ccs999KIR7_18_6.contigs_MN167519Yield_By_Length.pdf
- SF1c/ccs999KIR7_18_6.contigs_MN167519_reports/ccs999KIR7_18_6.contigs_MN167519PercentIdentityvsAlignedReadLength_kde.pdf
- SF1c/ccs999KIR7_18_6.contigs_MN167519_reports/ccs999KIR7_18_6.contigs_MN167519_qualimap_genome_results.txt
- SF1c/ccs999KIR7_18_6.contigs_MN167519_reports/ccs999KIR7_18_6.contigs_MN167519AlignedReadlengthvsSequencedReadLength_dot.pdf
- SF1c/ccs999KIR7_18_6.contigs_MN167519_reports/ccs999KIR7_18_6.contigs_MN167519NanoPlot-report.html
- SF1c/ccs999KIR7_18_6.contigs_MN167519_reports/ccs999KIR7_18_6.contigs_MN167519Weighted_HistogramReadlength.pdf
- SF1c/ccs999KIR7_18_6.contigs_MN167519_reports/ccs999KIR7_18_6.contigs_MN167519NanoStats.txt
- SF1c/ccs999KIR7_18_6.contigs_MN167519_reports/ccs999KIR7_18_6.contigs_MN167519AlignedReadlengthvsSequencedReadLength_kde.pdf
- SF1c/ccs999KIR7_18_6.contigs_MN167519_reports/quast/
- SF1c/ccs999KIR7_18_6.contigs_MN167519_reports/quast/genome_stats/
- SF1c/ccs999KIR7_18_6.contigs_MN167519_reports/quast/genome_stats/ccs999KIR7_18_6-contigs_gaps.txt
- SF1c/ccs999KIR7_18_6.contigs_MN167519_reports/quast/genome_stats/genome_info.txt
- SF1c/ccs999KIR7_18_6.contigs_MN167519_reports/quast/transposed_report.txt
- SF1c/ccs999KIR7_18_6.contigs_MN167519_reports/quast/transposed_report.tex
- SF1c/ccs999KIR7_18_6.contigs_MN167519_reports/quast/icarus.html
- SF1c/ccs999KIR7_18_6.contigs_MN167519_reports/quast/basic_stats/
- SF1c/ccs999KIR7_18_6.contigs_MN167519_reports/quast/basic_stats/gc.icarus.txt
- SF1c/ccs999KIR7_18_6.contigs_MN167519_reports/quast/aligned_stats/
- SF1c/ccs999KIR7_18_6.contigs_MN167519_reports/quast/transposed_report.tsv
- SF1c/ccs999KIR7_18_6.contigs_MN167519_reports/quast/report.tex
- SF1c/ccs999KIR7_18_6.contigs_MN167519_reports/quast/report.txt
- SF1c/ccs999KIR7_18_6.contigs_MN167519_reports/quast/report.tsv
- SF1c/ccs999KIR7_18_6.contigs_MN167519_reports/quast/contigs_reports/
- SF1c/ccs999KIR7_18_6.contigs_MN167519_reports/quast/contigs_reports/contigs_report_ccs999KIR7_18_6-contigs.stdout
- SF1c/ccs999KIR7_18_6.contigs_MN167519_reports/quast/contigs_reports/contigs_report_ccs999KIR7_18_6-contigs.unaligned.info
- SF1c/ccs999KIR7_18_6.contigs_MN167519_reports/quast/contigs_reports/ccs999KIR7_18_6_contigs.mis_contigs.fa
- SF1c/ccs999KIR7_18_6.contigs_MN167519_reports/quast/contigs_reports/contigs_report_ccs999KIR7_18_6-contigs.stderr
- SF1c/ccs999KIR7_18_6.contigs_MN167519_reports/quast/contigs_reports/transposed_report_misassemblies.tex
- SF1c/ccs999KIR7_18_6.contigs_MN167519_reports/quast/contigs_reports/misassemblies_report.txt
- SF1c/ccs999KIR7_18_6.contigs_MN167519_reports/quast/contigs_reports/contigs_report_ccs999KIR7_18_6-contigs.mis_contigs.info
- SF1c/ccs999KIR7_18_6.contigs_MN167519_reports/quast/contigs_reports/misassemblies_report.tex
- SF1c/ccs999KIR7_18_6.contigs_MN167519_reports/quast/contigs_reports/transposed_report_misassemblies.txt
- SF1c/ccs999KIR7_18_6.contigs_MN167519_reports/quast/contigs_reports/unaligned_report.tsv
- SF1c/ccs999KIR7_18_6.contigs_MN167519_reports/quast/contigs_reports/transposed_report_misassemblies.tsv
- SF1c/ccs999KIR7_18_6.contigs_MN167519_reports/quast/contigs_reports/unaligned_report.txt
- SF1c/ccs999KIR7_18_6.contigs_MN167519_reports/quast/contigs_reports/misassemblies_report.tsv
- SF1c/ccs999KIR7_18_6.contigs_MN167519_reports/quast/contigs_reports/all_alignments_ccs999KIR7_18_6-contigs.tsv
- SF1c/ccs999KIR7_18_6.contigs_MN167519_reports/quast/contigs_reports/unaligned_report.tex
- SF1c/ccs999KIR7_18_6.contigs_MN167519_reports/quast/contigs_reports/minimap_output/
- SF1c/ccs999KIR7_18_6.contigs_MN167519_reports/quast/contigs_reports/minimap_output/ccs999KIR7_18_6-contigs.unaligned
- SF1c/ccs999KIR7_18_6.contigs_MN167519_reports/quast/contigs_reports/minimap_output/ccs999KIR7_18_6-contigs.coords
- SF1c/ccs999KIR7_18_6.contigs_MN167519_reports/quast/contigs_reports/minimap_output/ccs999KIR7_18_6-contigs.coords_tmp
- SF1c/ccs999KIR7_18_6.contigs_MN167519_reports/quast/contigs_reports/minimap_output/ccs999KIR7_18_6-contigs.coords.filtered
- SF1c/ccs999KIR7_18_6.contigs_MN167519_reports/quast/contigs_reports/minimap_output/ccs999KIR7_18_6-contigs.used_snps.gz
- SF1c/ccs999KIR7_18_6.contigs_MN167519_reports/quast/contigs_reports/minimap_output/ccs999KIR7_18_6-contigs.sf
- SF1c/ccs999KIR7_18_6.contigs_MN167519_reports/quast/icarus_viewers/
- SF1c/ccs999KIR7_18_6.contigs_MN167519_reports/quast/icarus_viewers/alignment_viewer.html
- SF1c/ccs999KIR7_18_6.contigs_MN167519_reports/quast/icarus_viewers/contig_size_viewer.html
- SF1c/ccs999KIR7_18_6.contigs_MN167519_reports/quast/report.html
- SF1c/ccs999KIR7_18_6.contigs_MN167519_reports/quast/quast.log
- SF1c/ccs999KIR7_18_6.contigs_MN167519_reports/ccs999KIR7_18_6.contigs_MN167519PercentIdentityvsAlignedReadLength_dot.pdf
- SF1c/ccs999KIR7_18_6.contigs_MN167519_reports/ccs999KIR7_18_6.contigs_MN167519LogTransformed_HistogramReadlength.pdf
- SF1c/ccs999KIR7_18_6.contigs_MN167519_reports/ccs999KIR7_18_6.contigs_MN167519HistogramReadlength.pdf
- SF1c/ccs999KIR7_18_5.contigs_MN167529_reports/
- SF1c/ccs999KIR7_18_5.contigs_MN167529_reports/ccs999KIR7_18_5.contigs_MN167529Yield_By_Length.pdf
- SF1c/ccs999KIR7_18_5.contigs_MN167529_reports/ccs999KIR7_18_5.contigs_MN167529AlignedReadlengthvsSequencedReadLength_dot.pdf
- SF1c/ccs999KIR7_18_5.contigs_MN167529_reports/ccs999KIR7_18_5.contigs_MN167529PercentIdentityHistogramDynamic_Histogram_percent_identity.html
- SF1c/ccs999KIR7_18_5.contigs_MN167529_reports/ccs999KIR7_18_5.contigs_MN167529LogTransformed_HistogramReadlength.pdf
- SF1c/ccs999KIR7_18_5.contigs_MN167529_reports/ccs999KIR7_18_5.contigs_MN167529NanoStats.txt
- SF1c/ccs999KIR7_18_5.contigs_MN167529_reports/ccs999KIR7_18_5.contigs_MN167529NanoPlot-report.html
- SF1c/ccs999KIR7_18_5.contigs_MN167529_reports/ccs999KIR7_18_5.contigs_MN167529PercentIdentityvsAlignedReadLength_kde.pdf
- SF1c/ccs999KIR7_18_5.contigs_MN167529_reports/ccs999KIR7_18_5.contigs_MN167529Weighted_LogTransformed_HistogramReadlength.pdf
- SF1c/ccs999KIR7_18_5.contigs_MN167529_reports/ccs999KIR7_18_5.contigs_MN167529_qualimap_genome_results.txt
- SF1c/ccs999KIR7_18_5.contigs_MN167529_reports/ccs999KIR7_18_5.contigs_MN167529Weighted_HistogramReadlength.pdf
- SF1c/ccs999KIR7_18_5.contigs_MN167529_reports/ccs999KIR7_18_5.contigs_MN167529PercentIdentityvsAlignedReadLength_dot.pdf
- SF1c/ccs999KIR7_18_5.contigs_MN167529_reports/quast/
- SF1c/ccs999KIR7_18_5.contigs_MN167529_reports/quast/genome_stats/
- SF1c/ccs999KIR7_18_5.contigs_MN167529_reports/quast/genome_stats/ccs999KIR7_18_5-contigs_gaps.txt
- SF1c/ccs999KIR7_18_5.contigs_MN167529_reports/quast/genome_stats/genome_info.txt
- SF1c/ccs999KIR7_18_5.contigs_MN167529_reports/quast/transposed_report.txt
- SF1c/ccs999KIR7_18_5.contigs_MN167529_reports/quast/transposed_report.tex
- SF1c/ccs999KIR7_18_5.contigs_MN167529_reports/quast/icarus.html
- SF1c/ccs999KIR7_18_5.contigs_MN167529_reports/quast/basic_stats/
- SF1c/ccs999KIR7_18_5.contigs_MN167529_reports/quast/basic_stats/gc.icarus.txt
- SF1c/ccs999KIR7_18_5.contigs_MN167529_reports/quast/aligned_stats/
- SF1c/ccs999KIR7_18_5.contigs_MN167529_reports/quast/transposed_report.tsv
- SF1c/ccs999KIR7_18_5.contigs_MN167529_reports/quast/report.tex
- SF1c/ccs999KIR7_18_5.contigs_MN167529_reports/quast/report.txt
- SF1c/ccs999KIR7_18_5.contigs_MN167529_reports/quast/report.tsv
- SF1c/ccs999KIR7_18_5.contigs_MN167529_reports/quast/contigs_reports/
- SF1c/ccs999KIR7_18_5.contigs_MN167529_reports/quast/contigs_reports/contigs_report_ccs999KIR7_18_5-contigs.unaligned.info
- SF1c/ccs999KIR7_18_5.contigs_MN167529_reports/quast/contigs_reports/contigs_report_ccs999KIR7_18_5-contigs.mis_contigs.info
- SF1c/ccs999KIR7_18_5.contigs_MN167529_reports/quast/contigs_reports/contigs_report_ccs999KIR7_18_5-contigs.stderr
- SF1c/ccs999KIR7_18_5.contigs_MN167529_reports/quast/contigs_reports/contigs_report_ccs999KIR7_18_5-contigs.stdout
- SF1c/ccs999KIR7_18_5.contigs_MN167529_reports/quast/contigs_reports/ccs999KIR7_18_5_contigs.mis_contigs.fa
- SF1c/ccs999KIR7_18_5.contigs_MN167529_reports/quast/contigs_reports/transposed_report_misassemblies.tex
- SF1c/ccs999KIR7_18_5.contigs_MN167529_reports/quast/contigs_reports/misassemblies_report.txt
- SF1c/ccs999KIR7_18_5.contigs_MN167529_reports/quast/contigs_reports/all_alignments_ccs999KIR7_18_5-contigs.tsv
- SF1c/ccs999KIR7_18_5.contigs_MN167529_reports/quast/contigs_reports/misassemblies_report.tex
- SF1c/ccs999KIR7_18_5.contigs_MN167529_reports/quast/contigs_reports/transposed_report_misassemblies.txt
- SF1c/ccs999KIR7_18_5.contigs_MN167529_reports/quast/contigs_reports/unaligned_report.tsv
- SF1c/ccs999KIR7_18_5.contigs_MN167529_reports/quast/contigs_reports/transposed_report_misassemblies.tsv
- SF1c/ccs999KIR7_18_5.contigs_MN167529_reports/quast/contigs_reports/unaligned_report.txt
- SF1c/ccs999KIR7_18_5.contigs_MN167529_reports/quast/contigs_reports/misassemblies_report.tsv
- SF1c/ccs999KIR7_18_5.contigs_MN167529_reports/quast/contigs_reports/unaligned_report.tex
- SF1c/ccs999KIR7_18_5.contigs_MN167529_reports/quast/contigs_reports/minimap_output/
- SF1c/ccs999KIR7_18_5.contigs_MN167529_reports/quast/contigs_reports/minimap_output/ccs999KIR7_18_5-contigs.sf
- SF1c/ccs999KIR7_18_5.contigs_MN167529_reports/quast/contigs_reports/minimap_output/ccs999KIR7_18_5-contigs.used_snps.gz
- SF1c/ccs999KIR7_18_5.contigs_MN167529_reports/quast/contigs_reports/minimap_output/ccs999KIR7_18_5-contigs.unaligned
- SF1c/ccs999KIR7_18_5.contigs_MN167529_reports/quast/contigs_reports/minimap_output/ccs999KIR7_18_5-contigs.coords_tmp
- SF1c/ccs999KIR7_18_5.contigs_MN167529_reports/quast/contigs_reports/minimap_output/ccs999KIR7_18_5-contigs.coords
- SF1c/ccs999KIR7_18_5.contigs_MN167529_reports/quast/contigs_reports/minimap_output/ccs999KIR7_18_5-contigs.coords.filtered
- SF1c/ccs999KIR7_18_5.contigs_MN167529_reports/quast/icarus_viewers/
- SF1c/ccs999KIR7_18_5.contigs_MN167529_reports/quast/icarus_viewers/alignment_viewer.html
- SF1c/ccs999KIR7_18_5.contigs_MN167529_reports/quast/icarus_viewers/contig_size_viewer.html
- SF1c/ccs999KIR7_18_5.contigs_MN167529_reports/quast/report.html
- SF1c/ccs999KIR7_18_5.contigs_MN167529_reports/quast/quast.log
- SF1c/ccs999KIR7_18_5.contigs_MN167529_reports/ccs999KIR7_18_5.contigs_MN167529HistogramReadlength.pdf
- SF1c/ccs999KIR7_18_5.contigs_MN167529_reports/ccs999KIR7_18_5.contigs_MN167529AlignedReadlengthvsSequencedReadLength_kde.pdf
- SF1c/ccs999KIR7_18_5.contigs_MN167529_reports/ccs999KIR7_18_5.contigs_MN167529Dynamic_Histogram_Read_length.html
- SF1c/ccs999KIR7_18_5.contigs_MN167529_reports/ccs999KIR7_18_5.contigs_MN167529_qualimap.pdf
- SF1c/ccs999KIR7_18_5.contigs_MN167528_reports/
- SF1c/ccs999KIR7_18_5.contigs_MN167528_reports/ccs999KIR7_18_5.contigs_MN167528AlignedReadlengthvsSequencedReadLength_dot.pdf
- SF1c/ccs999KIR7_18_5.contigs_MN167528_reports/ccs999KIR7_18_5.contigs_MN167528LogTransformed_HistogramReadlength.pdf
- SF1c/ccs999KIR7_18_5.contigs_MN167528_reports/ccs999KIR7_18_5.contigs_MN167528PercentIdentityvsAlignedReadLength_kde.pdf
- SF1c/ccs999KIR7_18_5.contigs_MN167528_reports/ccs999KIR7_18_5.contigs_MN167528NanoPlot-report.html
- SF1c/ccs999KIR7_18_5.contigs_MN167528_reports/ccs999KIR7_18_5.contigs_MN167528Weighted_HistogramReadlength.pdf
- SF1c/ccs999KIR7_18_5.contigs_MN167528_reports/ccs999KIR7_18_5.contigs_MN167528NanoStats.txt
- SF1c/ccs999KIR7_18_5.contigs_MN167528_reports/ccs999KIR7_18_5.contigs_MN167528Weighted_LogTransformed_HistogramReadlength.pdf
- SF1c/ccs999KIR7_18_5.contigs_MN167528_reports/ccs999KIR7_18_5.contigs_MN167528Dynamic_Histogram_Read_length.html
- SF1c/ccs999KIR7_18_5.contigs_MN167528_reports/ccs999KIR7_18_5.contigs_MN167528PercentIdentityvsAlignedReadLength_dot.pdf
- SF1c/ccs999KIR7_18_5.contigs_MN167528_reports/quast/
- SF1c/ccs999KIR7_18_5.contigs_MN167528_reports/quast/genome_stats/
- SF1c/ccs999KIR7_18_5.contigs_MN167528_reports/quast/genome_stats/ccs999KIR7_18_5-contigs_gaps.txt
- SF1c/ccs999KIR7_18_5.contigs_MN167528_reports/quast/genome_stats/genome_info.txt
- SF1c/ccs999KIR7_18_5.contigs_MN167528_reports/quast/transposed_report.txt
- SF1c/ccs999KIR7_18_5.contigs_MN167528_reports/quast/transposed_report.tex
- SF1c/ccs999KIR7_18_5.contigs_MN167528_reports/quast/icarus.html
- SF1c/ccs999KIR7_18_5.contigs_MN167528_reports/quast/basic_stats/
- SF1c/ccs999KIR7_18_5.contigs_MN167528_reports/quast/basic_stats/gc.icarus.txt
- SF1c/ccs999KIR7_18_5.contigs_MN167528_reports/quast/aligned_stats/
- SF1c/ccs999KIR7_18_5.contigs_MN167528_reports/quast/transposed_report.tsv
- SF1c/ccs999KIR7_18_5.contigs_MN167528_reports/quast/report.tex
- SF1c/ccs999KIR7_18_5.contigs_MN167528_reports/quast/report.txt
- SF1c/ccs999KIR7_18_5.contigs_MN167528_reports/quast/report.tsv
- SF1c/ccs999KIR7_18_5.contigs_MN167528_reports/quast/contigs_reports/
- SF1c/ccs999KIR7_18_5.contigs_MN167528_reports/quast/contigs_reports/contigs_report_ccs999KIR7_18_5-contigs.unaligned.info
- SF1c/ccs999KIR7_18_5.contigs_MN167528_reports/quast/contigs_reports/contigs_report_ccs999KIR7_18_5-contigs.mis_contigs.info
- SF1c/ccs999KIR7_18_5.contigs_MN167528_reports/quast/contigs_reports/contigs_report_ccs999KIR7_18_5-contigs.stderr
- SF1c/ccs999KIR7_18_5.contigs_MN167528_reports/quast/contigs_reports/contigs_report_ccs999KIR7_18_5-contigs.stdout
- SF1c/ccs999KIR7_18_5.contigs_MN167528_reports/quast/contigs_reports/ccs999KIR7_18_5_contigs.mis_contigs.fa
- SF1c/ccs999KIR7_18_5.contigs_MN167528_reports/quast/contigs_reports/transposed_report_misassemblies.tex
- SF1c/ccs999KIR7_18_5.contigs_MN167528_reports/quast/contigs_reports/misassemblies_report.txt
- SF1c/ccs999KIR7_18_5.contigs_MN167528_reports/quast/contigs_reports/all_alignments_ccs999KIR7_18_5-contigs.tsv
- SF1c/ccs999KIR7_18_5.contigs_MN167528_reports/quast/contigs_reports/misassemblies_report.tex
- SF1c/ccs999KIR7_18_5.contigs_MN167528_reports/quast/contigs_reports/transposed_report_misassemblies.txt
- SF1c/ccs999KIR7_18_5.contigs_MN167528_reports/quast/contigs_reports/unaligned_report.tsv
- SF1c/ccs999KIR7_18_5.contigs_MN167528_reports/quast/contigs_reports/transposed_report_misassemblies.tsv
- SF1c/ccs999KIR7_18_5.contigs_MN167528_reports/quast/contigs_reports/unaligned_report.txt
- SF1c/ccs999KIR7_18_5.contigs_MN167528_reports/quast/contigs_reports/misassemblies_report.tsv
- SF1c/ccs999KIR7_18_5.contigs_MN167528_reports/quast/contigs_reports/unaligned_report.tex
- SF1c/ccs999KIR7_18_5.contigs_MN167528_reports/quast/contigs_reports/minimap_output/
- SF1c/ccs999KIR7_18_5.contigs_MN167528_reports/quast/contigs_reports/minimap_output/ccs999KIR7_18_5-contigs.sf
- SF1c/ccs999KIR7_18_5.contigs_MN167528_reports/quast/contigs_reports/minimap_output/ccs999KIR7_18_5-contigs.used_snps.gz
- SF1c/ccs999KIR7_18_5.contigs_MN167528_reports/quast/contigs_reports/minimap_output/ccs999KIR7_18_5-contigs.unaligned
- SF1c/ccs999KIR7_18_5.contigs_MN167528_reports/quast/contigs_reports/minimap_output/ccs999KIR7_18_5-contigs.coords_tmp
- SF1c/ccs999KIR7_18_5.contigs_MN167528_reports/quast/contigs_reports/minimap_output/ccs999KIR7_18_5-contigs.coords
- SF1c/ccs999KIR7_18_5.contigs_MN167528_reports/quast/contigs_reports/minimap_output/ccs999KIR7_18_5-contigs.coords.filtered
- SF1c/ccs999KIR7_18_5.contigs_MN167528_reports/quast/icarus_viewers/
- SF1c/ccs999KIR7_18_5.contigs_MN167528_reports/quast/icarus_viewers/alignment_viewer.html
- SF1c/ccs999KIR7_18_5.contigs_MN167528_reports/quast/icarus_viewers/contig_size_viewer.html
- SF1c/ccs999KIR7_18_5.contigs_MN167528_reports/quast/report.html
- SF1c/ccs999KIR7_18_5.contigs_MN167528_reports/quast/quast.log
- SF1c/ccs999KIR7_18_5.contigs_MN167528_reports/ccs999KIR7_18_5.contigs_MN167528HistogramReadlength.pdf
- SF1c/ccs999KIR7_18_5.contigs_MN167528_reports/ccs999KIR7_18_5.contigs_MN167528_qualimap.pdf
- SF1c/ccs999KIR7_18_5.contigs_MN167528_reports/ccs999KIR7_18_5.contigs_MN167528_qualimap_genome_results.txt
- SF1c/ccs999KIR7_18_5.contigs_MN167528_reports/ccs999KIR7_18_5.contigs_MN167528Yield_By_Length.pdf
- SF1c/ccs999KIR7_18_5.contigs_MN167528_reports/ccs999KIR7_18_5.contigs_MN167528PercentIdentityHistogramDynamic_Histogram_percent_identity.html
- SF1c/ccs999KIR7_18_5.contigs_MN167528_reports/ccs999KIR7_18_5.contigs_MN167528AlignedReadlengthvsSequencedReadLength_kde.pdf
- SF1c/ccs999KIR7_18_6.contigs_MN167518_reports/
- SF1c/ccs999KIR7_18_6.contigs_MN167518_reports/ccs999KIR7_18_6.contigs_MN167518_qualimap.pdf
- SF1c/ccs999KIR7_18_6.contigs_MN167518_reports/ccs999KIR7_18_6.contigs_MN167518PercentIdentityvsAlignedReadLength_kde.pdf
- SF1c/ccs999KIR7_18_6.contigs_MN167518_reports/ccs999KIR7_18_6.contigs_MN167518AlignedReadlengthvsSequencedReadLength_dot.pdf
- SF1c/ccs999KIR7_18_6.contigs_MN167518_reports/ccs999KIR7_18_6.contigs_MN167518NanoPlot-report.html
- SF1c/ccs999KIR7_18_6.contigs_MN167518_reports/ccs999KIR7_18_6.contigs_MN167518_qualimap_genome_results.txt
- SF1c/ccs999KIR7_18_6.contigs_MN167518_reports/ccs999KIR7_18_6.contigs_MN167518Dynamic_Histogram_Read_length.html
- SF1c/ccs999KIR7_18_6.contigs_MN167518_reports/ccs999KIR7_18_6.contigs_MN167518AlignedReadlengthvsSequencedReadLength_kde.pdf
- SF1c/ccs999KIR7_18_6.contigs_MN167518_reports/ccs999KIR7_18_6.contigs_MN167518HistogramReadlength.pdf
- SF1c/ccs999KIR7_18_6.contigs_MN167518_reports/ccs999KIR7_18_6.contigs_MN167518NanoStats.txt
- SF1c/ccs999KIR7_18_6.contigs_MN167518_reports/ccs999KIR7_18_6.contigs_MN167518Weighted_HistogramReadlength.pdf
- SF1c/ccs999KIR7_18_6.contigs_MN167518_reports/quast/
- SF1c/ccs999KIR7_18_6.contigs_MN167518_reports/quast/genome_stats/
- SF1c/ccs999KIR7_18_6.contigs_MN167518_reports/quast/genome_stats/ccs999KIR7_18_6-contigs_gaps.txt
- SF1c/ccs999KIR7_18_6.contigs_MN167518_reports/quast/genome_stats/genome_info.txt
- SF1c/ccs999KIR7_18_6.contigs_MN167518_reports/quast/transposed_report.txt
- SF1c/ccs999KIR7_18_6.contigs_MN167518_reports/quast/transposed_report.tex
- SF1c/ccs999KIR7_18_6.contigs_MN167518_reports/quast/icarus.html
- SF1c/ccs999KIR7_18_6.contigs_MN167518_reports/quast/basic_stats/
- SF1c/ccs999KIR7_18_6.contigs_MN167518_reports/quast/basic_stats/gc.icarus.txt
- SF1c/ccs999KIR7_18_6.contigs_MN167518_reports/quast/aligned_stats/
- SF1c/ccs999KIR7_18_6.contigs_MN167518_reports/quast/transposed_report.tsv
- SF1c/ccs999KIR7_18_6.contigs_MN167518_reports/quast/report.tex
- SF1c/ccs999KIR7_18_6.contigs_MN167518_reports/quast/report.txt
- SF1c/ccs999KIR7_18_6.contigs_MN167518_reports/quast/report.tsv
- SF1c/ccs999KIR7_18_6.contigs_MN167518_reports/quast/contigs_reports/
- SF1c/ccs999KIR7_18_6.contigs_MN167518_reports/quast/contigs_reports/contigs_report_ccs999KIR7_18_6-contigs.stdout
- SF1c/ccs999KIR7_18_6.contigs_MN167518_reports/quast/contigs_reports/contigs_report_ccs999KIR7_18_6-contigs.unaligned.info
- SF1c/ccs999KIR7_18_6.contigs_MN167518_reports/quast/contigs_reports/ccs999KIR7_18_6_contigs.mis_contigs.fa
- SF1c/ccs999KIR7_18_6.contigs_MN167518_reports/quast/contigs_reports/contigs_report_ccs999KIR7_18_6-contigs.stderr
- SF1c/ccs999KIR7_18_6.contigs_MN167518_reports/quast/contigs_reports/transposed_report_misassemblies.tex
- SF1c/ccs999KIR7_18_6.contigs_MN167518_reports/quast/contigs_reports/misassemblies_report.txt
- SF1c/ccs999KIR7_18_6.contigs_MN167518_reports/quast/contigs_reports/contigs_report_ccs999KIR7_18_6-contigs.mis_contigs.info
- SF1c/ccs999KIR7_18_6.contigs_MN167518_reports/quast/contigs_reports/misassemblies_report.tex
- SF1c/ccs999KIR7_18_6.contigs_MN167518_reports/quast/contigs_reports/transposed_report_misassemblies.txt
- SF1c/ccs999KIR7_18_6.contigs_MN167518_reports/quast/contigs_reports/unaligned_report.tsv
- SF1c/ccs999KIR7_18_6.contigs_MN167518_reports/quast/contigs_reports/transposed_report_misassemblies.tsv
- SF1c/ccs999KIR7_18_6.contigs_MN167518_reports/quast/contigs_reports/unaligned_report.txt
- SF1c/ccs999KIR7_18_6.contigs_MN167518_reports/quast/contigs_reports/misassemblies_report.tsv
- SF1c/ccs999KIR7_18_6.contigs_MN167518_reports/quast/contigs_reports/all_alignments_ccs999KIR7_18_6-contigs.tsv
- SF1c/ccs999KIR7_18_6.contigs_MN167518_reports/quast/contigs_reports/unaligned_report.tex
- SF1c/ccs999KIR7_18_6.contigs_MN167518_reports/quast/contigs_reports/minimap_output/
- SF1c/ccs999KIR7_18_6.contigs_MN167518_reports/quast/contigs_reports/minimap_output/ccs999KIR7_18_6-contigs.unaligned
- SF1c/ccs999KIR7_18_6.contigs_MN167518_reports/quast/contigs_reports/minimap_output/ccs999KIR7_18_6-contigs.coords
- SF1c/ccs999KIR7_18_6.contigs_MN167518_reports/quast/contigs_reports/minimap_output/ccs999KIR7_18_6-contigs.coords_tmp
- SF1c/ccs999KIR7_18_6.contigs_MN167518_reports/quast/contigs_reports/minimap_output/ccs999KIR7_18_6-contigs.coords.filtered
- SF1c/ccs999KIR7_18_6.contigs_MN167518_reports/quast/contigs_reports/minimap_output/ccs999KIR7_18_6-contigs.used_snps.gz
- SF1c/ccs999KIR7_18_6.contigs_MN167518_reports/quast/contigs_reports/minimap_output/ccs999KIR7_18_6-contigs.sf
- SF1c/ccs999KIR7_18_6.contigs_MN167518_reports/quast/icarus_viewers/
- SF1c/ccs999KIR7_18_6.contigs_MN167518_reports/quast/icarus_viewers/alignment_viewer.html
- SF1c/ccs999KIR7_18_6.contigs_MN167518_reports/quast/icarus_viewers/contig_size_viewer.html
- SF1c/ccs999KIR7_18_6.contigs_MN167518_reports/quast/report.html
- SF1c/ccs999KIR7_18_6.contigs_MN167518_reports/quast/quast.log
- SF1c/ccs999KIR7_18_6.contigs_MN167518_reports/ccs999KIR7_18_6.contigs_MN167518PercentIdentityvsAlignedReadLength_dot.pdf
- SF1c/ccs999KIR7_18_6.contigs_MN167518_reports/ccs999KIR7_18_6.contigs_MN167518Yield_By_Length.pdf
- SF1c/ccs999KIR7_18_6.contigs_MN167518_reports/ccs999KIR7_18_6.contigs_MN167518PercentIdentityHistogramDynamic_Histogram_percent_identity.html
- SF1c/ccs999KIR7_18_6.contigs_MN167518_reports/ccs999KIR7_18_6.contigs_MN167518Weighted_LogTransformed_HistogramReadlength.pdf
- SF1c/ccs999KIR7_18_6.contigs_MN167518_reports/ccs999KIR7_18_6.contigs_MN167518LogTransformed_HistogramReadlength.pdf
