# Supplementary material for: Efficient Sequencing, Assembly, and Annotation of Human KIR Haplotypes
Source: Front Immunol. 2020 Oct 9;11:582927. doi: 10.3389/fimmu.2020.582927 (PMC7581912; doi:10.3389/fimmu.2020.582927)
Supplement: Supplementary file 7 [file DataSheet_3.zip › SF1c/ccs999KIR7_18_6.contigs_MN167519_reports/quast/transposed_report.txt]

All statistics are based on contigs of size >= 500 bp, unless otherwise noted (e.g., "# contigs (>= 0 bp)" and "Total length (>= 0 bp)" include all contigs).

Assembly                 # contigs (>= 0 bp)  # contigs (>= 1000 bp)  # contigs (>= 5000 bp)  # contigs (>= 10000 bp)  # contigs (>= 25000 bp)  # contigs (>= 50000 bp)  Total length (>= 0 bp)  Total length (>= 1000 bp)  Total length (>= 5000 bp)  Total length (>= 10000 bp)  Total length (>= 25000 bp)  Total length (>= 50000 bp)  # contigs  Largest contig  Total length  Reference length  GC (%)  Reference GC (%)  N50    NG50   N75   NG75   L50  LG50  L75  LG75  # misassemblies  # misassembled contigs  Misassembled contigs length  # local misassemblies  # scaffold gap ext. mis.  # scaffold gap loc. mis.  # unaligned mis. contigs  # unaligned contigs  Unaligned length  Genome fraction (%)  Duplication ratio  # N's per 100 kbp  # mismatches per 100 kbp  # indels per 100 kbp  Largest alignment  Total aligned length  NA50   NGA50  NGA75  LA50  LGA50  LGA75
ccs999KIR7_18_6.contigs  32                   32                      22                      5                        0                        0                        249718                  249718                     210124                     80867                       0                           0                           79         105322          1047158       236704            47.58   46.43             18821  64392  9184  47868  15   2     37   3     0                0                       0                            0                      0                         0                         0                         52 + 2 part          371533            95.015               3.004              0.00               676.29                    67.58                 105317             675324                18366  56296  47860  16    2      3    
