# Supplementary material for: Efficient Sequencing, Assembly, and Annotation of Human KIR Haplotypes
Source: Front Immunol. 2020 Oct 9;11:582927. doi: 10.3389/fimmu.2020.582927 (PMC7581912; doi:10.3389/fimmu.2020.582927)
Supplement: Supplementary file 7 [file DataSheet_3.zip › SF1c/ccs999KIR7_18_6.contigs_MN167519_reports/quast/contigs_reports/transposed_report_misassemblies.txt]

All statistics are based on contigs of size >= 500 bp, unless otherwise noted (e.g., "# contigs (>= 0 bp)" and "Total length (>= 0 bp)" include all contigs).

Assembly                 # misassemblies    # contig misassemblies      # c. relocations      # c. translocations      # c. inversions    # scaffold misassemblies      # s. relocations      # s. translocations      # s. inversions  # misassembled contigs  Misassembled contigs length  # local misassemblies  # scaffold gap ext. mis.  # scaffold gap loc. mis.  # unaligned mis. contigs  # mismatches  # indels      # indels (<= 5 bp)      # indels (> 5 bp)  Indels length
ccs999KIR7_18_6.contigs  0                0                         0                     0                        0                    0                           0                     0                        0                    0                       0                            0                      0                         0                         0                         1521          152       144                     8                      474          
