# Supplementary material for: Efficient Sequencing, Assembly, and Annotation of Human KIR Haplotypes
Source: Front Immunol. 2020 Oct 9;11:582927. doi: 10.3389/fimmu.2020.582927 (PMC7581912; doi:10.3389/fimmu.2020.582927)
Supplement: Supplementary file 7 [file DataSheet_3.zip › SF1c/ccs999KIR7_18_6.contigs_MN167519_reports/quast/contigs_reports/unaligned_report.txt]

All statistics are based on contigs of size >= 500 bp, unless otherwise noted (e.g., "# contigs (>= 0 bp)" and "Total length (>= 0 bp)" include all contigs).

Assembly                       ccs999KIR7_18_6.contigs
# fully unaligned contigs      52                     
Fully unaligned length         358407                 
# partially unaligned contigs  2                      
Partially unaligned length     13126                  
# N's                          0                      
