# Supplementary material for: Efficient Sequencing, Assembly, and Annotation of Human KIR Haplotypes
Source: Front Immunol. 2020 Oct 9;11:582927. doi: 10.3389/fimmu.2020.582927 (PMC7581912; doi:10.3389/fimmu.2020.582927)
Supplement: Supplementary file 7 [file DataSheet_3.zip › SF1c/ccs999KIR7_18_6.contigs_MN167519_reports/quast/contigs_reports/minimap_output/ccs999KIR7_18_6-contigs.sf]

Assembly md5 checksum: 26c7ee99c2ce13461ac07c3b07c196fe
Reference md5 checksum: f998ae1e9cee00c3788e29803b60a793
Successfully finished on 2020/04/21 17:48:52
