# Supplementary material for: Efficient Sequencing, Assembly, and Annotation of Human KIR Haplotypes
Source: Front Immunol. 2020 Oct 9;11:582927. doi: 10.3389/fimmu.2020.582927 (PMC7581912; doi:10.3389/fimmu.2020.582927)
Supplement: Supplementary file 7 [file DataSheet_3.zip › SF1c/ccs999KIR7_18_5.contigs_MN167529_reports/ccs999KIR7_18_5.contigs_MN167529NanoStats.txt]

General summary:        
Average percent identity:       100.0
Mean read length:           67,038.7
Median percent identity:        99.9
Median read length:         21,774.0
Number of reads:                 3.0
Read length N50:           157,925.0
Total bases:               201,116.0
Total bases aligned:        67,306.0
