# Supplementary material for: Efficient Sequencing, Assembly, and Annotation of Human KIR Haplotypes
Source: Front Immunol. 2020 Oct 9;11:582927. doi: 10.3389/fimmu.2020.582927 (PMC7581912; doi:10.3389/fimmu.2020.582927)
Supplement: Supplementary file 7 [file DataSheet_3.zip › SF1c/ccs999KIR7_18_5.contigs_MN167529_reports/quast/contigs_reports/misassemblies_report.tsv]

Assembly	ccs999KIR7_18_5.contigs
# misassemblies	1
# contig misassemblies	1
# c. relocations	1
# c. translocations	0
# c. inversions	0
# scaffold misassemblies	0
# s. relocations	0
# s. translocations	0
# s. inversions	0
# misassembled contigs	1
Misassembled contigs length	157925
# local misassemblies	2
# scaffold gap ext. mis.	0
# scaffold gap loc. mis.	0
# unaligned mis. contigs	0
# mismatches	3048
# indels	264
# indels (<= 5 bp)	224
# indels (> 5 bp)	40
Indels length	1796
