# Supplementary material for: Efficient Sequencing, Assembly, and Annotation of Human KIR Haplotypes
Source: Front Immunol. 2020 Oct 9;11:582927. doi: 10.3389/fimmu.2020.582927 (PMC7581912; doi:10.3389/fimmu.2020.582927)
Supplement: Supplementary file 7 [file DataSheet_3.zip › SF1c/ccs999KIR7_18_5.contigs_MN167529_reports/quast/contigs_reports/unaligned_report.tex]

\documentclass[12pt,a4paper]{article}
\begin{document}
\begin{table}[ht]
\begin{center}
\caption{All statistics are based on contigs of size $\geq$ 500 bp, unless otherwise noted (e.g., "\# contigs ($\geq$ 0 bp)" and "Total length ($\geq$ 0 bp)" include all contigs).}
\begin{tabular}{|l*{1}{|r}|}
\hline
Assembly & ccs999KIR7\_18\_5.contigs \\ \hline
\# fully unaligned contigs & 43 \\ \hline
Fully unaligned length & 296825 \\ \hline
\# partially unaligned contigs & 7 \\ \hline
Partially unaligned length & 35012 \\ \hline
\# N's & 0 \\ \hline
\end{tabular}
\end{center}
\end{table}
\end{document}
