# Supplementary material for: Efficient Sequencing, Assembly, and Annotation of Human KIR Haplotypes
Source: Front Immunol. 2020 Oct 9;11:582927. doi: 10.3389/fimmu.2020.582927 (PMC7581912; doi:10.3389/fimmu.2020.582927)
Supplement: Supplementary file 7 [file DataSheet_3.zip › SF1c/ccs999KIR7_18_5.contigs_MN167528_reports/ccs999KIR7_18_5.contigs_MN167528NanoStats.txt]

General summary:        
Average percent identity:       100.0
Mean read length:           27,014.8
Median percent identity:       100.0
Median read length:         22,979.5
Number of reads:                10.0
Read length N50:            26,759.0
Total bases:               270,148.0
Total bases aligned:       269,543.0
