# Supplementary material for: Efficient Sequencing, Assembly, and Annotation of Human KIR Haplotypes
Source: Front Immunol. 2020 Oct 9;11:582927. doi: 10.3389/fimmu.2020.582927 (PMC7581912; doi:10.3389/fimmu.2020.582927)
Supplement: Supplementary file 7 [file DataSheet_3.zip › SF1c/ccs999KIR7_18_5.contigs_MN167528_reports/quast/contigs_reports/contigs_report_ccs999KIR7_18_5-contigs.unaligned.info]

Contig	Total_length	Unaligned_length	Unaligned_type	Unaligned_parts
tig00000001	157925	35957	partial	1-7618,22342-42619,129396-133169,153639-157925
tig00000002	14530	14530	full	1-14530
tig00000008	21417	1124	partial	1-1124
tig00000012	9479	9479	full	1-9479
tig00000001_1	21774	826	partial	1-736,21685-21774
tig00000005	16405	2470	partial	1-2470
tig00000012_1	3966	3966	full	1-3966
tig00000017	10438	10438	full	1-10438
tig00000112	3583	3583	full	1-3583
tig00000113	3172	3172	full	1-3172
tig00000009_1	5991	5991	full	1-5991
tig00000011	7252	7252	full	1-7252
tig00000015	10516	10516	full	1-10516
tig00000016	5762	5762	full	1-5762
tig00000032	4627	4627	full	1-4627
tig00000035	3317	3317	full	1-3317
tig00000001_3	27601	27601	full	1-27601
tig00000006_2	9438	9438	full	1-9438
tig00000007	6972	6972	full	1-6972
tig00000014	13305	13305	full	1-13305
tig00000015_1	8653	8653	full	1-8653
tig00000008_1	1493	1493	full	1-1493
tig00000011_1	7247	7247	full	1-7247
tig00000001_5	30171	5215	partial	24957-30171
tig00000008_2	8405	8405	full	1-8405
tig00000015_2	6457	6457	full	1-6457
tig00000021	5765	5765	full	1-5765
tig00000023	4553	4553	full	1-4553
tig00000026	4119	4119	full	1-4119
tig00000033	7223	7223	full	1-7223
tig00000042	5486	5486	full	1-5486
tig00000043	5393	5393	full	1-5393
tig00000001_6	20201	5478	partial	1-964,15688-20201
tig00000002_1	4675	4675	full	1-4675
tig00000005_1	3503	3503	full	1-3503
tig00000006_3	10004	10004	full	1-10004
tig00000008_3	7223	7223	full	1-7223
tig00000009_2	5118	5118	full	1-5118
tig00000002_2	23163	2008	partial	21156-23163
tig00000005_2	5669	5669	full	1-5669
tig00000011_2	6049	6049	full	1-6049
tig00000022	4412	4412	full	1-4412
tig00000023_1	4119	4119	full	1-4119
tig00000032_1	5053	5053	full	1-5053
tig00000004_2	7399	7399	full	1-7399
tig00000008_4	9490	9490	full	1-9490
tig00000012_2	7852	7852	full	1-7852
tig00000020	9861	9861	full	1-9861
tig00000034	6197	6197	full	1-6197
