# Supplementary material for: Efficient Sequencing, Assembly, and Annotation of Human KIR Haplotypes
Source: Front Immunol. 2020 Oct 9;11:582927. doi: 10.3389/fimmu.2020.582927 (PMC7581912; doi:10.3389/fimmu.2020.582927)
Supplement: Supplementary file 7 [file DataSheet_3.zip › SF1c/ccs999KIR7_18_5.contigs_MN167528_reports/quast/contigs_reports/minimap_output/ccs999KIR7_18_5-contigs.sf]

Assembly md5 checksum: c67a87473b191ebc1b357b94cefe4d64
Reference md5 checksum: 02f33ead59e59fa7a928609011b93939
Successfully finished on 2020/04/21 17:47:23
