# Supplementary material for: Efficient Sequencing, Assembly, and Annotation of Human KIR Haplotypes
Source: Front Immunol. 2020 Oct 9;11:582927. doi: 10.3389/fimmu.2020.582927 (PMC7581912; doi:10.3389/fimmu.2020.582927)
Supplement: Supplementary file 7 [file DataSheet_3.zip › SF1c/ccs999KIR7_18_6.contigs_MN167518_reports/ccs999KIR7_18_6.contigs_MN167518_qualimap_genome_results.txt]

BamQC report
-----------------------------------

>>>>>>> Input

     bam file = ccs999KIR7_18_6.contigs_MN167518_sorted.bam
     outfile = ccs999KIR7_18_6.contigs_MN167518_reports/genome_results.txt


>>>>>>> Reference

     number of bases = 178,642 bp
     number of contigs = 1


>>>>>>> Globals

     number of windows = 400

     number of reads = 19
     number of mapped reads = 19 (100%)

     number of mapped bases = 440,556 bp
     number of sequenced bases = 440,520 bp
     number of aligned bases = 0 bp
     number of duplicated reads (estimated) = 0
     duplication rate = 0%


>>>>>>> Insert size

     mean insert size = 0
     std insert size = 0
     median insert size = 0


>>>>>>> Mapping quality

     mean mapping quality = 56.9929


>>>>>>> ACTG content

     number of A's = 118,258 bp (26.85%)
     number of C's = 99,153 bp (22.51%)
     number of T's = 114,420 bp (25.97%)
     number of G's = 108,689 bp (24.67%)
     number of N's = 0 bp (0%)

     GC percentage = 47.18%


>>>>>>> Mismatches and indels

    general error rate = 0.0002
    number of mismatches = 64
    number of insertions = 9
    mapped reads with insertion percentage = 42.11%
    number of deletions = 29
    mapped reads with deletion percentage = 78.95%
    homopolymer indels = 97.37%


>>>>>>> Coverage

     mean coverageData = 2.4661X
     std coverageData = 1.2833X

     There is a 94.89% of reference with a coverageData >= 1X
     There is a 79.03% of reference with a coverageData >= 2X
     There is a 42.6% of reference with a coverageData >= 3X
     There is a 21.43% of reference with a coverageData >= 4X
     There is a 8.64% of reference with a coverageData >= 5X
     There is a 0% of reference with a coverageData >= 6X
     There is a 0% of reference with a coverageData >= 7X
     There is a 0% of reference with a coverageData >= 8X
     There is a 0% of reference with a coverageData >= 9X
     There is a 0% of reference with a coverageData >= 10X
     There is a 0% of reference with a coverageData >= 11X
     There is a 0% of reference with a coverageData >= 12X
     There is a 0% of reference with a coverageData >= 13X
     There is a 0% of reference with a coverageData >= 14X
     There is a 0% of reference with a coverageData >= 15X
     There is a 0% of reference with a coverageData >= 16X
     There is a 0% of reference with a coverageData >= 17X
     There is a 0% of reference with a coverageData >= 18X
     There is a 0% of reference with a coverageData >= 19X
     There is a 0% of reference with a coverageData >= 20X
     There is a 0% of reference with a coverageData >= 21X
     There is a 0% of reference with a coverageData >= 22X
     There is a 0% of reference with a coverageData >= 23X
     There is a 0% of reference with a coverageData >= 24X
     There is a 0% of reference with a coverageData >= 25X
     There is a 0% of reference with a coverageData >= 26X
     There is a 0% of reference with a coverageData >= 27X
     There is a 0% of reference with a coverageData >= 28X
     There is a 0% of reference with a coverageData >= 29X
     There is a 0% of reference with a coverageData >= 30X
     There is a 0% of reference with a coverageData >= 31X
     There is a 0% of reference with a coverageData >= 32X
     There is a 0% of reference with a coverageData >= 33X
     There is a 0% of reference with a coverageData >= 34X
     There is a 0% of reference with a coverageData >= 35X
     There is a 0% of reference with a coverageData >= 36X
     There is a 0% of reference with a coverageData >= 37X
     There is a 0% of reference with a coverageData >= 38X
     There is a 0% of reference with a coverageData >= 39X
     There is a 0% of reference with a coverageData >= 40X
     There is a 0% of reference with a coverageData >= 41X
     There is a 0% of reference with a coverageData >= 42X
     There is a 0% of reference with a coverageData >= 43X
     There is a 0% of reference with a coverageData >= 44X
     There is a 0% of reference with a coverageData >= 45X
     There is a 0% of reference with a coverageData >= 46X
     There is a 0% of reference with a coverageData >= 47X
     There is a 0% of reference with a coverageData >= 48X
     There is a 0% of reference with a coverageData >= 49X
     There is a 0% of reference with a coverageData >= 50X
     There is a 0% of reference with a coverageData >= 51X


>>>>>>> Coverage per contig

	MN167518	178642	440556	2.466138981874363	1.2833372312711828
