# Supplementary material for: Efficient Sequencing, Assembly, and Annotation of Human KIR Haplotypes
Source: Front Immunol. 2020 Oct 9;11:582927. doi: 10.3389/fimmu.2020.582927 (PMC7581912; doi:10.3389/fimmu.2020.582927)
Supplement: Supplementary file 7 [file DataSheet_3.zip › SF1c/ccs999KIR7_18_6.contigs_MN167518_reports/ccs999KIR7_18_6.contigs_MN167518NanoStats.txt]

General summary:        
Average percent identity:       100.0
Mean read length:           26,814.7
Median percent identity:       100.0
Median read length:         20,872.0
Number of reads:                19.0
Read length N50:            27,885.0
Total bases:               509,479.0
Total bases aligned:       440,531.0
