# Supplementary material for: Efficient Sequencing, Assembly, and Annotation of Human KIR Haplotypes
Source: Front Immunol. 2020 Oct 9;11:582927. doi: 10.3389/fimmu.2020.582927 (PMC7581912; doi:10.3389/fimmu.2020.582927)
Supplement: Supplementary file 8 [file DataSheet_4.zip]

Archive with 233 entries (200 files):
- SF1b/
- SF1b/ccs999KIR7_18_3.contigs_MN167520_reports/
- SF1b/ccs999KIR7_18_3.contigs_MN167520_reports/ccs999KIR7_18_3.contigs_MN167520PercentIdentityvsAlignedReadLength_kde.pdf
- SF1b/ccs999KIR7_18_3.contigs_MN167520_reports/ccs999KIR7_18_3.contigs_MN167520PercentIdentityHistogramDynamic_Histogram_percent_identity.html
- SF1b/ccs999KIR7_18_3.contigs_MN167520_reports/ccs999KIR7_18_3.contigs_MN167520NanoPlot-report.html
- SF1b/ccs999KIR7_18_3.contigs_MN167520_reports/ccs999KIR7_18_3.contigs_MN167520_qualimap.pdf
- SF1b/ccs999KIR7_18_3.contigs_MN167520_reports/ccs999KIR7_18_3.contigs_MN167520Weighted_HistogramReadlength.pdf
- SF1b/ccs999KIR7_18_3.contigs_MN167520_reports/ccs999KIR7_18_3.contigs_MN167520AlignedReadlengthvsSequencedReadLength_dot.pdf
- SF1b/ccs999KIR7_18_3.contigs_MN167520_reports/ccs999KIR7_18_3.contigs_MN167520LogTransformed_HistogramReadlength.pdf
- SF1b/ccs999KIR7_18_3.contigs_MN167520_reports/ccs999KIR7_18_3.contigs_MN167520NanoStats.txt
- SF1b/ccs999KIR7_18_3.contigs_MN167520_reports/ccs999KIR7_18_3.contigs_MN167520AlignedReadlengthvsSequencedReadLength_kde.pdf
- SF1b/ccs999KIR7_18_3.contigs_MN167520_reports/ccs999KIR7_18_3.contigs_MN167520Weighted_LogTransformed_HistogramReadlength.pdf
- SF1b/ccs999KIR7_18_3.contigs_MN167520_reports/quast/
- SF1b/ccs999KIR7_18_3.contigs_MN167520_reports/quast/genome_stats/
- SF1b/ccs999KIR7_18_3.contigs_MN167520_reports/quast/genome_stats/ccs999KIR7_18_3-contigs_gaps.txt
- SF1b/ccs999KIR7_18_3.contigs_MN167520_reports/quast/genome_stats/genome_info.txt
- SF1b/ccs999KIR7_18_3.contigs_MN167520_reports/quast/transposed_report.txt
- SF1b/ccs999KIR7_18_3.contigs_MN167520_reports/quast/transposed_report.tex
- SF1b/ccs999KIR7_18_3.contigs_MN167520_reports/quast/icarus.html
- SF1b/ccs999KIR7_18_3.contigs_MN167520_reports/quast/basic_stats/
- SF1b/ccs999KIR7_18_3.contigs_MN167520_reports/quast/basic_stats/gc.icarus.txt
- SF1b/ccs999KIR7_18_3.contigs_MN167520_reports/quast/aligned_stats/
- SF1b/ccs999KIR7_18_3.contigs_MN167520_reports/quast/transposed_report.tsv
- SF1b/ccs999KIR7_18_3.contigs_MN167520_reports/quast/report.tex
- SF1b/ccs999KIR7_18_3.contigs_MN167520_reports/quast/report.txt
- SF1b/ccs999KIR7_18_3.contigs_MN167520_reports/quast/report.tsv
- SF1b/ccs999KIR7_18_3.contigs_MN167520_reports/quast/contigs_reports/
- SF1b/ccs999KIR7_18_3.contigs_MN167520_reports/quast/contigs_reports/contigs_report_ccs999KIR7_18_3-contigs.stderr
- SF1b/ccs999KIR7_18_3.contigs_MN167520_reports/quast/contigs_reports/ccs999KIR7_18_3_contigs.mis_contigs.fa
- SF1b/ccs999KIR7_18_3.contigs_MN167520_reports/quast/contigs_reports/contigs_report_ccs999KIR7_18_3-contigs.stdout
- SF1b/ccs999KIR7_18_3.contigs_MN167520_reports/quast/contigs_reports/contigs_report_ccs999KIR7_18_3-contigs.unaligned.info
- SF1b/ccs999KIR7_18_3.contigs_MN167520_reports/quast/contigs_reports/transposed_report_misassemblies.tex
- SF1b/ccs999KIR7_18_3.contigs_MN167520_reports/quast/contigs_reports/misassemblies_report.txt
- SF1b/ccs999KIR7_18_3.contigs_MN167520_reports/quast/contigs_reports/misassemblies_report.tex
- SF1b/ccs999KIR7_18_3.contigs_MN167520_reports/quast/contigs_reports/transposed_report_misassemblies.txt
- SF1b/ccs999KIR7_18_3.contigs_MN167520_reports/quast/contigs_reports/unaligned_report.tsv
- SF1b/ccs999KIR7_18_3.contigs_MN167520_reports/quast/contigs_reports/all_alignments_ccs999KIR7_18_3-contigs.tsv
- SF1b/ccs999KIR7_18_3.contigs_MN167520_reports/quast/contigs_reports/transposed_report_misassemblies.tsv
- SF1b/ccs999KIR7_18_3.contigs_MN167520_reports/quast/contigs_reports/unaligned_report.txt
- SF1b/ccs999KIR7_18_3.contigs_MN167520_reports/quast/contigs_reports/misassemblies_report.tsv
- SF1b/ccs999KIR7_18_3.contigs_MN167520_reports/quast/contigs_reports/contigs_report_ccs999KIR7_18_3-contigs.mis_contigs.info
- SF1b/ccs999KIR7_18_3.contigs_MN167520_reports/quast/contigs_reports/unaligned_report.tex
- SF1b/ccs999KIR7_18_3.contigs_MN167520_reports/quast/contigs_reports/minimap_output/
- SF1b/ccs999KIR7_18_3.contigs_MN167520_reports/quast/contigs_reports/minimap_output/ccs999KIR7_18_3-contigs.unaligned
- SF1b/ccs999KIR7_18_3.contigs_MN167520_reports/quast/contigs_reports/minimap_output/ccs999KIR7_18_3-contigs.coords_tmp
- SF1b/ccs999KIR7_18_3.contigs_MN167520_reports/quast/contigs_reports/minimap_output/ccs999KIR7_18_3-contigs.coords.filtered
- SF1b/ccs999KIR7_18_3.contigs_MN167520_reports/quast/contigs_reports/minimap_output/ccs999KIR7_18_3-contigs.coords
- SF1b/ccs999KIR7_18_3.contigs_MN167520_reports/quast/contigs_reports/minimap_output/ccs999KIR7_18_3-contigs.used_snps.gz
- SF1b/ccs999KIR7_18_3.contigs_MN167520_reports/quast/contigs_reports/minimap_output/ccs999KIR7_18_3-contigs.sf
- SF1b/ccs999KIR7_18_3.contigs_MN167520_reports/quast/icarus_viewers/
- SF1b/ccs999KIR7_18_3.contigs_MN167520_reports/quast/icarus_viewers/alignment_viewer.html
- SF1b/ccs999KIR7_18_3.contigs_MN167520_reports/quast/icarus_viewers/contig_size_viewer.html
- SF1b/ccs999KIR7_18_3.contigs_MN167520_reports/quast/report.html
- SF1b/ccs999KIR7_18_3.contigs_MN167520_reports/quast/quast.log
- SF1b/ccs999KIR7_18_3.contigs_MN167520_reports/ccs999KIR7_18_3.contigs_MN167520HistogramReadlength.pdf
- SF1b/ccs999KIR7_18_3.contigs_MN167520_reports/ccs999KIR7_18_3.contigs_MN167520Yield_By_Length.pdf
- SF1b/ccs999KIR7_18_3.contigs_MN167520_reports/ccs999KIR7_18_3.contigs_MN167520Dynamic_Histogram_Read_length.html
- SF1b/ccs999KIR7_18_3.contigs_MN167520_reports/ccs999KIR7_18_3.contigs_MN167520PercentIdentityvsAlignedReadLength_dot.pdf
- SF1b/ccs999KIR7_18_3.contigs_MN167520_reports/ccs999KIR7_18_3.contigs_MN167520_qualimap_genome_results.txt
- SF1b/ccs999KIR7_18_3.contigs_MN167521_reports/
- SF1b/ccs999KIR7_18_3.contigs_MN167521_reports/ccs999KIR7_18_3.contigs_MN167521Yield_By_Length.pdf
- SF1b/ccs999KIR7_18_3.contigs_MN167521_reports/ccs999KIR7_18_3.contigs_MN167521PercentIdentityvsAlignedReadLength_kde.pdf
- SF1b/ccs999KIR7_18_3.contigs_MN167521_reports/ccs999KIR7_18_3.contigs_MN167521_qualimap.pdf
- SF1b/ccs999KIR7_18_3.contigs_MN167521_reports/ccs999KIR7_18_3.contigs_MN167521NanoPlot-report.html
- SF1b/ccs999KIR7_18_3.contigs_MN167521_reports/ccs999KIR7_18_3.contigs_MN167521Weighted_LogTransformed_HistogramReadlength.pdf
- SF1b/ccs999KIR7_18_3.contigs_MN167521_reports/ccs999KIR7_18_3.contigs_MN167521AlignedReadlengthvsSequencedReadLength_dot.pdf
- SF1b/ccs999KIR7_18_3.contigs_MN167521_reports/ccs999KIR7_18_3.contigs_MN167521LogTransformed_HistogramReadlength.pdf
- SF1b/ccs999KIR7_18_3.contigs_MN167521_reports/ccs999KIR7_18_3.contigs_MN167521Weighted_HistogramReadlength.pdf
- SF1b/ccs999KIR7_18_3.contigs_MN167521_reports/ccs999KIR7_18_3.contigs_MN167521Dynamic_Histogram_Read_length.html
- SF1b/ccs999KIR7_18_3.contigs_MN167521_reports/ccs999KIR7_18_3.contigs_MN167521_qualimap_genome_results.txt
- SF1b/ccs999KIR7_18_3.contigs_MN167521_reports/ccs999KIR7_18_3.contigs_MN167521HistogramReadlength.pdf
- SF1b/ccs999KIR7_18_3.contigs_MN167521_reports/quast/
- SF1b/ccs999KIR7_18_3.contigs_MN167521_reports/quast/genome_stats/
- SF1b/ccs999KIR7_18_3.contigs_MN167521_reports/quast/genome_stats/ccs999KIR7_18_3-contigs_gaps.txt
- SF1b/ccs999KIR7_18_3.contigs_MN167521_reports/quast/genome_stats/genome_info.txt
- SF1b/ccs999KIR7_18_3.contigs_MN167521_reports/quast/transposed_report.txt
- SF1b/ccs999KIR7_18_3.contigs_MN167521_reports/quast/transposed_report.tex
- SF1b/ccs999KIR7_18_3.contigs_MN167521_reports/quast/icarus.html
- SF1b/ccs999KIR7_18_3.contigs_MN167521_reports/quast/basic_stats/
- SF1b/ccs999KIR7_18_3.contigs_MN167521_reports/quast/basic_stats/gc.icarus.txt
- SF1b/ccs999KIR7_18_3.contigs_MN167521_reports/quast/aligned_stats/
- SF1b/ccs999KIR7_18_3.contigs_MN167521_reports/quast/transposed_report.tsv
- SF1b/ccs999KIR7_18_3.contigs_MN167521_reports/quast/report.tex
- SF1b/ccs999KIR7_18_3.contigs_MN167521_reports/quast/report.txt
- SF1b/ccs999KIR7_18_3.contigs_MN167521_reports/quast/report.tsv
- SF1b/ccs999KIR7_18_3.contigs_MN167521_reports/quast/contigs_reports/
- SF1b/ccs999KIR7_18_3.contigs_MN167521_reports/quast/contigs_reports/contigs_report_ccs999KIR7_18_3-contigs.stderr
- SF1b/ccs999KIR7_18_3.contigs_MN167521_reports/quast/contigs_reports/ccs999KIR7_18_3_contigs.mis_contigs.fa
- SF1b/ccs999KIR7_18_3.contigs_MN167521_reports/quast/contigs_reports/contigs_report_ccs999KIR7_18_3-contigs.stdout
- SF1b/ccs999KIR7_18_3.contigs_MN167521_reports/quast/contigs_reports/contigs_report_ccs999KIR7_18_3-contigs.unaligned.info
- SF1b/ccs999KIR7_18_3.contigs_MN167521_reports/quast/contigs_reports/transposed_report_misassemblies.tex
- SF1b/ccs999KIR7_18_3.contigs_MN167521_reports/quast/contigs_reports/misassemblies_report.txt
- SF1b/ccs999KIR7_18_3.contigs_MN167521_reports/quast/contigs_reports/misassemblies_report.tex
- SF1b/ccs999KIR7_18_3.contigs_MN167521_reports/quast/contigs_reports/transposed_report_misassemblies.txt
- SF1b/ccs999KIR7_18_3.contigs_MN167521_reports/quast/contigs_reports/unaligned_report.tsv
- SF1b/ccs999KIR7_18_3.contigs_MN167521_reports/quast/contigs_reports/all_alignments_ccs999KIR7_18_3-contigs.tsv
- SF1b/ccs999KIR7_18_3.contigs_MN167521_reports/quast/contigs_reports/transposed_report_misassemblies.tsv
- SF1b/ccs999KIR7_18_3.contigs_MN167521_reports/quast/contigs_reports/unaligned_report.txt
- SF1b/ccs999KIR7_18_3.contigs_MN167521_reports/quast/contigs_reports/misassemblies_report.tsv
- SF1b/ccs999KIR7_18_3.contigs_MN167521_reports/quast/contigs_reports/contigs_report_ccs999KIR7_18_3-contigs.mis_contigs.info
- SF1b/ccs999KIR7_18_3.contigs_MN167521_reports/quast/contigs_reports/unaligned_report.tex
- SF1b/ccs999KIR7_18_3.contigs_MN167521_reports/quast/contigs_reports/minimap_output/
- SF1b/ccs999KIR7_18_3.contigs_MN167521_reports/quast/contigs_reports/minimap_output/ccs999KIR7_18_3-contigs.unaligned
- SF1b/ccs999KIR7_18_3.contigs_MN167521_reports/quast/contigs_reports/minimap_output/ccs999KIR7_18_3-contigs.coords_tmp
- SF1b/ccs999KIR7_18_3.contigs_MN167521_reports/quast/contigs_reports/minimap_output/ccs999KIR7_18_3-contigs.coords.filtered
- SF1b/ccs999KIR7_18_3.contigs_MN167521_reports/quast/contigs_reports/minimap_output/ccs999KIR7_18_3-contigs.coords
- SF1b/ccs999KIR7_18_3.contigs_MN167521_reports/quast/contigs_reports/minimap_output/ccs999KIR7_18_3-contigs.used_snps.gz
- SF1b/ccs999KIR7_18_3.contigs_MN167521_reports/quast/contigs_reports/minimap_output/ccs999KIR7_18_3-contigs.sf
- SF1b/ccs999KIR7_18_3.contigs_MN167521_reports/quast/icarus_viewers/
- SF1b/ccs999KIR7_18_3.contigs_MN167521_reports/quast/icarus_viewers/alignment_viewer.html
- SF1b/ccs999KIR7_18_3.contigs_MN167521_reports/quast/icarus_viewers/contig_size_viewer.html
- SF1b/ccs999KIR7_18_3.contigs_MN167521_reports/quast/report.html
- SF1b/ccs999KIR7_18_3.contigs_MN167521_reports/quast/quast.log
- SF1b/ccs999KIR7_18_3.contigs_MN167521_reports/ccs999KIR7_18_3.contigs_MN167521NanoStats.txt
- SF1b/ccs999KIR7_18_3.contigs_MN167521_reports/ccs999KIR7_18_3.contigs_MN167521AlignedReadlengthvsSequencedReadLength_kde.pdf
- SF1b/ccs999KIR7_18_3.contigs_MN167521_reports/ccs999KIR7_18_3.contigs_MN167521PercentIdentityHistogramDynamic_Histogram_percent_identity.html
- SF1b/ccs999KIR7_18_3.contigs_MN167521_reports/ccs999KIR7_18_3.contigs_MN167521PercentIdentityvsAlignedReadLength_dot.pdf
- SF1b/ccs999KIR7_18_4.contigs_MN167522_reports/
- SF1b/ccs999KIR7_18_4.contigs_MN167522_reports/ccs999KIR7_18_4.contigs_MN167522AlignedReadlengthvsSequencedReadLength_dot.pdf
- SF1b/ccs999KIR7_18_4.contigs_MN167522_reports/ccs999KIR7_18_4.contigs_MN167522_qualimap_genome_results.txt
- SF1b/ccs999KIR7_18_4.contigs_MN167522_reports/ccs999KIR7_18_4.contigs_MN167522PercentIdentityvsAlignedReadLength_dot.pdf
- SF1b/ccs999KIR7_18_4.contigs_MN167522_reports/ccs999KIR7_18_4.contigs_MN167522NanoPlot-report.html
- SF1b/ccs999KIR7_18_4.contigs_MN167522_reports/ccs999KIR7_18_4.contigs_MN167522Weighted_LogTransformed_HistogramReadlength.pdf
- SF1b/ccs999KIR7_18_4.contigs_MN167522_reports/ccs999KIR7_18_4.contigs_MN167522Weighted_HistogramReadlength.pdf
- SF1b/ccs999KIR7_18_4.contigs_MN167522_reports/ccs999KIR7_18_4.contigs_MN167522NanoStats.txt
- SF1b/ccs999KIR7_18_4.contigs_MN167522_reports/ccs999KIR7_18_4.contigs_MN167522PercentIdentityHistogramDynamic_Histogram_percent_identity.html
- SF1b/ccs999KIR7_18_4.contigs_MN167522_reports/quast/
- SF1b/ccs999KIR7_18_4.contigs_MN167522_reports/quast/genome_stats/
- SF1b/ccs999KIR7_18_4.contigs_MN167522_reports/quast/genome_stats/ccs999KIR7_18_4-contigs_gaps.txt
- SF1b/ccs999KIR7_18_4.contigs_MN167522_reports/quast/genome_stats/genome_info.txt
- SF1b/ccs999KIR7_18_4.contigs_MN167522_reports/quast/transposed_report.txt
- SF1b/ccs999KIR7_18_4.contigs_MN167522_reports/quast/transposed_report.tex
- SF1b/ccs999KIR7_18_4.contigs_MN167522_reports/quast/icarus.html
- SF1b/ccs999KIR7_18_4.contigs_MN167522_reports/quast/basic_stats/
- SF1b/ccs999KIR7_18_4.contigs_MN167522_reports/quast/basic_stats/gc.icarus.txt
- SF1b/ccs999KIR7_18_4.contigs_MN167522_reports/quast/aligned_stats/
- SF1b/ccs999KIR7_18_4.contigs_MN167522_reports/quast/transposed_report.tsv
- SF1b/ccs999KIR7_18_4.contigs_MN167522_reports/quast/report.tex
- SF1b/ccs999KIR7_18_4.contigs_MN167522_reports/quast/report.txt
- SF1b/ccs999KIR7_18_4.contigs_MN167522_reports/quast/report.tsv
- SF1b/ccs999KIR7_18_4.contigs_MN167522_reports/quast/contigs_reports/
- SF1b/ccs999KIR7_18_4.contigs_MN167522_reports/quast/contigs_reports/ccs999KIR7_18_4_contigs.mis_contigs.fa
- SF1b/ccs999KIR7_18_4.contigs_MN167522_reports/quast/contigs_reports/contigs_report_ccs999KIR7_18_4-contigs.stderr
- SF1b/ccs999KIR7_18_4.contigs_MN167522_reports/quast/contigs_reports/all_alignments_ccs999KIR7_18_4-contigs.tsv
- SF1b/ccs999KIR7_18_4.contigs_MN167522_reports/quast/contigs_reports/contigs_report_ccs999KIR7_18_4-contigs.mis_contigs.info
- SF1b/ccs999KIR7_18_4.contigs_MN167522_reports/quast/contigs_reports/contigs_report_ccs999KIR7_18_4-contigs.stdout
- SF1b/ccs999KIR7_18_4.contigs_MN167522_reports/quast/contigs_reports/contigs_report_ccs999KIR7_18_4-contigs.unaligned.info
- SF1b/ccs999KIR7_18_4.contigs_MN167522_reports/quast/contigs_reports/transposed_report_misassemblies.tex
- SF1b/ccs999KIR7_18_4.contigs_MN167522_reports/quast/contigs_reports/misassemblies_report.txt
- SF1b/ccs999KIR7_18_4.contigs_MN167522_reports/quast/contigs_reports/misassemblies_report.tex
- SF1b/ccs999KIR7_18_4.contigs_MN167522_reports/quast/contigs_reports/transposed_report_misassemblies.txt
- SF1b/ccs999KIR7_18_4.contigs_MN167522_reports/quast/contigs_reports/unaligned_report.tsv
- SF1b/ccs999KIR7_18_4.contigs_MN167522_reports/quast/contigs_reports/transposed_report_misassemblies.tsv
- SF1b/ccs999KIR7_18_4.contigs_MN167522_reports/quast/contigs_reports/unaligned_report.txt
- SF1b/ccs999KIR7_18_4.contigs_MN167522_reports/quast/contigs_reports/misassemblies_report.tsv
- SF1b/ccs999KIR7_18_4.contigs_MN167522_reports/quast/contigs_reports/unaligned_report.tex
- SF1b/ccs999KIR7_18_4.contigs_MN167522_reports/quast/contigs_reports/minimap_output/
- SF1b/ccs999KIR7_18_4.contigs_MN167522_reports/quast/contigs_reports/minimap_output/ccs999KIR7_18_4-contigs.unaligned
- SF1b/ccs999KIR7_18_4.contigs_MN167522_reports/quast/contigs_reports/minimap_output/ccs999KIR7_18_4-contigs.coords
- SF1b/ccs999KIR7_18_4.contigs_MN167522_reports/quast/contigs_reports/minimap_output/ccs999KIR7_18_4-contigs.coords.filtered
- SF1b/ccs999KIR7_18_4.contigs_MN167522_reports/quast/contigs_reports/minimap_output/ccs999KIR7_18_4-contigs.used_snps.gz
- SF1b/ccs999KIR7_18_4.contigs_MN167522_reports/quast/contigs_reports/minimap_output/ccs999KIR7_18_4-contigs.sf
- SF1b/ccs999KIR7_18_4.contigs_MN167522_reports/quast/contigs_reports/minimap_output/ccs999KIR7_18_4-contigs.coords_tmp
- SF1b/ccs999KIR7_18_4.contigs_MN167522_reports/quast/icarus_viewers/
- SF1b/ccs999KIR7_18_4.contigs_MN167522_reports/quast/icarus_viewers/alignment_viewer.html
- SF1b/ccs999KIR7_18_4.contigs_MN167522_reports/quast/icarus_viewers/contig_size_viewer.html
- SF1b/ccs999KIR7_18_4.contigs_MN167522_reports/quast/report.html
- SF1b/ccs999KIR7_18_4.contigs_MN167522_reports/quast/quast.log
- SF1b/ccs999KIR7_18_4.contigs_MN167522_reports/ccs999KIR7_18_4.contigs_MN167522Dynamic_Histogram_Read_length.html
- SF1b/ccs999KIR7_18_4.contigs_MN167522_reports/ccs999KIR7_18_4.contigs_MN167522PercentIdentityvsAlignedReadLength_kde.pdf
- SF1b/ccs999KIR7_18_4.contigs_MN167522_reports/ccs999KIR7_18_4.contigs_MN167522HistogramReadlength.pdf
- SF1b/ccs999KIR7_18_4.contigs_MN167522_reports/ccs999KIR7_18_4.contigs_MN167522LogTransformed_HistogramReadlength.pdf
- SF1b/ccs999KIR7_18_4.contigs_MN167522_reports/ccs999KIR7_18_4.contigs_MN167522AlignedReadlengthvsSequencedReadLength_kde.pdf
- SF1b/ccs999KIR7_18_4.contigs_MN167522_reports/ccs999KIR7_18_4.contigs_MN167522_qualimap.pdf
- SF1b/ccs999KIR7_18_4.contigs_MN167522_reports/ccs999KIR7_18_4.contigs_MN167522Yield_By_Length.pdf
- SF1b/ccs999KIR7_18_4.contigs_MN167523_reports/
- SF1b/ccs999KIR7_18_4.contigs_MN167523_reports/ccs999KIR7_18_4.contigs_MN167523Yield_By_Length.pdf
- SF1b/ccs999KIR7_18_4.contigs_MN167523_reports/ccs999KIR7_18_4.contigs_MN167523AlignedReadlengthvsSequencedReadLength_dot.pdf
- SF1b/ccs999KIR7_18_4.contigs_MN167523_reports/ccs999KIR7_18_4.contigs_MN167523PercentIdentityvsAlignedReadLength_dot.pdf
- SF1b/ccs999KIR7_18_4.contigs_MN167523_reports/ccs999KIR7_18_4.contigs_MN167523NanoPlot-report.html
- SF1b/ccs999KIR7_18_4.contigs_MN167523_reports/ccs999KIR7_18_4.contigs_MN167523_qualimap_genome_results.txt
- SF1b/ccs999KIR7_18_4.contigs_MN167523_reports/ccs999KIR7_18_4.contigs_MN167523PercentIdentityHistogramDynamic_Histogram_percent_identity.html
- SF1b/ccs999KIR7_18_4.contigs_MN167523_reports/ccs999KIR7_18_4.contigs_MN167523NanoStats.txt
- SF1b/ccs999KIR7_18_4.contigs_MN167523_reports/ccs999KIR7_18_4.contigs_MN167523Weighted_HistogramReadlength.pdf
- SF1b/ccs999KIR7_18_4.contigs_MN167523_reports/ccs999KIR7_18_4.contigs_MN167523HistogramReadlength.pdf
- SF1b/ccs999KIR7_18_4.contigs_MN167523_reports/ccs999KIR7_18_4.contigs_MN167523Weighted_LogTransformed_HistogramReadlength.pdf
- SF1b/ccs999KIR7_18_4.contigs_MN167523_reports/quast/
- SF1b/ccs999KIR7_18_4.contigs_MN167523_reports/quast/genome_stats/
- SF1b/ccs999KIR7_18_4.contigs_MN167523_reports/quast/genome_stats/ccs999KIR7_18_4-contigs_gaps.txt
- SF1b/ccs999KIR7_18_4.contigs_MN167523_reports/quast/genome_stats/genome_info.txt
- SF1b/ccs999KIR7_18_4.contigs_MN167523_reports/quast/transposed_report.txt
- SF1b/ccs999KIR7_18_4.contigs_MN167523_reports/quast/transposed_report.tex
- SF1b/ccs999KIR7_18_4.contigs_MN167523_reports/quast/icarus.html
- SF1b/ccs999KIR7_18_4.contigs_MN167523_reports/quast/basic_stats/
- SF1b/ccs999KIR7_18_4.contigs_MN167523_reports/quast/basic_stats/gc.icarus.txt
- SF1b/ccs999KIR7_18_4.contigs_MN167523_reports/quast/aligned_stats/
- SF1b/ccs999KIR7_18_4.contigs_MN167523_reports/quast/transposed_report.tsv
- SF1b/ccs999KIR7_18_4.contigs_MN167523_reports/quast/report.tex
- SF1b/ccs999KIR7_18_4.contigs_MN167523_reports/quast/report.txt
- SF1b/ccs999KIR7_18_4.contigs_MN167523_reports/quast/report.tsv
- SF1b/ccs999KIR7_18_4.contigs_MN167523_reports/quast/contigs_reports/
- SF1b/ccs999KIR7_18_4.contigs_MN167523_reports/quast/contigs_reports/ccs999KIR7_18_4_contigs.mis_contigs.fa
- SF1b/ccs999KIR7_18_4.contigs_MN167523_reports/quast/contigs_reports/contigs_report_ccs999KIR7_18_4-contigs.stderr
- SF1b/ccs999KIR7_18_4.contigs_MN167523_reports/quast/contigs_reports/all_alignments_ccs999KIR7_18_4-contigs.tsv
- SF1b/ccs999KIR7_18_4.contigs_MN167523_reports/quast/contigs_reports/contigs_report_ccs999KIR7_18_4-contigs.mis_contigs.info
- SF1b/ccs999KIR7_18_4.contigs_MN167523_reports/quast/contigs_reports/contigs_report_ccs999KIR7_18_4-contigs.stdout
- SF1b/ccs999KIR7_18_4.contigs_MN167523_reports/quast/contigs_reports/contigs_report_ccs999KIR7_18_4-contigs.unaligned.info
- SF1b/ccs999KIR7_18_4.contigs_MN167523_reports/quast/contigs_reports/transposed_report_misassemblies.tex
- SF1b/ccs999KIR7_18_4.contigs_MN167523_reports/quast/contigs_reports/misassemblies_report.txt
- SF1b/ccs999KIR7_18_4.contigs_MN167523_reports/quast/contigs_reports/misassemblies_report.tex
- SF1b/ccs999KIR7_18_4.contigs_MN167523_reports/quast/contigs_reports/transposed_report_misassemblies.txt
- SF1b/ccs999KIR7_18_4.contigs_MN167523_reports/quast/contigs_reports/unaligned_report.tsv
- SF1b/ccs999KIR7_18_4.contigs_MN167523_reports/quast/contigs_reports/transposed_report_misassemblies.tsv
- SF1b/ccs999KIR7_18_4.contigs_MN167523_reports/quast/contigs_reports/unaligned_report.txt
- SF1b/ccs999KIR7_18_4.contigs_MN167523_reports/quast/contigs_reports/misassemblies_report.tsv
- SF1b/ccs999KIR7_18_4.contigs_MN167523_reports/quast/contigs_reports/unaligned_report.tex
- SF1b/ccs999KIR7_18_4.contigs_MN167523_reports/quast/contigs_reports/minimap_output/
- SF1b/ccs999KIR7_18_4.contigs_MN167523_reports/quast/contigs_reports/minimap_output/ccs999KIR7_18_4-contigs.unaligned
- SF1b/ccs999KIR7_18_4.contigs_MN167523_reports/quast/contigs_reports/minimap_output/ccs999KIR7_18_4-contigs.coords
- SF1b/ccs999KIR7_18_4.contigs_MN167523_reports/quast/contigs_reports/minimap_output/ccs999KIR7_18_4-contigs.coords.filtered
- SF1b/ccs999KIR7_18_4.contigs_MN167523_reports/quast/contigs_reports/minimap_output/ccs999KIR7_18_4-contigs.used_snps.gz
- SF1b/ccs999KIR7_18_4.contigs_MN167523_reports/quast/contigs_reports/minimap_output/ccs999KIR7_18_4-contigs.sf
- SF1b/ccs999KIR7_18_4.contigs_MN167523_reports/quast/contigs_reports/minimap_output/ccs999KIR7_18_4-contigs.coords_tmp
- SF1b/ccs999KIR7_18_4.contigs_MN167523_reports/quast/icarus_viewers/
- SF1b/ccs999KIR7_18_4.contigs_MN167523_reports/quast/icarus_viewers/alignment_viewer.html
- SF1b/ccs999KIR7_18_4.contigs_MN167523_reports/quast/icarus_viewers/contig_size_viewer.html
- SF1b/ccs999KIR7_18_4.contigs_MN167523_reports/quast/report.html
- SF1b/ccs999KIR7_18_4.contigs_MN167523_reports/quast/quast.log
- SF1b/ccs999KIR7_18_4.contigs_MN167523_reports/ccs999KIR7_18_4.contigs_MN167523AlignedReadlengthvsSequencedReadLength_kde.pdf
- SF1b/ccs999KIR7_18_4.contigs_MN167523_reports/ccs999KIR7_18_4.contigs_MN167523PercentIdentityvsAlignedReadLength_kde.pdf
- SF1b/ccs999KIR7_18_4.contigs_MN167523_reports/ccs999KIR7_18_4.contigs_MN167523_qualimap.pdf
- SF1b/ccs999KIR7_18_4.contigs_MN167523_reports/ccs999KIR7_18_4.contigs_MN167523LogTransformed_HistogramReadlength.pdf
- SF1b/ccs999KIR7_18_4.contigs_MN167523_reports/ccs999KIR7_18_4.contigs_MN167523Dynamic_Histogram_Read_length.html
