# Supplementary material for: Efficient Sequencing, Assembly, and Annotation of Human KIR Haplotypes
Source: Front Immunol. 2020 Oct 9;11:582927. doi: 10.3389/fimmu.2020.582927 (PMC7581912; doi:10.3389/fimmu.2020.582927)
Supplement: Supplementary file 8 [file DataSheet_4.zip › SF1b/ccs999KIR7_18_3.contigs_MN167520_reports/quast/transposed_report.tex]

\documentclass[12pt,a4paper]{article}
\begin{document}
\begin{table}[ht]
\begin{center}
\caption{All statistics are based on contigs of size $\geq$ 500 bp, unless otherwise noted (e.g., "\# contigs ($\geq$ 0 bp)" and "Total length ($\geq$ 0 bp)" include all contigs).}
\begin{tabular}{|l*{48}{|r}|}
\hline
Assembly & \# contigs ($\geq$ 0 bp) & \# contigs ($\geq$ 1000 bp) & \# contigs ($\geq$ 5000 bp) & \# contigs ($\geq$ 10000 bp) & \# contigs ($\geq$ 25000 bp) & \# contigs ($\geq$ 50000 bp) & Total length ($\geq$ 0 bp) & Total length ($\geq$ 1000 bp) & Total length ($\geq$ 5000 bp) & Total length ($\geq$ 10000 bp) & Total length ($\geq$ 25000 bp) & Total length ($\geq$ 50000 bp) & \# contigs & Largest contig & Total length & Reference length & GC (\%) & Reference GC (\%) & N50 & NG50 & N75 & NG75 & L50 & LG50 & L75 & LG75 & \# misassemblies & \# misassembled contigs & Misassembled contigs length & \# local misassemblies & \# scaffold gap ext. mis. & \# scaffold gap loc. mis. & \# unaligned mis. contigs & \# unaligned contigs & Unaligned length & Genome fraction (\%) & Duplication ratio & \# N's per 100 kbp & \# mismatches per 100 kbp & \# indels per 100 kbp & Largest alignment & Total aligned length & NA50 & NGA50 & NGA75 & LA50 & LGA50 & LGA75 \\ \hline
ccs999KIR7\_18\_3.contigs & 38 & 38 & 27 & 9 & 1 & 0 & 322100 & 322100 & 275083 & 147752 & 35826 & 0 & 96 & 72291 & 1329815 & 193395 & 47.57 & 46.78 & 21644 & 66686 & 10426 & 46094 & 20 & 2 & 44 & 3 & 0 & 0 & 0 & 1 & 0 & 0 & 0 & 56 + 9 part & 395716 & 100.000 & 4.830 & 0.00 & 1803.56 & 228.03 & 70859 & 933078 & 18463 & 66686 & 40759 & 21 & 2 & 3 \\ \hline
\end{tabular}
\end{center}
\end{table}
\end{document}
