# Supplementary material for: Efficient Sequencing, Assembly, and Annotation of Human KIR Haplotypes
Source: Front Immunol. 2020 Oct 9;11:582927. doi: 10.3389/fimmu.2020.582927 (PMC7581912; doi:10.3389/fimmu.2020.582927)
Supplement: Supplementary file 8 [file DataSheet_4.zip › SF1b/ccs999KIR7_18_3.contigs_MN167520_reports/quast/contigs_reports/minimap_output/ccs999KIR7_18_3-contigs.sf]

Assembly md5 checksum: a413ec21667cf6ab7236950dedf6e8ba
Reference md5 checksum: 1f00b6c416a2eecadacdbcff7361dcd1
Successfully finished on 2020/04/21 17:45:26
