# Supplementary material for: Efficient Sequencing, Assembly, and Annotation of Human KIR Haplotypes
Source: Front Immunol. 2020 Oct 9;11:582927. doi: 10.3389/fimmu.2020.582927 (PMC7581912; doi:10.3389/fimmu.2020.582927)
Supplement: Supplementary file 8 [file DataSheet_4.zip › SF1b/ccs999KIR7_18_3.contigs_MN167520_reports/ccs999KIR7_18_3.contigs_MN167520_qualimap_genome_results.txt]

BamQC report
-----------------------------------

>>>>>>> Input

     bam file = ccs999KIR7_18_3.contigs_MN167520_sorted.bam
     outfile = ccs999KIR7_18_3.contigs_MN167520_reports/genome_results.txt


>>>>>>> Reference

     number of bases = 193,395 bp
     number of contigs = 1


>>>>>>> Globals

     number of windows = 400

     number of reads = 24
     number of mapped reads = 24 (100%)
     number of supplementary alignments = 2 (8.33%)

     number of mapped bases = 433,272 bp
     number of sequenced bases = 433,240 bp
     number of aligned bases = 0 bp
     number of duplicated reads (estimated) = 4
     duplication rate = 10%


>>>>>>> Insert size

     mean insert size = 0
     std insert size = 0
     median insert size = 0


>>>>>>> Mapping quality

     mean mapping quality = 54.2955


>>>>>>> ACTG content

     number of A's = 116,521 bp (26.9%)
     number of C's = 97,167 bp (22.43%)
     number of T's = 110,860 bp (25.59%)
     number of G's = 108,692 bp (25.09%)
     number of N's = 0 bp (0%)

     GC percentage = 47.52%


>>>>>>> Mismatches and indels

    general error rate = 0.0001
    number of mismatches = 51
    number of insertions = 7
    mapped reads with insertion percentage = 29.17%
    number of deletions = 27
    mapped reads with deletion percentage = 50%
    homopolymer indels = 94.12%


>>>>>>> Coverage

     mean coverageData = 2.2403X
     std coverageData = 1.1242X

     There is a 89.33% of reference with a coverageData >= 1X
     There is a 78.89% of reference with a coverageData >= 2X
     There is a 44.42% of reference with a coverageData >= 3X
     There is a 11.13% of reference with a coverageData >= 4X
     There is a 0.25% of reference with a coverageData >= 5X
     There is a 0% of reference with a coverageData >= 6X
     There is a 0% of reference with a coverageData >= 7X
     There is a 0% of reference with a coverageData >= 8X
     There is a 0% of reference with a coverageData >= 9X
     There is a 0% of reference with a coverageData >= 10X
     There is a 0% of reference with a coverageData >= 11X
     There is a 0% of reference with a coverageData >= 12X
     There is a 0% of reference with a coverageData >= 13X
     There is a 0% of reference with a coverageData >= 14X
     There is a 0% of reference with a coverageData >= 15X
     There is a 0% of reference with a coverageData >= 16X
     There is a 0% of reference with a coverageData >= 17X
     There is a 0% of reference with a coverageData >= 18X
     There is a 0% of reference with a coverageData >= 19X
     There is a 0% of reference with a coverageData >= 20X
     There is a 0% of reference with a coverageData >= 21X
     There is a 0% of reference with a coverageData >= 22X
     There is a 0% of reference with a coverageData >= 23X
     There is a 0% of reference with a coverageData >= 24X
     There is a 0% of reference with a coverageData >= 25X
     There is a 0% of reference with a coverageData >= 26X
     There is a 0% of reference with a coverageData >= 27X
     There is a 0% of reference with a coverageData >= 28X
     There is a 0% of reference with a coverageData >= 29X
     There is a 0% of reference with a coverageData >= 30X
     There is a 0% of reference with a coverageData >= 31X
     There is a 0% of reference with a coverageData >= 32X
     There is a 0% of reference with a coverageData >= 33X
     There is a 0% of reference with a coverageData >= 34X
     There is a 0% of reference with a coverageData >= 35X
     There is a 0% of reference with a coverageData >= 36X
     There is a 0% of reference with a coverageData >= 37X
     There is a 0% of reference with a coverageData >= 38X
     There is a 0% of reference with a coverageData >= 39X
     There is a 0% of reference with a coverageData >= 40X
     There is a 0% of reference with a coverageData >= 41X
     There is a 0% of reference with a coverageData >= 42X
     There is a 0% of reference with a coverageData >= 43X
     There is a 0% of reference with a coverageData >= 44X
     There is a 0% of reference with a coverageData >= 45X
     There is a 0% of reference with a coverageData >= 46X
     There is a 0% of reference with a coverageData >= 47X
     There is a 0% of reference with a coverageData >= 48X
     There is a 0% of reference with a coverageData >= 49X
     There is a 0% of reference with a coverageData >= 50X
     There is a 0% of reference with a coverageData >= 51X


>>>>>>> Coverage per contig

	MN167520	193395	433272	2.240347475374234	1.124190780805266
