# Supplementary material for: Efficient Sequencing, Assembly, and Annotation of Human KIR Haplotypes
Source: Front Immunol. 2020 Oct 9;11:582927. doi: 10.3389/fimmu.2020.582927 (PMC7581912; doi:10.3389/fimmu.2020.582927)
Supplement: Supplementary file 8 [file DataSheet_4.zip › SF1b/ccs999KIR7_18_3.contigs_MN167521_reports/quast/transposed_report.txt]

All statistics are based on contigs of size >= 500 bp, unless otherwise noted (e.g., "# contigs (>= 0 bp)" and "Total length (>= 0 bp)" include all contigs).

Assembly                 # contigs (>= 0 bp)  # contigs (>= 1000 bp)  # contigs (>= 5000 bp)  # contigs (>= 10000 bp)  # contigs (>= 25000 bp)  # contigs (>= 50000 bp)  Total length (>= 0 bp)  Total length (>= 1000 bp)  Total length (>= 5000 bp)  Total length (>= 10000 bp)  Total length (>= 25000 bp)  Total length (>= 50000 bp)  # contigs  Largest contig  Total length  Reference length  GC (%)  Reference GC (%)  N50    NG50   N75    NG75   L50  LG50  L75  LG75  # misassemblies  # misassembled contigs  Misassembled contigs length  # local misassemblies  # scaffold gap ext. mis.  # scaffold gap loc. mis.  # unaligned mis. contigs  # unaligned contigs  Unaligned length  Genome fraction (%)  Duplication ratio  # N's per 100 kbp  # mismatches per 100 kbp  # indels per 100 kbp  Largest alignment  Total aligned length  NA50   NGA50  NGA75  LA50  LGA50  LGA75
ccs999KIR7_18_3.contigs  38                   38                      27                      9                        1                        0                        322100                  322100                     275083                     147752                      35826                       0                           96         72291           1329815       201909            47.57   46.39             21644  66686  10426  46094  20   2     44   3     0                0                       0                            2                      0                         0                         0                         57 + 7 part          414142            90.505               5.011              0.00               1864.97                   176.21                72291              915253                18459  66686  39229  21    2      3    
