# Supplementary material for: Efficient Sequencing, Assembly, and Annotation of Human KIR Haplotypes
Source: Front Immunol. 2020 Oct 9;11:582927. doi: 10.3389/fimmu.2020.582927 (PMC7581912; doi:10.3389/fimmu.2020.582927)
Supplement: Supplementary file 8 [file DataSheet_4.zip › SF1b/ccs999KIR7_18_3.contigs_MN167521_reports/ccs999KIR7_18_3.contigs_MN167521NanoStats.txt]

General summary:        
Average percent identity:       100.0
Mean read length:           26,892.6
Median percent identity:       100.0
Median read length:         23,476.0
Number of reads:                20.0
Read length N50:            34,122.0
Total bases:               537,852.0
Total bases aligned:       455,406.0
