# Supplementary material for: Efficient Sequencing, Assembly, and Annotation of Human KIR Haplotypes
Source: Front Immunol. 2020 Oct 9;11:582927. doi: 10.3389/fimmu.2020.582927 (PMC7581912; doi:10.3389/fimmu.2020.582927)
Supplement: Supplementary file 8 [file DataSheet_4.zip › SF1b/ccs999KIR7_18_4.contigs_MN167522_reports/ccs999KIR7_18_4.contigs_MN167522_qualimap_genome_results.txt]

BamQC report
-----------------------------------

>>>>>>> Input

     bam file = ccs999KIR7_18_4.contigs_MN167522_sorted.bam
     outfile = ccs999KIR7_18_4.contigs_MN167522_reports/genome_results.txt


>>>>>>> Reference

     number of bases = 148,652 bp
     number of contigs = 1


>>>>>>> Globals

     number of windows = 400

     number of reads = 20
     number of mapped reads = 20 (100%)

     number of mapped bases = 390,414 bp
     number of sequenced bases = 390,390 bp
     number of aligned bases = 0 bp
     number of duplicated reads (estimated) = 0
     duplication rate = 0%


>>>>>>> Insert size

     mean insert size = 0
     std insert size = 0
     median insert size = 0


>>>>>>> Mapping quality

     mean mapping quality = 55.7947


>>>>>>> ACTG content

     number of A's = 105,428 bp (27.01%)
     number of C's = 88,477 bp (22.66%)
     number of T's = 100,305 bp (25.69%)
     number of G's = 96,180 bp (24.64%)
     number of N's = 0 bp (0%)

     GC percentage = 47.3%


>>>>>>> Mismatches and indels

    general error rate = 0.0001
    number of mismatches = 41
    number of insertions = 9
    mapped reads with insertion percentage = 15%
    number of deletions = 21
    mapped reads with deletion percentage = 65%
    homopolymer indels = 93.33%


>>>>>>> Coverage

     mean coverageData = 2.6264X
     std coverageData = 1.5416X

     There is a 92.64% of reference with a coverageData >= 1X
     There is a 73.46% of reference with a coverageData >= 2X
     There is a 52.02% of reference with a coverageData >= 3X
     There is a 28.36% of reference with a coverageData >= 4X
     There is a 11.83% of reference with a coverageData >= 5X
     There is a 3.39% of reference with a coverageData >= 6X
     There is a 0.92% of reference with a coverageData >= 7X
     There is a 0% of reference with a coverageData >= 8X
     There is a 0% of reference with a coverageData >= 9X
     There is a 0% of reference with a coverageData >= 10X
     There is a 0% of reference with a coverageData >= 11X
     There is a 0% of reference with a coverageData >= 12X
     There is a 0% of reference with a coverageData >= 13X
     There is a 0% of reference with a coverageData >= 14X
     There is a 0% of reference with a coverageData >= 15X
     There is a 0% of reference with a coverageData >= 16X
     There is a 0% of reference with a coverageData >= 17X
     There is a 0% of reference with a coverageData >= 18X
     There is a 0% of reference with a coverageData >= 19X
     There is a 0% of reference with a coverageData >= 20X
     There is a 0% of reference with a coverageData >= 21X
     There is a 0% of reference with a coverageData >= 22X
     There is a 0% of reference with a coverageData >= 23X
     There is a 0% of reference with a coverageData >= 24X
     There is a 0% of reference with a coverageData >= 25X
     There is a 0% of reference with a coverageData >= 26X
     There is a 0% of reference with a coverageData >= 27X
     There is a 0% of reference with a coverageData >= 28X
     There is a 0% of reference with a coverageData >= 29X
     There is a 0% of reference with a coverageData >= 30X
     There is a 0% of reference with a coverageData >= 31X
     There is a 0% of reference with a coverageData >= 32X
     There is a 0% of reference with a coverageData >= 33X
     There is a 0% of reference with a coverageData >= 34X
     There is a 0% of reference with a coverageData >= 35X
     There is a 0% of reference with a coverageData >= 36X
     There is a 0% of reference with a coverageData >= 37X
     There is a 0% of reference with a coverageData >= 38X
     There is a 0% of reference with a coverageData >= 39X
     There is a 0% of reference with a coverageData >= 40X
     There is a 0% of reference with a coverageData >= 41X
     There is a 0% of reference with a coverageData >= 42X
     There is a 0% of reference with a coverageData >= 43X
     There is a 0% of reference with a coverageData >= 44X
     There is a 0% of reference with a coverageData >= 45X
     There is a 0% of reference with a coverageData >= 46X
     There is a 0% of reference with a coverageData >= 47X
     There is a 0% of reference with a coverageData >= 48X
     There is a 0% of reference with a coverageData >= 49X
     There is a 0% of reference with a coverageData >= 50X
     There is a 0% of reference with a coverageData >= 51X


>>>>>>> Coverage per contig

	MN167522	148652	390414	2.626362242014907	1.5416075409998027
