# Supplementary material for: Efficient Sequencing, Assembly, and Annotation of Human KIR Haplotypes
Source: Front Immunol. 2020 Oct 9;11:582927. doi: 10.3389/fimmu.2020.582927 (PMC7581912; doi:10.3389/fimmu.2020.582927)
Supplement: Supplementary file 8 [file DataSheet_4.zip › SF1b/ccs999KIR7_18_4.contigs_MN167522_reports/quast/genome_stats/genome_info.txt]

reference chromosomes:
	MN167522 (total length: 148652 bp, total length without N's: 148652 bp, maximal covered length: 140984 bp)

total genome size: 148652

gap min size: 50
partial gene/operon min size: 100


assembly                 | genome    | duplication | gaps      | genes     | partial   | operons   | partial   |
                         | fraction  | ratio       | number    |           | genes     |           | operons   |
========================================================================================================================
ccs999KIR7_18_4_contigs  | 94.842    | 4.392       | 1         | -         | -         | -         | -         |
