# Supplementary material for: Efficient Sequencing, Assembly, and Annotation of Human KIR Haplotypes
Source: Front Immunol. 2020 Oct 9;11:582927. doi: 10.3389/fimmu.2020.582927 (PMC7581912; doi:10.3389/fimmu.2020.582927)
Supplement: Supplementary file 8 [file DataSheet_4.zip › SF1b/ccs999KIR7_18_4.contigs_MN167522_reports/quast/transposed_report.tex]

\documentclass[12pt,a4paper]{article}
\begin{document}
\begin{table}[ht]
\begin{center}
\caption{All statistics are based on contigs of size $\geq$ 500 bp, unless otherwise noted (e.g., "\# contigs ($\geq$ 0 bp)" and "Total length ($\geq$ 0 bp)" include all contigs).}
\begin{tabular}{|l*{48}{|r}|}
\hline
Assembly & \# contigs ($\geq$ 0 bp) & \# contigs ($\geq$ 1000 bp) & \# contigs ($\geq$ 5000 bp) & \# contigs ($\geq$ 10000 bp) & \# contigs ($\geq$ 25000 bp) & \# contigs ($\geq$ 50000 bp) & Total length ($\geq$ 0 bp) & Total length ($\geq$ 1000 bp) & Total length ($\geq$ 5000 bp) & Total length ($\geq$ 10000 bp) & Total length ($\geq$ 25000 bp) & Total length ($\geq$ 50000 bp) & \# contigs & Largest contig & Total length & Reference length & GC (\%) & Reference GC (\%) & N50 & NG50 & N75 & NG75 & L50 & LG50 & L75 & LG75 & \# misassemblies & \# misassembled contigs & Misassembled contigs length & \# local misassemblies & \# scaffold gap ext. mis. & \# scaffold gap loc. mis. & \# unaligned mis. contigs & \# unaligned contigs & Unaligned length & Genome fraction (\%) & Duplication ratio & \# N's per 100 kbp & \# mismatches per 100 kbp & \# indels per 100 kbp & Largest alignment & Total aligned length & NA50 & NGA50 & NGA75 & LA50 & LGA50 & LGA75 \\ \hline
ccs999KIR7\_18\_4.contigs & 54 & 54 & 37 & 9 & 2 & 0 & 425633 & 425633 & 357389 & 163007 & 52952 & 0 & 107 & 107229 & 1143760 & 148652 & 47.67 & 46.24 & 12657 & 107229 & 7307 & 40559 & 23 & 1 & 53 & 2 & 0 & 0 & 0 & 0 & 0 & 0 & 0 & 77 + 4 part & 524499 & 94.842 & 4.392 & 0.00 & 1632.10 & 143.28 & 107211 & 618721 & 10677 & 107211 & 30669 & 26 & 1 & 2 \\ \hline
\end{tabular}
\end{center}
\end{table}
\end{document}
