# Supplementary material for: Efficient Sequencing, Assembly, and Annotation of Human KIR Haplotypes
Source: Front Immunol. 2020 Oct 9;11:582927. doi: 10.3389/fimmu.2020.582927 (PMC7581912; doi:10.3389/fimmu.2020.582927)
Supplement: Supplementary file 8 [file DataSheet_4.zip › SF1b/ccs999KIR7_18_4.contigs_MN167522_reports/quast/contigs_reports/unaligned_report.tsv]

Assembly	ccs999KIR7_18_4.contigs
# fully unaligned contigs	77
Fully unaligned length	490938
# partially unaligned contigs	4
Partially unaligned length	33561
# N's	0
