# Supplementary material for: Efficient Sequencing, Assembly, and Annotation of Human KIR Haplotypes
Source: Front Immunol. 2020 Oct 9;11:582927. doi: 10.3389/fimmu.2020.582927 (PMC7581912; doi:10.3389/fimmu.2020.582927)
Supplement: Supplementary file 8 [file DataSheet_4.zip › SF1b/ccs999KIR7_18_4.contigs_MN167522_reports/quast/contigs_reports/transposed_report_misassemblies.tsv]

Assembly	# misassemblies	# contig misassemblies	# c. relocations	# c. translocations	# c. inversions	# scaffold misassemblies	# s. relocations	# s. translocations	# s. inversions	# misassembled contigs	Misassembled contigs length	# local misassemblies	# scaffold gap ext. mis.	# scaffold gap loc. mis.	# unaligned mis. contigs	# mismatches	# indels	# indels (<= 5 bp)	# indels (> 5 bp)	Indels length
ccs999KIR7_18_4.contigs	0	0	0	0	0	0	0	0	0	0	0	0	0	0	0	2301	202	180	22	686
