# Supplementary material for: Efficient Sequencing, Assembly, and Annotation of Human KIR Haplotypes
Source: Front Immunol. 2020 Oct 9;11:582927. doi: 10.3389/fimmu.2020.582927 (PMC7581912; doi:10.3389/fimmu.2020.582927)
Supplement: Supplementary file 8 [file DataSheet_4.zip › SF1b/ccs999KIR7_18_4.contigs_MN167523_reports/quast/report.tex]

\documentclass[12pt,a4paper]{article}
\begin{document}
\begin{table}[ht]
\begin{center}
\caption{All statistics are based on contigs of size $\geq$ 500 bp, unless otherwise noted (e.g., "\# contigs ($\geq$ 0 bp)" and "Total length ($\geq$ 0 bp)" include all contigs).}
\begin{tabular}{|l*{1}{|r}|}
\hline
Assembly & ccs999KIR7\_18\_4.contigs \\ \hline
\# contigs ($\geq$ 0 bp) & 54 \\ \hline
\# contigs ($\geq$ 1000 bp) & 54 \\ \hline
\# contigs ($\geq$ 5000 bp) & 37 \\ \hline
\# contigs ($\geq$ 10000 bp) & 9 \\ \hline
\# contigs ($\geq$ 25000 bp) & 2 \\ \hline
\# contigs ($\geq$ 50000 bp) & 0 \\ \hline
Total length ($\geq$ 0 bp) & 425633 \\ \hline
Total length ($\geq$ 1000 bp) & 425633 \\ \hline
Total length ($\geq$ 5000 bp) & 357389 \\ \hline
Total length ($\geq$ 10000 bp) & 163007 \\ \hline
Total length ($\geq$ 25000 bp) & 52952 \\ \hline
Total length ($\geq$ 50000 bp) & 0 \\ \hline
\# contigs & 107 \\ \hline
Largest contig & 107229 \\ \hline
Total length & 1143760 \\ \hline
Reference length & 137804 \\ \hline
GC (\%) & 47.67 \\ \hline
Reference GC (\%) & 46.92 \\ \hline
N50 & 12657 \\ \hline
NG50 & 107229 \\ \hline
N75 & 7307 \\ \hline
NG75 & 107229 \\ \hline
L50 & 23 \\ \hline
LG50 & 1 \\ \hline
L75 & 53 \\ \hline
LG75 & 1 \\ \hline
\# misassemblies & 0 \\ \hline
\# misassembled contigs & 0 \\ \hline
Misassembled contigs length & 0 \\ \hline
\# local misassemblies & 0 \\ \hline
\# scaffold gap ext. mis. & 0 \\ \hline
\# scaffold gap loc. mis. & 0 \\ \hline
\# unaligned mis. contigs & 0 \\ \hline
\# unaligned contigs & 77 + 6 part \\ \hline
Unaligned length & 529195 \\ \hline
Genome fraction (\%) & 100.000 \\ \hline
Duplication ratio & 4.460 \\ \hline
\# N's per 100 kbp & 0.00 \\ \hline
\# mismatches per 100 kbp & 1531.16 \\ \hline
\# indels per 100 kbp & 139.33 \\ \hline
Largest alignment & 107211 \\ \hline
Total aligned length & 614041 \\ \hline
NA50 & 10677 \\ \hline
NGA50 & 107211 \\ \hline
NGA75 & 107211 \\ \hline
LA50 & 26 \\ \hline
LGA50 & 1 \\ \hline
LGA75 & 1 \\ \hline
\end{tabular}
\end{center}
\end{table}
\end{document}
