# Supplementary material for: Efficient Sequencing, Assembly, and Annotation of Human KIR Haplotypes
Source: Front Immunol. 2020 Oct 9;11:582927. doi: 10.3389/fimmu.2020.582927 (PMC7581912; doi:10.3389/fimmu.2020.582927)
Supplement: Supplementary file 8 [file DataSheet_4.zip › SF1b/ccs999KIR7_18_4.contigs_MN167523_reports/quast/contigs_reports/minimap_output/ccs999KIR7_18_4-contigs.sf]

Assembly md5 checksum: c8ef9016fa605b4c677b887ca907c4ed
Reference md5 checksum: 24251cf9437ba7a2d7564b7ec53df31f
Successfully finished on 2020/04/21 17:46:55
