# Supplementary material for: Efficient Sequencing, Assembly, and Annotation of Human KIR Haplotypes
Source: Front Immunol. 2020 Oct 9;11:582927. doi: 10.3389/fimmu.2020.582927 (PMC7581912; doi:10.3389/fimmu.2020.582927)
Supplement: Supplementary file 9 [file DataSheet_5.zip]

Archive with 233 entries (200 files):
- SF1a/
- SF1a/ccs999KIR7_18_2.contigs_MN167507_reports/
- SF1a/ccs999KIR7_18_2.contigs_MN167507_reports/ccs999KIR7_18_2.contigs_MN167507HistogramReadlength.pdf
- SF1a/ccs999KIR7_18_2.contigs_MN167507_reports/ccs999KIR7_18_2.contigs_MN167507NanoStats.txt
- SF1a/ccs999KIR7_18_2.contigs_MN167507_reports/ccs999KIR7_18_2.contigs_MN167507AlignedReadlengthvsSequencedReadLength_dot.pdf
- SF1a/ccs999KIR7_18_2.contigs_MN167507_reports/ccs999KIR7_18_2.contigs_MN167507Weighted_LogTransformed_HistogramReadlength.pdf
- SF1a/ccs999KIR7_18_2.contigs_MN167507_reports/ccs999KIR7_18_2.contigs_MN167507LogTransformed_HistogramReadlength.pdf
- SF1a/ccs999KIR7_18_2.contigs_MN167507_reports/ccs999KIR7_18_2.contigs_MN167507Dynamic_Histogram_Read_length.html
- SF1a/ccs999KIR7_18_2.contigs_MN167507_reports/ccs999KIR7_18_2.contigs_MN167507PercentIdentityHistogramDynamic_Histogram_percent_identity.html
- SF1a/ccs999KIR7_18_2.contigs_MN167507_reports/ccs999KIR7_18_2.contigs_MN167507_qualimap_genome_results.txt
- SF1a/ccs999KIR7_18_2.contigs_MN167507_reports/ccs999KIR7_18_2.contigs_MN167507PercentIdentityvsAlignedReadLength_kde.pdf
- SF1a/ccs999KIR7_18_2.contigs_MN167507_reports/ccs999KIR7_18_2.contigs_MN167507NanoPlot-report.html
- SF1a/ccs999KIR7_18_2.contigs_MN167507_reports/ccs999KIR7_18_2.contigs_MN167507PercentIdentityvsAlignedReadLength_dot.pdf
- SF1a/ccs999KIR7_18_2.contigs_MN167507_reports/ccs999KIR7_18_2.contigs_MN167507_qualimap.pdf
- SF1a/ccs999KIR7_18_2.contigs_MN167507_reports/ccs999KIR7_18_2.contigs_MN167507Weighted_HistogramReadlength.pdf
- SF1a/ccs999KIR7_18_2.contigs_MN167507_reports/quast/
- SF1a/ccs999KIR7_18_2.contigs_MN167507_reports/quast/genome_stats/
- SF1a/ccs999KIR7_18_2.contigs_MN167507_reports/quast/genome_stats/ccs999KIR7_18_2-contigs_gaps.txt
- SF1a/ccs999KIR7_18_2.contigs_MN167507_reports/quast/genome_stats/genome_info.txt
- SF1a/ccs999KIR7_18_2.contigs_MN167507_reports/quast/transposed_report.txt
- SF1a/ccs999KIR7_18_2.contigs_MN167507_reports/quast/transposed_report.tex
- SF1a/ccs999KIR7_18_2.contigs_MN167507_reports/quast/icarus.html
- SF1a/ccs999KIR7_18_2.contigs_MN167507_reports/quast/basic_stats/
- SF1a/ccs999KIR7_18_2.contigs_MN167507_reports/quast/basic_stats/gc.icarus.txt
- SF1a/ccs999KIR7_18_2.contigs_MN167507_reports/quast/aligned_stats/
- SF1a/ccs999KIR7_18_2.contigs_MN167507_reports/quast/transposed_report.tsv
- SF1a/ccs999KIR7_18_2.contigs_MN167507_reports/quast/report.tex
- SF1a/ccs999KIR7_18_2.contigs_MN167507_reports/quast/report.txt
- SF1a/ccs999KIR7_18_2.contigs_MN167507_reports/quast/report.tsv
- SF1a/ccs999KIR7_18_2.contigs_MN167507_reports/quast/contigs_reports/
- SF1a/ccs999KIR7_18_2.contigs_MN167507_reports/quast/contigs_reports/contigs_report_ccs999KIR7_18_2-contigs.unaligned.info
- SF1a/ccs999KIR7_18_2.contigs_MN167507_reports/quast/contigs_reports/contigs_report_ccs999KIR7_18_2-contigs.stderr
- SF1a/ccs999KIR7_18_2.contigs_MN167507_reports/quast/contigs_reports/contigs_report_ccs999KIR7_18_2-contigs.stdout
- SF1a/ccs999KIR7_18_2.contigs_MN167507_reports/quast/contigs_reports/ccs999KIR7_18_2_contigs.mis_contigs.fa
- SF1a/ccs999KIR7_18_2.contigs_MN167507_reports/quast/contigs_reports/all_alignments_ccs999KIR7_18_2-contigs.tsv
- SF1a/ccs999KIR7_18_2.contigs_MN167507_reports/quast/contigs_reports/transposed_report_misassemblies.tex
- SF1a/ccs999KIR7_18_2.contigs_MN167507_reports/quast/contigs_reports/misassemblies_report.txt
- SF1a/ccs999KIR7_18_2.contigs_MN167507_reports/quast/contigs_reports/contigs_report_ccs999KIR7_18_2-contigs.mis_contigs.info
- SF1a/ccs999KIR7_18_2.contigs_MN167507_reports/quast/contigs_reports/misassemblies_report.tex
- SF1a/ccs999KIR7_18_2.contigs_MN167507_reports/quast/contigs_reports/transposed_report_misassemblies.txt
- SF1a/ccs999KIR7_18_2.contigs_MN167507_reports/quast/contigs_reports/unaligned_report.tsv
- SF1a/ccs999KIR7_18_2.contigs_MN167507_reports/quast/contigs_reports/transposed_report_misassemblies.tsv
- SF1a/ccs999KIR7_18_2.contigs_MN167507_reports/quast/contigs_reports/unaligned_report.txt
- SF1a/ccs999KIR7_18_2.contigs_MN167507_reports/quast/contigs_reports/misassemblies_report.tsv
- SF1a/ccs999KIR7_18_2.contigs_MN167507_reports/quast/contigs_reports/unaligned_report.tex
- SF1a/ccs999KIR7_18_2.contigs_MN167507_reports/quast/contigs_reports/minimap_output/
- SF1a/ccs999KIR7_18_2.contigs_MN167507_reports/quast/contigs_reports/minimap_output/ccs999KIR7_18_2-contigs.unaligned
- SF1a/ccs999KIR7_18_2.contigs_MN167507_reports/quast/contigs_reports/minimap_output/ccs999KIR7_18_2-contigs.sf
- SF1a/ccs999KIR7_18_2.contigs_MN167507_reports/quast/contigs_reports/minimap_output/ccs999KIR7_18_2-contigs.coords
- SF1a/ccs999KIR7_18_2.contigs_MN167507_reports/quast/contigs_reports/minimap_output/ccs999KIR7_18_2-contigs.coords.filtered
- SF1a/ccs999KIR7_18_2.contigs_MN167507_reports/quast/contigs_reports/minimap_output/ccs999KIR7_18_2-contigs.used_snps.gz
- SF1a/ccs999KIR7_18_2.contigs_MN167507_reports/quast/contigs_reports/minimap_output/ccs999KIR7_18_2-contigs.coords_tmp
- SF1a/ccs999KIR7_18_2.contigs_MN167507_reports/quast/icarus_viewers/
- SF1a/ccs999KIR7_18_2.contigs_MN167507_reports/quast/icarus_viewers/alignment_viewer.html
- SF1a/ccs999KIR7_18_2.contigs_MN167507_reports/quast/icarus_viewers/contig_size_viewer.html
- SF1a/ccs999KIR7_18_2.contigs_MN167507_reports/quast/report.html
- SF1a/ccs999KIR7_18_2.contigs_MN167507_reports/quast/quast.log
- SF1a/ccs999KIR7_18_2.contigs_MN167507_reports/ccs999KIR7_18_2.contigs_MN167507AlignedReadlengthvsSequencedReadLength_kde.pdf
- SF1a/ccs999KIR7_18_2.contigs_MN167507_reports/ccs999KIR7_18_2.contigs_MN167507Yield_By_Length.pdf
- SF1a/ccs999KIR7_18_1.contigs_MN167527_reports/
- SF1a/ccs999KIR7_18_1.contigs_MN167527_reports/ccs999KIR7_18_1.contigs_MN167527LogTransformed_HistogramReadlength.pdf
- SF1a/ccs999KIR7_18_1.contigs_MN167527_reports/ccs999KIR7_18_1.contigs_MN167527_qualimap_genome_results.txt
- SF1a/ccs999KIR7_18_1.contigs_MN167527_reports/ccs999KIR7_18_1.contigs_MN167527NanoStats.txt
- SF1a/ccs999KIR7_18_1.contigs_MN167527_reports/ccs999KIR7_18_1.contigs_MN167527AlignedReadlengthvsSequencedReadLength_kde.pdf
- SF1a/ccs999KIR7_18_1.contigs_MN167527_reports/ccs999KIR7_18_1.contigs_MN167527PercentIdentityvsAlignedReadLength_kde.pdf
- SF1a/ccs999KIR7_18_1.contigs_MN167527_reports/ccs999KIR7_18_1.contigs_MN167527Weighted_LogTransformed_HistogramReadlength.pdf
- SF1a/ccs999KIR7_18_1.contigs_MN167527_reports/ccs999KIR7_18_1.contigs_MN167527_qualimap.pdf
- SF1a/ccs999KIR7_18_1.contigs_MN167527_reports/ccs999KIR7_18_1.contigs_MN167527AlignedReadlengthvsSequencedReadLength_dot.pdf
- SF1a/ccs999KIR7_18_1.contigs_MN167527_reports/ccs999KIR7_18_1.contigs_MN167527PercentIdentityvsAlignedReadLength_dot.pdf
- SF1a/ccs999KIR7_18_1.contigs_MN167527_reports/quast/
- SF1a/ccs999KIR7_18_1.contigs_MN167527_reports/quast/genome_stats/
- SF1a/ccs999KIR7_18_1.contigs_MN167527_reports/quast/genome_stats/ccs999KIR7_18_1-contigs_gaps.txt
- SF1a/ccs999KIR7_18_1.contigs_MN167527_reports/quast/genome_stats/genome_info.txt
- SF1a/ccs999KIR7_18_1.contigs_MN167527_reports/quast/transposed_report.txt
- SF1a/ccs999KIR7_18_1.contigs_MN167527_reports/quast/transposed_report.tex
- SF1a/ccs999KIR7_18_1.contigs_MN167527_reports/quast/icarus.html
- SF1a/ccs999KIR7_18_1.contigs_MN167527_reports/quast/basic_stats/
- SF1a/ccs999KIR7_18_1.contigs_MN167527_reports/quast/basic_stats/gc.icarus.txt
- SF1a/ccs999KIR7_18_1.contigs_MN167527_reports/quast/aligned_stats/
- SF1a/ccs999KIR7_18_1.contigs_MN167527_reports/quast/transposed_report.tsv
- SF1a/ccs999KIR7_18_1.contigs_MN167527_reports/quast/report.tex
- SF1a/ccs999KIR7_18_1.contigs_MN167527_reports/quast/report.txt
- SF1a/ccs999KIR7_18_1.contigs_MN167527_reports/quast/report.tsv
- SF1a/ccs999KIR7_18_1.contigs_MN167527_reports/quast/contigs_reports/
- SF1a/ccs999KIR7_18_1.contigs_MN167527_reports/quast/contigs_reports/all_alignments_ccs999KIR7_18_1-contigs.tsv
- SF1a/ccs999KIR7_18_1.contigs_MN167527_reports/quast/contigs_reports/contigs_report_ccs999KIR7_18_1-contigs.stdout
- SF1a/ccs999KIR7_18_1.contigs_MN167527_reports/quast/contigs_reports/contigs_report_ccs999KIR7_18_1-contigs.mis_contigs.info
- SF1a/ccs999KIR7_18_1.contigs_MN167527_reports/quast/contigs_reports/contigs_report_ccs999KIR7_18_1-contigs.unaligned.info
- SF1a/ccs999KIR7_18_1.contigs_MN167527_reports/quast/contigs_reports/ccs999KIR7_18_1_contigs.mis_contigs.fa
- SF1a/ccs999KIR7_18_1.contigs_MN167527_reports/quast/contigs_reports/contigs_report_ccs999KIR7_18_1-contigs.stderr
- SF1a/ccs999KIR7_18_1.contigs_MN167527_reports/quast/contigs_reports/transposed_report_misassemblies.tex
- SF1a/ccs999KIR7_18_1.contigs_MN167527_reports/quast/contigs_reports/misassemblies_report.txt
- SF1a/ccs999KIR7_18_1.contigs_MN167527_reports/quast/contigs_reports/misassemblies_report.tex
- SF1a/ccs999KIR7_18_1.contigs_MN167527_reports/quast/contigs_reports/transposed_report_misassemblies.txt
- SF1a/ccs999KIR7_18_1.contigs_MN167527_reports/quast/contigs_reports/unaligned_report.tsv
- SF1a/ccs999KIR7_18_1.contigs_MN167527_reports/quast/contigs_reports/transposed_report_misassemblies.tsv
- SF1a/ccs999KIR7_18_1.contigs_MN167527_reports/quast/contigs_reports/unaligned_report.txt
- SF1a/ccs999KIR7_18_1.contigs_MN167527_reports/quast/contigs_reports/misassemblies_report.tsv
- SF1a/ccs999KIR7_18_1.contigs_MN167527_reports/quast/contigs_reports/unaligned_report.tex
- SF1a/ccs999KIR7_18_1.contigs_MN167527_reports/quast/contigs_reports/minimap_output/
- SF1a/ccs999KIR7_18_1.contigs_MN167527_reports/quast/contigs_reports/minimap_output/ccs999KIR7_18_1-contigs.coords
- SF1a/ccs999KIR7_18_1.contigs_MN167527_reports/quast/contigs_reports/minimap_output/ccs999KIR7_18_1-contigs.unaligned
- SF1a/ccs999KIR7_18_1.contigs_MN167527_reports/quast/contigs_reports/minimap_output/ccs999KIR7_18_1-contigs.used_snps.gz
- SF1a/ccs999KIR7_18_1.contigs_MN167527_reports/quast/contigs_reports/minimap_output/ccs999KIR7_18_1-contigs.sf
- SF1a/ccs999KIR7_18_1.contigs_MN167527_reports/quast/contigs_reports/minimap_output/ccs999KIR7_18_1-contigs.coords_tmp
- SF1a/ccs999KIR7_18_1.contigs_MN167527_reports/quast/contigs_reports/minimap_output/ccs999KIR7_18_1-contigs.coords.filtered
- SF1a/ccs999KIR7_18_1.contigs_MN167527_reports/quast/icarus_viewers/
- SF1a/ccs999KIR7_18_1.contigs_MN167527_reports/quast/icarus_viewers/alignment_viewer.html
- SF1a/ccs999KIR7_18_1.contigs_MN167527_reports/quast/icarus_viewers/contig_size_viewer.html
- SF1a/ccs999KIR7_18_1.contigs_MN167527_reports/quast/report.html
- SF1a/ccs999KIR7_18_1.contigs_MN167527_reports/quast/quast.log
- SF1a/ccs999KIR7_18_1.contigs_MN167527_reports/ccs999KIR7_18_1.contigs_MN167527PercentIdentityHistogramDynamic_Histogram_percent_identity.html
- SF1a/ccs999KIR7_18_1.contigs_MN167527_reports/ccs999KIR7_18_1.contigs_MN167527Yield_By_Length.pdf
- SF1a/ccs999KIR7_18_1.contigs_MN167527_reports/ccs999KIR7_18_1.contigs_MN167527HistogramReadlength.pdf
- SF1a/ccs999KIR7_18_1.contigs_MN167527_reports/ccs999KIR7_18_1.contigs_MN167527Dynamic_Histogram_Read_length.html
- SF1a/ccs999KIR7_18_1.contigs_MN167527_reports/ccs999KIR7_18_1.contigs_MN167527NanoPlot-report.html
- SF1a/ccs999KIR7_18_1.contigs_MN167527_reports/ccs999KIR7_18_1.contigs_MN167527Weighted_HistogramReadlength.pdf
- SF1a/ccs999KIR7_18_1.contigs_MN167526_reports/
- SF1a/ccs999KIR7_18_1.contigs_MN167526_reports/ccs999KIR7_18_1.contigs_MN167526NanoStats.txt
- SF1a/ccs999KIR7_18_1.contigs_MN167526_reports/ccs999KIR7_18_1.contigs_MN167526PercentIdentityHistogramDynamic_Histogram_percent_identity.html
- SF1a/ccs999KIR7_18_1.contigs_MN167526_reports/ccs999KIR7_18_1.contigs_MN167526LogTransformed_HistogramReadlength.pdf
- SF1a/ccs999KIR7_18_1.contigs_MN167526_reports/ccs999KIR7_18_1.contigs_MN167526Weighted_HistogramReadlength.pdf
- SF1a/ccs999KIR7_18_1.contigs_MN167526_reports/ccs999KIR7_18_1.contigs_MN167526Yield_By_Length.pdf
- SF1a/ccs999KIR7_18_1.contigs_MN167526_reports/ccs999KIR7_18_1.contigs_MN167526PercentIdentityvsAlignedReadLength_kde.pdf
- SF1a/ccs999KIR7_18_1.contigs_MN167526_reports/ccs999KIR7_18_1.contigs_MN167526_qualimap_genome_results.txt
- SF1a/ccs999KIR7_18_1.contigs_MN167526_reports/ccs999KIR7_18_1.contigs_MN167526AlignedReadlengthvsSequencedReadLength_kde.pdf
- SF1a/ccs999KIR7_18_1.contigs_MN167526_reports/ccs999KIR7_18_1.contigs_MN167526Weighted_LogTransformed_HistogramReadlength.pdf
- SF1a/ccs999KIR7_18_1.contigs_MN167526_reports/ccs999KIR7_18_1.contigs_MN167526AlignedReadlengthvsSequencedReadLength_dot.pdf
- SF1a/ccs999KIR7_18_1.contigs_MN167526_reports/ccs999KIR7_18_1.contigs_MN167526HistogramReadlength.pdf
- SF1a/ccs999KIR7_18_1.contigs_MN167526_reports/ccs999KIR7_18_1.contigs_MN167526_qualimap.pdf
- SF1a/ccs999KIR7_18_1.contigs_MN167526_reports/ccs999KIR7_18_1.contigs_MN167526PercentIdentityvsAlignedReadLength_dot.pdf
- SF1a/ccs999KIR7_18_1.contigs_MN167526_reports/ccs999KIR7_18_1.contigs_MN167526Dynamic_Histogram_Read_length.html
- SF1a/ccs999KIR7_18_1.contigs_MN167526_reports/quast/
- SF1a/ccs999KIR7_18_1.contigs_MN167526_reports/quast/genome_stats/
- SF1a/ccs999KIR7_18_1.contigs_MN167526_reports/quast/genome_stats/ccs999KIR7_18_1-contigs_gaps.txt
- SF1a/ccs999KIR7_18_1.contigs_MN167526_reports/quast/genome_stats/genome_info.txt
- SF1a/ccs999KIR7_18_1.contigs_MN167526_reports/quast/transposed_report.txt
- SF1a/ccs999KIR7_18_1.contigs_MN167526_reports/quast/transposed_report.tex
- SF1a/ccs999KIR7_18_1.contigs_MN167526_reports/quast/icarus.html
- SF1a/ccs999KIR7_18_1.contigs_MN167526_reports/quast/basic_stats/
- SF1a/ccs999KIR7_18_1.contigs_MN167526_reports/quast/basic_stats/gc.icarus.txt
- SF1a/ccs999KIR7_18_1.contigs_MN167526_reports/quast/aligned_stats/
- SF1a/ccs999KIR7_18_1.contigs_MN167526_reports/quast/transposed_report.tsv
- SF1a/ccs999KIR7_18_1.contigs_MN167526_reports/quast/report.tex
- SF1a/ccs999KIR7_18_1.contigs_MN167526_reports/quast/report.txt
- SF1a/ccs999KIR7_18_1.contigs_MN167526_reports/quast/report.tsv
- SF1a/ccs999KIR7_18_1.contigs_MN167526_reports/quast/contigs_reports/
- SF1a/ccs999KIR7_18_1.contigs_MN167526_reports/quast/contigs_reports/all_alignments_ccs999KIR7_18_1-contigs.tsv
- SF1a/ccs999KIR7_18_1.contigs_MN167526_reports/quast/contigs_reports/contigs_report_ccs999KIR7_18_1-contigs.stdout
- SF1a/ccs999KIR7_18_1.contigs_MN167526_reports/quast/contigs_reports/contigs_report_ccs999KIR7_18_1-contigs.mis_contigs.info
- SF1a/ccs999KIR7_18_1.contigs_MN167526_reports/quast/contigs_reports/contigs_report_ccs999KIR7_18_1-contigs.unaligned.info
- SF1a/ccs999KIR7_18_1.contigs_MN167526_reports/quast/contigs_reports/ccs999KIR7_18_1_contigs.mis_contigs.fa
- SF1a/ccs999KIR7_18_1.contigs_MN167526_reports/quast/contigs_reports/contigs_report_ccs999KIR7_18_1-contigs.stderr
- SF1a/ccs999KIR7_18_1.contigs_MN167526_reports/quast/contigs_reports/transposed_report_misassemblies.tex
- SF1a/ccs999KIR7_18_1.contigs_MN167526_reports/quast/contigs_reports/misassemblies_report.txt
- SF1a/ccs999KIR7_18_1.contigs_MN167526_reports/quast/contigs_reports/misassemblies_report.tex
- SF1a/ccs999KIR7_18_1.contigs_MN167526_reports/quast/contigs_reports/transposed_report_misassemblies.txt
- SF1a/ccs999KIR7_18_1.contigs_MN167526_reports/quast/contigs_reports/unaligned_report.tsv
- SF1a/ccs999KIR7_18_1.contigs_MN167526_reports/quast/contigs_reports/transposed_report_misassemblies.tsv
- SF1a/ccs999KIR7_18_1.contigs_MN167526_reports/quast/contigs_reports/unaligned_report.txt
- SF1a/ccs999KIR7_18_1.contigs_MN167526_reports/quast/contigs_reports/misassemblies_report.tsv
- SF1a/ccs999KIR7_18_1.contigs_MN167526_reports/quast/contigs_reports/unaligned_report.tex
- SF1a/ccs999KIR7_18_1.contigs_MN167526_reports/quast/contigs_reports/minimap_output/
- SF1a/ccs999KIR7_18_1.contigs_MN167526_reports/quast/contigs_reports/minimap_output/ccs999KIR7_18_1-contigs.coords
- SF1a/ccs999KIR7_18_1.contigs_MN167526_reports/quast/contigs_reports/minimap_output/ccs999KIR7_18_1-contigs.unaligned
- SF1a/ccs999KIR7_18_1.contigs_MN167526_reports/quast/contigs_reports/minimap_output/ccs999KIR7_18_1-contigs.used_snps.gz
- SF1a/ccs999KIR7_18_1.contigs_MN167526_reports/quast/contigs_reports/minimap_output/ccs999KIR7_18_1-contigs.sf
- SF1a/ccs999KIR7_18_1.contigs_MN167526_reports/quast/contigs_reports/minimap_output/ccs999KIR7_18_1-contigs.coords_tmp
- SF1a/ccs999KIR7_18_1.contigs_MN167526_reports/quast/contigs_reports/minimap_output/ccs999KIR7_18_1-contigs.coords.filtered
- SF1a/ccs999KIR7_18_1.contigs_MN167526_reports/quast/icarus_viewers/
- SF1a/ccs999KIR7_18_1.contigs_MN167526_reports/quast/icarus_viewers/alignment_viewer.html
- SF1a/ccs999KIR7_18_1.contigs_MN167526_reports/quast/icarus_viewers/contig_size_viewer.html
- SF1a/ccs999KIR7_18_1.contigs_MN167526_reports/quast/report.html
- SF1a/ccs999KIR7_18_1.contigs_MN167526_reports/quast/quast.log
- SF1a/ccs999KIR7_18_1.contigs_MN167526_reports/ccs999KIR7_18_1.contigs_MN167526NanoPlot-report.html
- SF1a/ccs999KIR7_18_2.contigs_MN167510_reports/
- SF1a/ccs999KIR7_18_2.contigs_MN167510_reports/ccs999KIR7_18_2.contigs_MN167510PercentIdentityvsAlignedReadLength_kde.pdf
- SF1a/ccs999KIR7_18_2.contigs_MN167510_reports/ccs999KIR7_18_2.contigs_MN167510_qualimap_genome_results.txt
- SF1a/ccs999KIR7_18_2.contigs_MN167510_reports/ccs999KIR7_18_2.contigs_MN167510AlignedReadlengthvsSequencedReadLength_dot.pdf
- SF1a/ccs999KIR7_18_2.contigs_MN167510_reports/ccs999KIR7_18_2.contigs_MN167510Weighted_LogTransformed_HistogramReadlength.pdf
- SF1a/ccs999KIR7_18_2.contigs_MN167510_reports/ccs999KIR7_18_2.contigs_MN167510_qualimap.pdf
- SF1a/ccs999KIR7_18_2.contigs_MN167510_reports/ccs999KIR7_18_2.contigs_MN167510Yield_By_Length.pdf
- SF1a/ccs999KIR7_18_2.contigs_MN167510_reports/ccs999KIR7_18_2.contigs_MN167510Weighted_HistogramReadlength.pdf
- SF1a/ccs999KIR7_18_2.contigs_MN167510_reports/ccs999KIR7_18_2.contigs_MN167510HistogramReadlength.pdf
- SF1a/ccs999KIR7_18_2.contigs_MN167510_reports/ccs999KIR7_18_2.contigs_MN167510Dynamic_Histogram_Read_length.html
- SF1a/ccs999KIR7_18_2.contigs_MN167510_reports/quast/
- SF1a/ccs999KIR7_18_2.contigs_MN167510_reports/quast/genome_stats/
- SF1a/ccs999KIR7_18_2.contigs_MN167510_reports/quast/genome_stats/ccs999KIR7_18_2-contigs_gaps.txt
- SF1a/ccs999KIR7_18_2.contigs_MN167510_reports/quast/genome_stats/genome_info.txt
- SF1a/ccs999KIR7_18_2.contigs_MN167510_reports/quast/transposed_report.txt
- SF1a/ccs999KIR7_18_2.contigs_MN167510_reports/quast/transposed_report.tex
- SF1a/ccs999KIR7_18_2.contigs_MN167510_reports/quast/icarus.html
- SF1a/ccs999KIR7_18_2.contigs_MN167510_reports/quast/basic_stats/
- SF1a/ccs999KIR7_18_2.contigs_MN167510_reports/quast/basic_stats/gc.icarus.txt
- SF1a/ccs999KIR7_18_2.contigs_MN167510_reports/quast/aligned_stats/
- SF1a/ccs999KIR7_18_2.contigs_MN167510_reports/quast/transposed_report.tsv
- SF1a/ccs999KIR7_18_2.contigs_MN167510_reports/quast/report.tex
- SF1a/ccs999KIR7_18_2.contigs_MN167510_reports/quast/report.txt
- SF1a/ccs999KIR7_18_2.contigs_MN167510_reports/quast/report.tsv
- SF1a/ccs999KIR7_18_2.contigs_MN167510_reports/quast/contigs_reports/
- SF1a/ccs999KIR7_18_2.contigs_MN167510_reports/quast/contigs_reports/contigs_report_ccs999KIR7_18_2-contigs.unaligned.info
- SF1a/ccs999KIR7_18_2.contigs_MN167510_reports/quast/contigs_reports/contigs_report_ccs999KIR7_18_2-contigs.stderr
- SF1a/ccs999KIR7_18_2.contigs_MN167510_reports/quast/contigs_reports/contigs_report_ccs999KIR7_18_2-contigs.stdout
- SF1a/ccs999KIR7_18_2.contigs_MN167510_reports/quast/contigs_reports/ccs999KIR7_18_2_contigs.mis_contigs.fa
- SF1a/ccs999KIR7_18_2.contigs_MN167510_reports/quast/contigs_reports/all_alignments_ccs999KIR7_18_2-contigs.tsv
- SF1a/ccs999KIR7_18_2.contigs_MN167510_reports/quast/contigs_reports/transposed_report_misassemblies.tex
- SF1a/ccs999KIR7_18_2.contigs_MN167510_reports/quast/contigs_reports/misassemblies_report.txt
- SF1a/ccs999KIR7_18_2.contigs_MN167510_reports/quast/contigs_reports/contigs_report_ccs999KIR7_18_2-contigs.mis_contigs.info
- SF1a/ccs999KIR7_18_2.contigs_MN167510_reports/quast/contigs_reports/misassemblies_report.tex
- SF1a/ccs999KIR7_18_2.contigs_MN167510_reports/quast/contigs_reports/transposed_report_misassemblies.txt
- SF1a/ccs999KIR7_18_2.contigs_MN167510_reports/quast/contigs_reports/unaligned_report.tsv
- SF1a/ccs999KIR7_18_2.contigs_MN167510_reports/quast/contigs_reports/transposed_report_misassemblies.tsv
- SF1a/ccs999KIR7_18_2.contigs_MN167510_reports/quast/contigs_reports/unaligned_report.txt
- SF1a/ccs999KIR7_18_2.contigs_MN167510_reports/quast/contigs_reports/misassemblies_report.tsv
- SF1a/ccs999KIR7_18_2.contigs_MN167510_reports/quast/contigs_reports/unaligned_report.tex
- SF1a/ccs999KIR7_18_2.contigs_MN167510_reports/quast/contigs_reports/minimap_output/
- SF1a/ccs999KIR7_18_2.contigs_MN167510_reports/quast/contigs_reports/minimap_output/ccs999KIR7_18_2-contigs.unaligned
- SF1a/ccs999KIR7_18_2.contigs_MN167510_reports/quast/contigs_reports/minimap_output/ccs999KIR7_18_2-contigs.sf
- SF1a/ccs999KIR7_18_2.contigs_MN167510_reports/quast/contigs_reports/minimap_output/ccs999KIR7_18_2-contigs.coords
- SF1a/ccs999KIR7_18_2.contigs_MN167510_reports/quast/contigs_reports/minimap_output/ccs999KIR7_18_2-contigs.coords.filtered
- SF1a/ccs999KIR7_18_2.contigs_MN167510_reports/quast/contigs_reports/minimap_output/ccs999KIR7_18_2-contigs.used_snps.gz
- SF1a/ccs999KIR7_18_2.contigs_MN167510_reports/quast/contigs_reports/minimap_output/ccs999KIR7_18_2-contigs.coords_tmp
- SF1a/ccs999KIR7_18_2.contigs_MN167510_reports/quast/icarus_viewers/
- SF1a/ccs999KIR7_18_2.contigs_MN167510_reports/quast/icarus_viewers/alignment_viewer.html
- SF1a/ccs999KIR7_18_2.contigs_MN167510_reports/quast/icarus_viewers/contig_size_viewer.html
- SF1a/ccs999KIR7_18_2.contigs_MN167510_reports/quast/report.html
- SF1a/ccs999KIR7_18_2.contigs_MN167510_reports/quast/quast.log
- SF1a/ccs999KIR7_18_2.contigs_MN167510_reports/ccs999KIR7_18_2.contigs_MN167510PercentIdentityHistogramDynamic_Histogram_percent_identity.html
- SF1a/ccs999KIR7_18_2.contigs_MN167510_reports/ccs999KIR7_18_2.contigs_MN167510LogTransformed_HistogramReadlength.pdf
- SF1a/ccs999KIR7_18_2.contigs_MN167510_reports/ccs999KIR7_18_2.contigs_MN167510AlignedReadlengthvsSequencedReadLength_kde.pdf
- SF1a/ccs999KIR7_18_2.contigs_MN167510_reports/ccs999KIR7_18_2.contigs_MN167510NanoPlot-report.html
- SF1a/ccs999KIR7_18_2.contigs_MN167510_reports/ccs999KIR7_18_2.contigs_MN167510NanoStats.txt
- SF1a/ccs999KIR7_18_2.contigs_MN167510_reports/ccs999KIR7_18_2.contigs_MN167510PercentIdentityvsAlignedReadLength_dot.pdf
