# Supplementary material for: Efficient Sequencing, Assembly, and Annotation of Human KIR Haplotypes
Source: Front Immunol. 2020 Oct 9;11:582927. doi: 10.3389/fimmu.2020.582927 (PMC7581912; doi:10.3389/fimmu.2020.582927)
Supplement: Supplementary file 9 [file DataSheet_5.zip › SF1a/ccs999KIR7_18_2.contigs_MN167507_reports/ccs999KIR7_18_2.contigs_MN167507NanoStats.txt]

General summary:        
Average percent identity:        99.9
Mean read length:           26,621.1
Median percent identity:        99.9
Median read length:         22,589.0
Number of reads:                 7.0
Read length N50:            26,719.0
Total bases:               186,348.0
Total bases aligned:       141,467.0
