# Supplementary material for: Efficient Sequencing, Assembly, and Annotation of Human KIR Haplotypes
Source: Front Immunol. 2020 Oct 9;11:582927. doi: 10.3389/fimmu.2020.582927 (PMC7581912; doi:10.3389/fimmu.2020.582927)
Supplement: Supplementary file 9 [file DataSheet_5.zip › SF1a/ccs999KIR7_18_2.contigs_MN167507_reports/quast/transposed_report.txt]

All statistics are based on contigs of size >= 500 bp, unless otherwise noted (e.g., "# contigs (>= 0 bp)" and "Total length (>= 0 bp)" include all contigs).

Assembly                 # contigs (>= 0 bp)  # contigs (>= 1000 bp)  # contigs (>= 5000 bp)  # contigs (>= 10000 bp)  # contigs (>= 25000 bp)  # contigs (>= 50000 bp)  Total length (>= 0 bp)  Total length (>= 1000 bp)  Total length (>= 5000 bp)  Total length (>= 10000 bp)  Total length (>= 25000 bp)  Total length (>= 50000 bp)  # contigs  Largest contig  Total length  Reference length  GC (%)  Reference GC (%)  N50    NG50    N75    NG75    L50  LG50  L75  LG75  # misassemblies  # misassembled contigs  Misassembled contigs length  # local misassemblies  # scaffold gap ext. mis.  # scaffold gap loc. mis.  # unaligned mis. contigs  # unaligned contigs  Unaligned length  Genome fraction (%)  Duplication ratio  # N's per 100 kbp  # mismatches per 100 kbp  # indels per 100 kbp  Largest alignment  Total aligned length  NA50   NGA50  NGA75  LA50  LGA50  LGA75
ccs999KIR7_18_2.contigs  20                   20                      18                      8                        0                        0                        178922                  178922                     170434                     100815                      0                           0                           48         149211          784478        110582            47.26   46.09             21110  149211  11057  149211  8    1     21   1     0                0                       0                            0                      0                         0                         0                         30 + 5 part          335222            97.095               4.184              0.00               2726.09                   179.75                89973              448817                14061  89973  89973  13    1      1    
