# Supplementary material for: Efficient Sequencing, Assembly, and Annotation of Human KIR Haplotypes
Source: Front Immunol. 2020 Oct 9;11:582927. doi: 10.3389/fimmu.2020.582927 (PMC7581912; doi:10.3389/fimmu.2020.582927)
Supplement: Supplementary file 9 [file DataSheet_5.zip › SF1a/ccs999KIR7_18_2.contigs_MN167507_reports/quast/contigs_reports/minimap_output/ccs999KIR7_18_2-contigs.sf]

Assembly md5 checksum: 5d8291b608274a0b6cbc7869bd8d98dc
Reference md5 checksum: 080f22cabc52f28d8231a28b44f683e8
Successfully finished on 2020/04/21 17:44:25
