# Supplementary material for: Efficient Sequencing, Assembly, and Annotation of Human KIR Haplotypes
Source: Front Immunol. 2020 Oct 9;11:582927. doi: 10.3389/fimmu.2020.582927 (PMC7581912; doi:10.3389/fimmu.2020.582927)
Supplement: Supplementary file 9 [file DataSheet_5.zip › SF1a/ccs999KIR7_18_1.contigs_MN167527_reports/ccs999KIR7_18_1.contigs_MN167527NanoStats.txt]

General summary:        
Average percent identity:       100.0
Mean read length:           28,102.7
Median percent identity:       100.0
Median read length:         21,905.0
Number of reads:                19.0
Read length N50:            26,985.0
Total bases:               533,952.0
Total bases aligned:       464,976.0
