# Supplementary material for: Efficient Sequencing, Assembly, and Annotation of Human KIR Haplotypes
Source: Front Immunol. 2020 Oct 9;11:582927. doi: 10.3389/fimmu.2020.582927 (PMC7581912; doi:10.3389/fimmu.2020.582927)
Supplement: Supplementary file 9 [file DataSheet_5.zip › SF1a/ccs999KIR7_18_1.contigs_MN167527_reports/quast/contigs_reports/misassemblies_report.txt]

All statistics are based on contigs of size >= 500 bp, unless otherwise noted (e.g., "# contigs (>= 0 bp)" and "Total length (>= 0 bp)" include all contigs).

Assembly                     ccs999KIR7_18_1.contigs
# misassemblies              0                      
  # contig misassemblies     0                      
    # c. relocations         0                      
    # c. translocations      0                      
    # c. inversions          0                      
  # scaffold misassemblies   0                      
    # s. relocations         0                      
    # s. translocations      0                      
    # s. inversions          0                      
# misassembled contigs       0                      
Misassembled contigs length  0                      
# local misassemblies        1                      
# scaffold gap ext. mis.     0                      
# scaffold gap loc. mis.     0                      
# unaligned mis. contigs     0                      
# mismatches                 1687                   
# indels                     173                    
    # indels (<= 5 bp)       149                    
    # indels (> 5 bp)        24                     
Indels length                970                    
