# Supplementary material for: Efficient Sequencing, Assembly, and Annotation of Human KIR Haplotypes
Source: Front Immunol. 2020 Oct 9;11:582927. doi: 10.3389/fimmu.2020.582927 (PMC7581912; doi:10.3389/fimmu.2020.582927)
Supplement: Supplementary file 9 [file DataSheet_5.zip › SF1a/ccs999KIR7_18_1.contigs_MN167527_reports/quast/contigs_reports/misassemblies_report.tsv]

Assembly	ccs999KIR7_18_1.contigs
# misassemblies	0
# contig misassemblies	0
# c. relocations	0
# c. translocations	0
# c. inversions	0
# scaffold misassemblies	0
# s. relocations	0
# s. translocations	0
# s. inversions	0
# misassembled contigs	0
Misassembled contigs length	0
# local misassemblies	1
# scaffold gap ext. mis.	0
# scaffold gap loc. mis.	0
# unaligned mis. contigs	0
# mismatches	1687
# indels	173
# indels (<= 5 bp)	149
# indels (> 5 bp)	24
Indels length	970
