# Supplementary material for: Efficient Sequencing, Assembly, and Annotation of Human KIR Haplotypes
Source: Front Immunol. 2020 Oct 9;11:582927. doi: 10.3389/fimmu.2020.582927 (PMC7581912; doi:10.3389/fimmu.2020.582927)
Supplement: Supplementary file 9 [file DataSheet_5.zip › SF1a/ccs999KIR7_18_1.contigs_MN167526_reports/ccs999KIR7_18_1.contigs_MN167526NanoStats.txt]

General summary:        
Average percent identity:       100.0
Mean read length:           23,463.7
Median percent identity:       100.0
Median read length:         15,040.0
Number of reads:                22.0
Read length N50:            24,990.0
Total bases:               516,201.0
Total bases aligned:       500,108.0
