# Supplementary material for: Efficient Sequencing, Assembly, and Annotation of Human KIR Haplotypes
Source: Front Immunol. 2020 Oct 9;11:582927. doi: 10.3389/fimmu.2020.582927 (PMC7581912; doi:10.3389/fimmu.2020.582927)
Supplement: Supplementary file 9 [file DataSheet_5.zip › SF1a/ccs999KIR7_18_1.contigs_MN167526_reports/quast/contigs_reports/contigs_report_ccs999KIR7_18_1-contigs.stdout]

Aligning contigs to reference...
	Aligning contigs to the reference
Filtering alignments...
Parsing coords...
Loading reference...
	Loaded [MN167526]
	Total Regions: 1
	Total Region Length: 218200
Analyzing contigs...
CONTIG: tig00000001 (137302bp)
Best alignment score: 137288.3 (LEN: 137302, IDY: 99.99), Total number of alignments: 1
		One align captures most of this contig: 70271 207585 | 1 137302 | 137315 137302 | 99.99 | MN167526 tig00000001

CONTIG: tig00000002 (9377bp)
		This contig is unaligned. (9377 bp)
		Unaligned bases: 9377 (number of Ns: 0)

CONTIG: tig00000003 (9320bp)
		This contig is unaligned. (9320 bp)
		Unaligned bases: 9320 (number of Ns: 0)

CONTIG: tig00000004 (17906bp)
Best alignment score: 17843.3 (LEN: 17906, IDY: 99.65), Total number of alignments: 1
		One align captures most of this contig: 193894 211802 | 1 17906 | 17909 17906 | 99.65 | MN167526 tig00000004

CONTIG: tig00000005 (14834bp)
Best alignment score: 14814.7 (LEN: 14834, IDY: 99.87), Total number of alignments: 1
		One align captures most of this contig: 122951 137778 | 1 14834 | 14828 14834 | 99.87 | MN167526 tig00000005

CONTIG: tig00000009 (23928bp)
Best alignment score: 23813.0 (LEN: 23923, IDY: 99.54), Total number of alignments: 1
		One align captures most of this contig: 132876 156808 | 6 23928 | 23933 23923 | 99.54 | MN167526 tig00000009

CONTIG: tig00000013 (40958bp)
Best alignment score: 23831.6 (LEN: 24104, IDY: 98.87), Total number of alignments: 2
			Looking for the best set of alignments (out of 2 total alignments)
			The best set is below. Score: 40256.0, number of alignments: 2, unaligned bases: 54
		This contig is misassembled.
			Excluding internal overlap of size 407 between Alignment 1 and 2: 155844 172927 | 40904 23698 | 17084 17207 --> 155844 172599 | 40904 24105 | 16756 16800
			Real Alignment 1: 171755 195872 | 24104 1 | 24118 24104 | 98.87 | MN167526 tig00000013
			  Overlap between these two alignments (local misassembly). Inconsistency = -845
			Real Alignment 2: 155844 172599 | 40904 24105 | 16756 16800 | 98.05 | MN167526 tig00000013

CONTIG: tig00000018 (34536bp)
Best alignment score: 28457.3 (LEN: 29259, IDY: 97.26), Total number of alignments: 2
			Looking for the best set of alignments (out of 2 total alignments)
			Skipping redundant alignments after choosing the best set of alignments
		Skipping redundant alignment 41872 69285 | 7120 34536 | 27414 27417 | 97.12 | MN167526 tig00000018
			The best set is below. Score: 28457.3, number of alignments: 1, unaligned bases: 5277
		This contig is partially unaligned. (Aligned 29259 out of 34536 non-N bases (84.72%))
		Alignment: 18508 47598 | 1 29259 | 29091 29259 | 97.26 | MN167526 tig00000018
		Unaligned bases: 29260 to 34536 (5277)

CONTIG: tig00000019 (41913bp)
Best alignment score: 41904.6 (LEN: 41913, IDY: 99.98), Total number of alignments: 1
		One align captures most of this contig: 13265 55180 | 41913 1 | 41916 41913 | 99.98 | MN167526 tig00000019

CONTIG: tig00000025 (12848bp)
Best alignment score: 12848.0 (LEN: 12848, IDY: 100.00), Total number of alignments: 1
		One align captures most of this contig: 56923 69770 | 1 12848 | 12848 12848 | 100.0 | MN167526 tig00000025

CONTIG: tig00000027 (6705bp)
		This contig is unaligned. (6705 bp)
		Unaligned bases: 6705 (number of Ns: 0)

CONTIG: tig00000032 (2576bp)
		This contig is unaligned. (2576 bp)
		Unaligned bases: 2576 (number of Ns: 0)

CONTIG: tig00000036 (2822bp)
		This contig is unaligned. (2822 bp)
		Unaligned bases: 2822 (number of Ns: 0)

CONTIG: tig00000001_1 (24070bp)
Best alignment score: 24070.0 (LEN: 24070, IDY: 100.00), Total number of alignments: 1
		One align captures most of this contig: 104194 128263 | 24070 1 | 24070 24070 | 100.0 | MN167526 tig00000001_1

CONTIG: tig00000002_1 (8672bp)
		This contig is unaligned. (8672 bp)
		Unaligned bases: 8672 (number of Ns: 0)

CONTIG: tig00000003_1 (6304bp)
		This contig is unaligned. (6304 bp)
		Unaligned bases: 6304 (number of Ns: 0)

CONTIG: tig00000009_1 (7238bp)
		This contig is unaligned. (7238 bp)
		Unaligned bases: 7238 (number of Ns: 0)

CONTIG: tig00000010 (7264bp)
		This contig is unaligned. (7264 bp)
		Unaligned bases: 7264 (number of Ns: 0)

CONTIG: tig00000018_1 (3592bp)
		This contig is unaligned. (3592 bp)
		Unaligned bases: 3592 (number of Ns: 0)

CONTIG: tig00000023 (5464bp)
		This contig is unaligned. (5464 bp)
		Unaligned bases: 5464 (number of Ns: 0)

CONTIG: tig00000025_1 (3539bp)
		This contig is unaligned. (3539 bp)
		Unaligned bases: 3539 (number of Ns: 0)

CONTIG: tig00000034 (10880bp)
Best alignment score: 10875.6 (LEN: 10880, IDY: 99.96), Total number of alignments: 1
		One align captures most of this contig: 116531 127412 | 10880 1 | 10882 10880 | 99.96 | MN167526 tig00000034

CONTIG: tig00000001_2 (23558bp)
Best alignment score: 22926.6 (LEN: 23238, IDY: 98.66), Total number of alignments: 1
			Looking for the best set of alignments (out of 1 total alignments)
			The best set is below. Score: 22926.6, number of alignments: 1, unaligned bases: 320
		Alignment: 44603 67853 | 321 23558 | 23251 23238 | 98.66 | MN167526 tig00000001_2

CONTIG: tig00000004_1 (11990bp)
Best alignment score: 11988.8 (LEN: 11990, IDY: 99.99), Total number of alignments: 1
		One align captures most of this contig: 55392 67381 | 11990 1 | 11990 11990 | 99.99 | MN167526 tig00000004_1

CONTIG: tig00000005_1 (10555bp)
Best alignment score: 10550.8 (LEN: 10555, IDY: 99.96), Total number of alignments: 1
		One align captures most of this contig: 44622 55180 | 1 10555 | 10559 10555 | 99.96 | MN167526 tig00000005_1

CONTIG: tig00000006 (6345bp)
		This contig is unaligned. (6345 bp)
		Unaligned bases: 6345 (number of Ns: 0)

CONTIG: tig00000020 (5426bp)
		This contig is unaligned. (5426 bp)
		Unaligned bases: 5426 (number of Ns: 0)

CONTIG: tig00000024 (4986bp)
		This contig is unaligned. (4986 bp)
		Unaligned bases: 4986 (number of Ns: 0)

CONTIG: tig00000027_1 (4062bp)
		This contig is unaligned. (4062 bp)
		Unaligned bases: 4062 (number of Ns: 0)

CONTIG: tig00000001_3 (21851bp)
Best alignment score: 21730.8 (LEN: 21851, IDY: 99.45), Total number of alignments: 1
		One align captures most of this contig: 137999 159860 | 21851 1 | 21862 21851 | 99.45 | MN167526 tig00000001_3

CONTIG: tig00000002_2 (27651bp)
Best alignment score: 27579.1 (LEN: 27651, IDY: 99.74), Total number of alignments: 1
		One align captures most of this contig: 140054 167704 | 27651 1 | 27651 27651 | 99.74 | MN167526 tig00000002_2

CONTIG: tig00000004_2 (13394bp)
Best alignment score: 13386.0 (LEN: 13394, IDY: 99.94), Total number of alignments: 1
		One align captures most of this contig: 80873 94269 | 1 13394 | 13397 13394 | 99.94 | MN167526 tig00000004_2

CONTIG: tig00000005_2 (10936bp)
Best alignment score: 10930.5 (LEN: 10936, IDY: 99.95), Total number of alignments: 1
		One align captures most of this contig: 178172 189112 | 10936 1 | 10941 10936 | 99.95 | MN167526 tig00000005_2

CONTIG: tig00000006_1 (7299bp)
		This contig is unaligned. (7299 bp)
		Unaligned bases: 7299 (number of Ns: 0)

CONTIG: tig00000008 (8496bp)
		This contig is unaligned. (8496 bp)
		Unaligned bases: 8496 (number of Ns: 0)

CONTIG: tig00000009_2 (6043bp)
		This contig is unaligned. (6043 bp)
		Unaligned bases: 6043 (number of Ns: 0)

CONTIG: tig00000010_1 (5583bp)
		This contig is unaligned. (5583 bp)
		Unaligned bases: 5583 (number of Ns: 0)

CONTIG: tig00000011 (4640bp)
		This contig is unaligned. (4640 bp)
		Unaligned bases: 4640 (number of Ns: 0)

CONTIG: tig00000015 (3117bp)
		This contig is unaligned. (3117 bp)
		Unaligned bases: 3117 (number of Ns: 0)

CONTIG: tig00000022 (5853bp)
		This contig is unaligned. (5853 bp)
		Unaligned bases: 5853 (number of Ns: 0)

CONTIG: tig00000024_1 (3582bp)
		This contig is unaligned. (3582 bp)
		Unaligned bases: 3582 (number of Ns: 0)

CONTIG: tig00000041 (4823bp)
		This contig is unaligned. (4823 bp)
		Unaligned bases: 4823 (number of Ns: 0)

CONTIG: tig00000001_4 (20439bp)
Best alignment score: 20422.6 (LEN: 20439, IDY: 99.92), Total number of alignments: 1
		One align captures most of this contig: 61948 82387 | 1 20439 | 20440 20439 | 99.92 | MN167526 tig00000001_4

CONTIG: tig00000003_2 (5475bp)
		This contig is unaligned. (5475 bp)
		Unaligned bases: 5475 (number of Ns: 0)

CONTIG: tig00000004_3 (6983bp)
		This contig is unaligned. (6983 bp)
		Unaligned bases: 6983 (number of Ns: 0)

CONTIG: tig00000005_3 (6079bp)
		This contig is unaligned. (6079 bp)
		Unaligned bases: 6079 (number of Ns: 0)

CONTIG: tig00000015_1 (3655bp)
		This contig is unaligned. (3655 bp)
		Unaligned bases: 3655 (number of Ns: 0)

CONTIG: tig00000017 (7667bp)
		This contig is unaligned. (7667 bp)
		Unaligned bases: 7667 (number of Ns: 0)

CONTIG: tig00000021 (7601bp)
		This contig is unaligned. (7601 bp)
		Unaligned bases: 7601 (number of Ns: 0)

CONTIG: tig00000029 (2080bp)
		This contig is unaligned. (2080 bp)
		Unaligned bases: 2080 (number of Ns: 0)

CONTIG: tig00000001_5 (32359bp)
Best alignment score: 32352.5 (LEN: 32359, IDY: 99.98), Total number of alignments: 1
		One align captures most of this contig: 84039 116397 | 1 32359 | 32359 32359 | 99.98 | MN167526 tig00000001_5

CONTIG: tig00000002_3 (7443bp)
		This contig is unaligned. (7443 bp)
		Unaligned bases: 7443 (number of Ns: 0)

CONTIG: tig00000005_4 (12664bp)
Best alignment score: 12615.9 (LEN: 12664, IDY: 99.62), Total number of alignments: 1
		One align captures most of this contig: 56043 68707 | 12664 1 | 12665 12664 | 99.62 | MN167526 tig00000005_4

CONTIG: tig00000007 (15246bp)
Best alignment score: 15232.3 (LEN: 15246, IDY: 99.91), Total number of alignments: 1
		One align captures most of this contig: 115688 130935 | 1 15246 | 15248 15246 | 99.91 | MN167526 tig00000007

CONTIG: tig00000008_1 (9635bp)
		This contig is unaligned. (9635 bp)
		Unaligned bases: 9635 (number of Ns: 0)

CONTIG: tig00000009_3 (12127bp)
Best alignment score: 12124.6 (LEN: 12127, IDY: 99.98), Total number of alignments: 1
		One align captures most of this contig: 56927 69054 | 12127 1 | 12128 12127 | 99.98 | MN167526 tig00000009_3

CONTIG: tig00000015_2 (7617bp)
		This contig is unaligned. (7617 bp)
		Unaligned bases: 7617 (number of Ns: 0)

CONTIG: tig00000017_1 (6846bp)
		This contig is unaligned. (6846 bp)
		Unaligned bases: 6846 (number of Ns: 0)

CONTIG: tig00000018_2 (7744bp)
		This contig is unaligned. (7744 bp)
		Unaligned bases: 7744 (number of Ns: 0)

CONTIG: tig00000022_1 (5322bp)
		This contig is unaligned. (5322 bp)
		Unaligned bases: 5322 (number of Ns: 0)

CONTIG: tig00000024_2 (1129bp)
		This contig is unaligned. (1129 bp)
		Unaligned bases: 1129 (number of Ns: 0)

CONTIG: tig00000025_2 (4484bp)
		This contig is unaligned. (4484 bp)
		Unaligned bases: 4484 (number of Ns: 0)

CONTIG: tig00000027_2 (2832bp)
		This contig is unaligned. (2832 bp)
		Unaligned bases: 2832 (number of Ns: 0)

CONTIG: tig00000042 (5005bp)
		This contig is unaligned. (5005 bp)
		Unaligned bases: 5005 (number of Ns: 0)

CONTIG: tig00000002_4 (26985bp)
Best alignment score: 20656.8 (LEN: 20931, IDY: 98.69), Total number of alignments: 1
			Looking for the best set of alignments (out of 1 total alignments)
			The best set is below. Score: 20656.8, number of alignments: 1, unaligned bases: 6054
		This contig is partially unaligned. (Aligned 20931 out of 26985 non-N bases (77.57%))
		Alignment: 171755 192699 | 20931 1 | 20945 20931 | 98.69 | MN167526 tig00000002_4
		Unaligned bases: 20932 to 26985 (6054)

CONTIG: tig00000005_5 (24229bp)
Best alignment score: 24226.6 (LEN: 24229, IDY: 99.99), Total number of alignments: 1
		One align captures most of this contig: 166569 190799 | 24229 1 | 24231 24229 | 99.99 | MN167526 tig00000005_5

CONTIG: tig00000010_2 (8942bp)
		This contig is unaligned. (8942 bp)
		Unaligned bases: 8942 (number of Ns: 0)

CONTIG: tig00000012 (10535bp)
		This contig is unaligned. (10535 bp)
		Unaligned bases: 10535 (number of Ns: 0)

CONTIG: tig00000013_1 (11169bp)
Best alignment score: 11157.8 (LEN: 11169, IDY: 99.90), Total number of alignments: 1
		One align captures most of this contig: 31147 42321 | 1 11169 | 11175 11169 | 99.9 | MN167526 tig00000013_1

CONTIG: tig00000016 (4928bp)
		This contig is unaligned. (4928 bp)
		Unaligned bases: 4928 (number of Ns: 0)

CONTIG: tig00000019_1 (6648bp)
		This contig is unaligned. (6648 bp)
		Unaligned bases: 6648 (number of Ns: 0)

CONTIG: tig00000027_3 (4973bp)
		This contig is unaligned. (4973 bp)
		Unaligned bases: 4973 (number of Ns: 0)

CONTIG: tig00000031 (2984bp)
		This contig is unaligned. (2984 bp)
		Unaligned bases: 2984 (number of Ns: 0)

CONTIG: tig00000041_1 (9128bp)
		This contig is unaligned. (9128 bp)
		Unaligned bases: 9128 (number of Ns: 0)

CONTIG: tig00000001_6 (24990bp)
Best alignment score: 24987.5 (LEN: 24990, IDY: 99.99), Total number of alignments: 1
		One align captures most of this contig: 69493 94484 | 1 24990 | 24992 24990 | 99.99 | MN167526 tig00000001_6

CONTIG: tig00000002_5 (8901bp)
		This contig is unaligned. (8901 bp)
		Unaligned bases: 8901 (number of Ns: 0)

CONTIG: tig00000003_3 (16836bp)
Best alignment score: 16824.2 (LEN: 16836, IDY: 99.93), Total number of alignments: 1
		One align captures most of this contig: 76934 93772 | 16836 1 | 16839 16836 | 99.93 | MN167526 tig00000003_3

CONTIG: tig00000007_1 (8425bp)
		This contig is unaligned. (8425 bp)
		Unaligned bases: 8425 (number of Ns: 0)

CONTIG: tig00000013_2 (3536bp)
		This contig is unaligned. (3536 bp)
		Unaligned bases: 3536 (number of Ns: 0)

CONTIG: tig00000015_3 (6925bp)
		This contig is unaligned. (6925 bp)
		Unaligned bases: 6925 (number of Ns: 0)

CONTIG: tig00000017_2 (6420bp)
		This contig is unaligned. (6420 bp)
		Unaligned bases: 6420 (number of Ns: 0)

CONTIG: tig00000027_4 (6125bp)
		This contig is unaligned. (6125 bp)
		Unaligned bases: 6125 (number of Ns: 0)

CONTIG: tig00000001_7 (24663bp)
Best alignment score: 24658.5 (LEN: 24661, IDY: 99.99), Total number of alignments: 1
		One align captures most of this contig: 150008 174670 | 24663 3 | 24663 24661 | 99.99 | MN167526 tig00000001_7

CONTIG: tig00000004_4 (21905bp)
Best alignment score: 20233.6 (LEN: 20548, IDY: 98.47), Total number of alignments: 1
			Looking for the best set of alignments (out of 1 total alignments)
			The best set is below. Score: 20233.6, number of alignments: 1, unaligned bases: 1357
		This contig is partially unaligned. (Aligned 20548 out of 21905 non-N bases (93.81%))
		Alignment: 152496 172927 | 21905 1358 | 20432 20548 | 98.47 | MN167526 tig00000004_4
		Unaligned bases: 1 to 1357 (1357)

CONTIG: tig00000011_1 (6648bp)
		This contig is unaligned. (6648 bp)
		Unaligned bases: 6648 (number of Ns: 0)

CONTIG: tig00000013_3 (4134bp)
		This contig is unaligned. (4134 bp)
		Unaligned bases: 4134 (number of Ns: 0)

CONTIG: tig00000021_1 (5072bp)
		This contig is unaligned. (5072 bp)
		Unaligned bases: 5072 (number of Ns: 0)

CONTIG: tig00000002_6 (14250bp)
Best alignment score: 14183.7 (LEN: 14188, IDY: 99.97), Total number of alignments: 1
		One align captures most of this contig: 22180 36366 | 14250 63 | 14187 14188 | 99.97 | MN167526 tig00000002_6

CONTIG: tig00000003_4 (18777bp)
Best alignment score: 18534.8 (LEN: 18777, IDY: 98.71), Total number of alignments: 1
		One align captures most of this contig: 19524 38188 | 1 18777 | 18665 18777 | 98.71 | MN167526 tig00000003_4

CONTIG: tig00000011_2 (6030bp)
		This contig is unaligned. (6030 bp)
		Unaligned bases: 6030 (number of Ns: 0)

Analyzing coverage...
Writing SNPs into /Users/daver/Dropbox/data/kir/assembly/0420/work/8d/b11d953e6f03bc8e7493c27fe161a6/quast_results/results_2020_04_21_17_43_23/contigs_reports/minimap_output/ccs999KIR7_18_1-contigs.used_snps.gz

Analysis is finished!
Founded SNPs were written into /Users/daver/Dropbox/data/kir/assembly/0420/work/8d/b11d953e6f03bc8e7493c27fe161a6/quast_results/results_2020_04_21_17_43_23/contigs_reports/minimap_output/ccs999KIR7_18_1-contigs.used_snps.gz

Results:
	Local Misassemblies: 1
	Misassemblies: 0
		Relocations: 0
		Translocations: 0
		Inversions: 0
	Scaffold gap extensive misassemblies: 0
	Scaffold gap local misassemblies: 0
	Misassembled Contigs: 0
	Misassembled Contig Bases: 0
	Misassemblies Inter-Contig Overlap: 0
Unaligned Contigs: 59 + 3 part
Half Unaligned Contigs with Misassemblies: 0
Unaligned Contig Bases: 363767

Ambiguously Mapped Contigs: 0
Total Bases in Ambiguously Mapped Contigs: 0
Extra Bases in Ambiguously Mapped Contigs: 0
Note that --allow-ambiguity option was set to "one" and only first alignment per each of these contigs was used.

	Covered Bases: 198538

	SNPs: 1984
	Insertions: 675
	Deletions: 343
