# Supplementary material for: Efficient Sequencing, Assembly, and Annotation of Human KIR Haplotypes
Source: Front Immunol. 2020 Oct 9;11:582927. doi: 10.3389/fimmu.2020.582927 (PMC7581912; doi:10.3389/fimmu.2020.582927)
Supplement: Supplementary file 9 [file DataSheet_5.zip › SF1a/ccs999KIR7_18_1.contigs_MN167526_reports/quast/contigs_reports/minimap_output/ccs999KIR7_18_1-contigs.sf]

Assembly md5 checksum: 3992ff684fce0d84f18933db1ac2849d
Reference md5 checksum: c49d643ed491f6485005faf60aac676f
Successfully finished on 2020/04/21 17:43:25
