# Supplementary material for: Efficient Sequencing, Assembly, and Annotation of Human KIR Haplotypes
Source: Front Immunol. 2020 Oct 9;11:582927. doi: 10.3389/fimmu.2020.582927 (PMC7581912; doi:10.3389/fimmu.2020.582927)
Supplement: Supplementary file 9 [file DataSheet_5.zip › SF1a/ccs999KIR7_18_2.contigs_MN167510_reports/quast/genome_stats/genome_info.txt]

reference chromosomes:
	MN167510 (total length: 199689 bp, total length without N's: 199689 bp, maximal covered length: 196483 bp)

total genome size: 199689

gap min size: 50
partial gene/operon min size: 100


assembly                 | genome    | duplication | gaps      | genes     | partial   | operons   | partial   |
                         | fraction  | ratio       | number    |           | genes     |           | operons   |
========================================================================================================================
ccs999KIR7_18_2_contigs  | 98.395    | 3.096       | 4         | -         | -         | -         | -         |
