# Supplementary material for: Efficient Sequencing, Assembly, and Annotation of Human KIR Haplotypes
Source: Front Immunol. 2020 Oct 9;11:582927. doi: 10.3389/fimmu.2020.582927 (PMC7581912; doi:10.3389/fimmu.2020.582927)
Supplement: Supplementary file 9 [file DataSheet_5.zip › SF1a/ccs999KIR7_18_2.contigs_MN167510_reports/quast/transposed_report.tsv]

Assembly	# contigs (>= 0 bp)	# contigs (>= 1000 bp)	# contigs (>= 5000 bp)	# contigs (>= 10000 bp)	# contigs (>= 25000 bp)	# contigs (>= 50000 bp)	Total length (>= 0 bp)	Total length (>= 1000 bp)	Total length (>= 5000 bp)	Total length (>= 10000 bp)	Total length (>= 25000 bp)	Total length (>= 50000 bp)	# contigs	Largest contig	Total length	Reference length	GC (%)	Reference GC (%)	N50	NG50	N75	NG75	L50	LG50	L75	LG75	# misassemblies	# misassembled contigs	Misassembled contigs length	# local misassemblies	# scaffold gap ext. mis.	# scaffold gap loc. mis.	# unaligned mis. contigs	# unaligned contigs	Unaligned length	Genome fraction (%)	Duplication ratio	# N's per 100 kbp	# mismatches per 100 kbp	# indels per 100 kbp	Largest alignment	Total aligned length	NA50	NGA50	NA75	NGA75	LA50	LGA50	LA75
ccs999KIR7_18_2.contigs	20	20	18	8	0	0	178922	178922	170434	100815	0	0	48	149211	784478	199689	47.26	46.73	21110	149211	11057	87347	8	1	21	2	0	0	0	0	0	0	0	23 + 4 part	176215	98.395	3.096	0.00	1292.22	111.97	143060	607872	20518	143060	10277	81638	9	1	24
[truncated: 1 more columns]
