# Supplementary material for: Efficient Sequencing, Assembly, and Annotation of Human KIR Haplotypes
Source: Front Immunol. 2020 Oct 9;11:582927. doi: 10.3389/fimmu.2020.582927 (PMC7581912; doi:10.3389/fimmu.2020.582927)
Supplement: Supplementary file 9 [file DataSheet_5.zip › SF1a/ccs999KIR7_18_2.contigs_MN167510_reports/quast/report.tex]

\documentclass[12pt,a4paper]{article}
\begin{document}
\begin{table}[ht]
\begin{center}
\caption{All statistics are based on contigs of size $\geq$ 500 bp, unless otherwise noted (e.g., "\# contigs ($\geq$ 0 bp)" and "Total length ($\geq$ 0 bp)" include all contigs).}
\begin{tabular}{|l*{1}{|r}|}
\hline
Assembly & ccs999KIR7\_18\_2.contigs \\ \hline
\# contigs ($\geq$ 0 bp) & 20 \\ \hline
\# contigs ($\geq$ 1000 bp) & 20 \\ \hline
\# contigs ($\geq$ 5000 bp) & 18 \\ \hline
\# contigs ($\geq$ 10000 bp) & 8 \\ \hline
\# contigs ($\geq$ 25000 bp) & 0 \\ \hline
\# contigs ($\geq$ 50000 bp) & 0 \\ \hline
Total length ($\geq$ 0 bp) & 178922 \\ \hline
Total length ($\geq$ 1000 bp) & 178922 \\ \hline
Total length ($\geq$ 5000 bp) & 170434 \\ \hline
Total length ($\geq$ 10000 bp) & 100815 \\ \hline
Total length ($\geq$ 25000 bp) & 0 \\ \hline
Total length ($\geq$ 50000 bp) & 0 \\ \hline
\# contigs & 48 \\ \hline
Largest contig & 149211 \\ \hline
Total length & 784478 \\ \hline
Reference length & 199689 \\ \hline
GC (\%) & 47.26 \\ \hline
Reference GC (\%) & 46.73 \\ \hline
N50 & 21110 \\ \hline
NG50 & 149211 \\ \hline
N75 & 11057 \\ \hline
NG75 & 87347 \\ \hline
L50 & 8 \\ \hline
LG50 & 1 \\ \hline
L75 & 21 \\ \hline
LG75 & 2 \\ \hline
\# misassemblies & 0 \\ \hline
\# misassembled contigs & 0 \\ \hline
Misassembled contigs length & 0 \\ \hline
\# local misassemblies & 0 \\ \hline
\# scaffold gap ext. mis. & 0 \\ \hline
\# scaffold gap loc. mis. & 0 \\ \hline
\# unaligned mis. contigs & 0 \\ \hline
\# unaligned contigs & 23 + 4 part \\ \hline
Unaligned length & 176215 \\ \hline
Genome fraction (\%) & 98.395 \\ \hline
Duplication ratio & 3.096 \\ \hline
\# N's per 100 kbp & 0.00 \\ \hline
\# mismatches per 100 kbp & 1292.22 \\ \hline
\# indels per 100 kbp & 111.97 \\ \hline
Largest alignment & 143060 \\ \hline
Total aligned length & 607872 \\ \hline
NA50 & 20518 \\ \hline
NGA50 & 143060 \\ \hline
NA75 & 10277 \\ \hline
NGA75 & 81638 \\ \hline
LA50 & 9 \\ \hline
LGA50 & 1 \\ \hline
LA75 & 24 \\ \hline
LGA75 & 2 \\ \hline
\end{tabular}
\end{center}
\end{table}
\end{document}
