# Supplementary material for: Efficient Sequencing, Assembly, and Annotation of Human KIR Haplotypes
Source: Front Immunol. 2020 Oct 9;11:582927. doi: 10.3389/fimmu.2020.582927 (PMC7581912; doi:10.3389/fimmu.2020.582927)
Supplement: Supplementary file 9 [file DataSheet_5.zip › SF1a/ccs999KIR7_18_2.contigs_MN167510_reports/quast/contigs_reports/contigs_report_ccs999KIR7_18_2-contigs.unaligned.info]

Contig	Total_length	Unaligned_length	Unaligned_type	Unaligned_parts
tig00000001	149211	6151	partial	143061-149211
tig00000002	7589	7589	full	1-7589
tig00000004	87347	5709	partial	81639-87347
tig00000003	13725	13725	full	1-13725
tig00000012	5656	5656	full	1-5656
tig00000022	3919	3919	full	1-3919
tig00000004_2	6143	6143	full	1-6143
tig00000007_1	7057	7057	full	1-7057
tig00000008_2	6980	6980	full	1-6980
tig00000014	5150	5150	full	1-5150
tig00000003_2	4999	4999	full	1-4999
tig00000015	9528	9528	full	1-9528
tig00000016	9301	9301	full	1-9301
tig00000019	9491	9491	full	1-9491
tig00000024	7072	7072	full	1-7072
tig00000034	2852	2852	full	1-2852
tig00000002_3	9935	9935	full	1-9935
tig00000004_3	5876	5876	full	1-5876
tig00000016_1	7190	7190	full	1-7190
tig00000076	6472	6472	full	1-6472
tig00000003_3	13523	1208	partial	1-1208
tig00000004_4	5714	5714	full	1-5714
tig00000034_1	5029	5029	full	1-5029
tig00000001_5	21110	6270	partial	14841-21110
tig00000006	6246	6246	full	1-6246
tig00000004_5	6384	6384	full	1-6384
tig00000008_3	4569	4569	full	1-4569
