# Supplementary material for: Efficient Sequencing, Assembly, and Annotation of Human KIR Haplotypes
Source: Front Immunol. 2020 Oct 9;11:582927. doi: 10.3389/fimmu.2020.582927 (PMC7581912; doi:10.3389/fimmu.2020.582927)
Supplement: Supplementary file 9 [file DataSheet_5.zip › SF1a/ccs999KIR7_18_2.contigs_MN167510_reports/quast/contigs_reports/contigs_report_ccs999KIR7_18_2-contigs.stderr]

[M::mm_idx_gen::0.018*0.62] collected minimizers
[M::mm_idx_gen::0.022*0.67] sorted minimizers
[M::main::0.023*0.65] loaded/built the index for 1 target sequence(s)
[M::mm_mapopt_update::0.024*0.65] mid_occ = 200
[M::mm_idx_stat] kmer size: 19; skip: 19; is_hpc: 0; #seq: 1
[M::mm_idx_stat::0.025*0.64] distinct minimizers: 12104 (72.69% are singletons); average occurrences: 1.675; average spacing: 9.849
[M::worker_pipeline::0.454*0.95] mapped 48 sequences
[M::main] Version: 2.11-r797
[M::main] CMD: /usr/local/lib/python2.7/dist-packages/quast-5.0.2-py2.7.egg/quast_libs/minimap2/minimap2 -c -x asm5 -B5 -O4,16 --no-long-join -r 85 -N 50 -s 10000 -z 200 --mask-level 0.9 --min-occ 200 -g 2500 --score-N 2 --cs -t 1 /Users/daver/Dropbox/data/kir/assembly/0420/work/cb/59f19a350695c4b19d771ae66e624b/quast_results/results_2020_04_21_17_44_55/quast_corrected_input/MN167510.fasta /Users/daver/Dropbox/data/kir/assembly/0420/work/cb/59f19a350695c4b19d771ae66e624b/quast_results/results_2020_04_21_17_44_55/quast_corrected_input/ccs999KIR7_18_2_contigs.fasta
[M::main] Real time: 0.473 sec; CPU: 0.436 sec
