# Supplementary material for: Efficient Sequencing, Assembly, and Annotation of Human KIR Haplotypes
Source: Front Immunol. 2020 Oct 9;11:582927. doi: 10.3389/fimmu.2020.582927 (PMC7581912; doi:10.3389/fimmu.2020.582927)
Supplement: Supplementary file 9 [file DataSheet_5.zip › SF1a/ccs999KIR7_18_2.contigs_MN167510_reports/quast/contigs_reports/unaligned_report.tsv]

Assembly	ccs999KIR7_18_2.contigs
# fully unaligned contigs	23
Fully unaligned length	156877
# partially unaligned contigs	4
Partially unaligned length	19338
# N's	0
